# Supplementary material for: The heme-responsive PrrH sRNA regulates Pseudomonas aeruginosa pyochelin gene expression
Source: mSphere. 2023 Oct 6;8(5):e00392-23. doi: 10.1128/msphere.00392-23 (PMC10597452; doi:10.1128/msphere.00392-23)
Supplement: Data Set S1 — RNASeq. [file msphere.00392-23-s0001.xlsx]

## Sheet: Summary
RNASeq of wild type/vector, ∆prrF/vector, ∆prrF/WTcomp, and ∆prrF/∆H-IGcomp grown in low iron +/- Fe or heme

## Sheet: WT
Feature ID	fold change (PAO1 pUCP18, Low Fe/High Fe)	Log(2) fold change	FDR p value correction	-log p value
accB	-10.5383	-3.39758	3.818e-15	14.4182
accC	-1.944	-0.959026	0.0123871	1.90703
accD	-1.57651	-0.656733	0.0451993	1.34487
aceE	1.49834	0.583363	0.0962967	1.01639
ackA	2.49224	1.31744	0.000525864	3.27913
acnA	3.56263	1.83294	4.71373e-06	5.32664
acpP	-3.36042	-1.74864	2.3083e-06	5.63671
acsA	1.74638	0.804369	0.153193	0.81476
adhA	10.0213	3.325	3.56452e-16	15.448
adk	-2.03522	-1.02518	0.0195338	1.70921
aer2	2.52714	1.33751	2.94803e-05	4.53047
aguA	-1.51393	-0.598302	0.0730412	1.13643
ahpC	-1.60449	-0.682117	0.0674973	1.17071
ahpF	2.10243	1.07206	0.00118114	2.9277
alaS	-1.83374	-0.874792	0.00773199	2.11171
alc	6.47435	2.69474	1.19761e-16	15.9217
algB	2.56369	1.35822	0.00554206	2.25633
algG	1.90363	0.928753	0.00701063	2.15424
algR	1.75969	0.815322	0.0705337	1.1516
algU	2.64385	1.40264	0.0600332	1.22161
algZ	2.04527	1.03229	0.0504129	1.29746
alkB2	1.43713	0.523192	0.100083	0.99964
alr	1.66514	0.735646	0.039089	1.40795
ambA	-1.76463	-0.819368	0.0134702	1.87063
ambB	-2.86407	-1.51806	3.04582e-05	4.5163
ambC	-3.26301	-1.7062	0.000478584	3.32004
ambD	-5.81439	-2.53963	1.94874e-06	5.71025
ambE	-10.1517	-3.34365	5.61796e-12	11.2504
amgR	1.58114	0.660967	0.0566724	1.24663
amiA	4.98992	2.31902	7.5593e-08	7.12152
ampC	-4.76809	-2.25341	1.07944e-12	11.9668
amtB	70.3453	6.13638	1.69747e-38	37.7702
anr	5.22408	2.38518	1.83166e-12	11.7372
ansB	2.13469	1.09403	0.0206107	1.68591
antA	-1.09923	-0.13649	0.946536	0.0238629
antB	1.16932	0.225671	0.841293	0.0750525
antC	1.60051	0.678535	0.212531	0.672578
aotP	1.87115	0.903928	0.00597355	2.22377
aphA	2.52504	1.33631	0.0116027	1.93544
aprA	-10.3413	-3.37035	1.26985e-12	11.8962
aprD	-7.96933	-2.99446	3.92802e-12	11.4058
aprE	-2.77439	-1.47217	0.000193301	3.71377
aprF	-5.24875	-2.39197	1.30345e-09	8.8849
aprI	-2.34307	-1.2284	0.00191324	2.71823
aqpZ	-2.25532	-1.17333	0.0348712	1.45753
arcA	1.79495	0.843943	0.0804178	1.09465
arcD	4.6343	2.21235	5.50065e-07	6.25959
argA	-3.11963	-1.64138	7.03929e-07	6.15247
argC	1.00064	0.000927721	1	0
argH	-2.35559	-1.23609	0.0002626	3.58071
argJ	-1.71281	-0.776364	0.0257666	1.58894
armR	-3.89142	-1.9603	0.0164076	1.78496
arnA	-3.51136	-1.81203	0.00112165	2.95014
arnB	-6.50536	-2.70163	3.27567e-08	7.4847
arnC	-2.81499	-1.49313	0.00349792	2.45619
arnD	-2.63979	-1.40042	0.0184453	1.73411
arnE	-1.74665	-0.804594	0.182011	0.739902
arnF	-5.81374	-2.53947	2.16362e-05	4.66482
arnT	-2.29135	-1.1962	0.041724	1.37961
aroC	-1.68025	-0.748676	0.0244866	1.61107
aroP1	2.38413	1.25346	5.21598e-05	4.28266
aroQ1	-1.94114	-0.956906	0.00196963	2.70562
aruC	-2.35566	-1.23613	0.000147743	3.83049
aruG	-1.36057	-0.444211	0.245364	0.610189
aruI	2.35547	1.23602	0.0814309	1.08921
asd	-2.05864	-1.04169	0.00271951	2.56551
aspA	-3.38363	-1.75857	2.02651e-08	7.69325
aspS	-1.63518	-0.709453	0.037429	1.42679
atpA	-4.03811	-2.01368	1.06048e-07	6.9745
atpB	-1.49985	-0.58482	0.0832551	1.07959
atpC	-1.75257	-0.809468	0.035343	1.4517
atpD	-4.76282	-2.25182	4.49895e-11	10.3469
atpE	-1.8779	-0.909118	0.0233077	1.6325
atpF	-3.47996	-1.79907	6.44684e-07	6.19065
atpG	-4.88459	-2.28824	3.49363e-11	10.4567
atpH	-3.83438	-1.93899	1.57573e-08	7.80252
atpI	-2.22537	-1.15404	0.000233307	3.63207
atuR	4.1874	2.06605	5.07201e-10	9.29482
bacA	-1.64188	-0.715351	0.092599	1.03339
bdhA	2.3886	1.25617	9.35007e-05	4.02919
bdlA	-1.4217	-0.507613	0.261645	0.582287
bfrA	2.04671	1.03331	0.00397356	2.40082
bfrB	28.0401	4.80942	1.39304e-26	25.856
bifA	-1.15434	-0.207068	0.591137	0.228312
bioB	-3.23083	-1.6919	2.65976e-06	5.57516
bkdA1	5.03591	2.33225	8.514e-08	7.06987
bkdA2	11.3941	3.51022	2.62316e-13	12.5812
bkdB	10.4211	3.38144	1.45849e-13	12.8361
bkdR	-1.26017	-0.333615	0.395405	0.402958
braB	-1.92949	-0.948217	0.00268915	2.57038
braC	1.96717	0.976119	0.00914905	2.03862
braD	1.84004	0.879738	0.0276517	1.55828
braE	2.53503	1.342	0.00994293	2.00249
braF	3.08124	1.62351	4.58026e-06	5.33911
braG	2.55795	1.35499	0.000116463	3.93381
capB	-2.76804	-1.46887	0.000201097	3.69659
carA	-1.78873	-0.838933	0.0209095	1.67966
carB	-2.34974	-1.2325	4.57137e-05	4.33995
cat	-2.08708	-1.06149	0.00220885	2.65583
catA	12.4363	3.63649	1.5009e-08	7.82365
catB	7.42125	2.89166	1.54025e-06	5.81241
catC	7.76184	2.9564	1.78113e-11	10.7493
catR	4.98964	2.31894	5.76704e-09	8.23905
cbpD	-61.4892	-5.94226	1.46679e-20	19.8336
ccmC	1.64157	0.71508	0.0559188	1.25244
ccoN2	5.45406	2.44733	1.41085e-08	7.85052
ccoO2	7.62405	2.93056	7.5593e-08	7.12152
ccoP2	3.22985	1.69147	1.25538e-06	5.90122
ccoQ2	3.35085	1.74453	0.000140684	3.85176
ccpR	4.1869	2.06588	4.24337e-06	5.37229
cdhR	3.97061	1.98936	0.00148847	2.82726
cdsA	1.84229	0.881499	0.00650048	2.18705
cheY	1.70274	0.767854	0.0328654	1.48326
chiC	-321.363	-8.32806	8.85685e-18	17.0527
cifR	5.4336	2.44191	9.24035e-05	4.03431
cioA	2.13621	1.09505	0.00680148	2.1674
cioB	2.57064	1.36213	8.61532e-05	4.06473
clpA	1.53636	0.619516	0.102534	0.98913
clpB	1.49381	0.578999	0.248223	0.605157
clpP	-2.75259	-1.46079	4.51628e-05	4.34522
clpV1	-4.60153	-2.20211	8.44558e-05	4.07337
cmaX	-1.85926	-0.894729	0.00779023	2.10845
cmk	-2.74714	-1.45793	1.18177e-05	4.92747
cmpX	-6.44875	-2.68902	2.83237e-14	13.5478
coaB	-1.54117	-0.624027	0.116685	0.932987
coaC	-2.15842	-1.10998	0.00361791	2.44154
cobA	9.25573	3.21035	5.09841e-21	20.2926
cobH	-1.79952	-0.847614	0.0686972	1.16306
cobI	-1.62053	-0.696466	0.0396181	1.40211
cobM	-2.03038	-1.02175	0.0038829	2.41084
cobN	-3.06011	-1.61358	0.000833548	3.07907
cobO	-1.56149	-0.642926	0.0814309	1.08921
cobU	-1.96745	-0.97633	0.203828	0.690735
codA	2.95185	1.56162	7.42535e-06	5.12928
codB	2.76164	1.46553	0.000174313	3.75867
comL	-2.12333	-1.08633	0.00518429	2.28531
corA	-1.93134	-0.949599	0.0138219	1.85943
coxA	1.19833	0.261021	0.500911	0.30024
coxB	-2.06632	-1.04706	0.00180232	2.74417
cpo	-1.81975	-0.86374	0.0233994	1.6308
crcZ	-5.57587	-2.4792	0.00168598	2.77315
cti	-1.84216	-0.881398	0.0241662	1.61679
cueR	-1.06395	-0.0894291	0.922895	0.0348477
cupA1	6.85017	2.77614	0.000156329	3.80596
cupB2	5.06003	2.33915	0.0326081	1.48667
cupB6	2.92826	1.55004	0.00202081	2.69447
cupC1	2.57233	1.36308	6.40213e-06	5.19368
cupC2	5.03923	2.3332	0.0141007	1.85076
cynR	3.35709	1.74721	0.00169091	2.77188
cynS	-2.07976	-1.05641	0.00679663	2.16771
cyoA	-2.50224	-1.32322	0.0107155	1.96999
cyoB	-2.60515	-1.38137	0.00169858	2.76991
cyoC	-2.54488	-1.3476	0.00376206	2.42457
cyoD	-2.54004	-1.34485	0.000601623	3.22068
cyoE	-3.25686	-1.70348	0.000164843	3.78293
cysA	-2.32088	-1.21467	0.0178921	1.74734
cysC	1.87659	0.908114	0.0165278	1.78178
cysD	-1.40387	-0.489409	0.290956	0.536173
cysE	-2.30406	-1.20418	6.46254e-05	4.1896
cysH	1.00043	0.000617389	1	0
cysI	-1.31777	-0.398098	0.334596	0.475479
cysM	-2.53725	-1.34327	8.45585e-05	4.07284
cysP	-1.37836	-0.462952	0.283438	0.547541
cysT	-2.91888	-1.54542	0.0150575	1.82225
cysW	-2.55285	-1.35211	0.00172035	2.76438
dacC	-1.60749	-0.684806	0.066945	1.17428
dadA	2.75489	1.46199	0.000218623	3.6603
dadX	6.36548	2.67027	6.52614e-13	12.1853
dapB	-1.60433	-0.681967	0.0669621	1.17417
dapD	-3.16734	-1.66327	1.99167e-06	5.70078
dapE	-2.9514	-1.5614	3.16646e-06	5.49943
dapF	-2.65585	-1.40917	1.68245e-06	5.77406
dauB	2.49197	1.31729	0.0642925	1.19184
dbpA	-1.82845	-0.87062	0.00935664	2.02888
dctA	-37.0053	-5.20966	1.55859e-11	10.8073
def	1.62795	0.703052	0.0488384	1.31124
desA	-1.70823	-0.772501	0.0307784	1.51175
dgcA	3.44231	1.78338	1.49753e-05	4.82462
dgcB	3.44411	1.78413	0.0260016	1.585
dhcA	3.14452	1.65284	0.0683254	1.16542
dhcB	3.18262	1.67022	0.0627652	1.20228
dht	49.7272	5.63596	8.61615e-24	23.0647
dnaE	-1.66236	-0.733235	0.0212503	1.67264
dnaG	-1.45974	-0.545716	0.106954	0.970804
dnaJ	-2.30047	-1.20193	0.00160903	2.79344
dnaK	-1.82937	-0.871349	0.0610379	1.2144
dnr	1.72205	0.78413	0.0136095	1.86616
dsbC	-2.3243	-1.2168	0.0012828	2.89184
dut	-1.85168	-0.888834	0.00619158	2.2082
efp	-3.61025	-1.8521	1.1407e-06	5.94283
epd	-1.73665	-0.796308	0.0244224	1.61221
eraR	-2.21531	-1.14751	0.248674	0.60437
eraS	1.66343	0.734165	0.256491	0.590927
estA	1.6678	0.73795	0.0276517	1.55828
eutB	5.9992	2.58477	4.58572e-16	15.3386
exaA	-5.28193	-2.40106	0.0113063	1.94668
exaB	-4.44946	-2.15363	0.0256182	1.59145
exaC	-4.21471	-2.07543	0.0212213	1.67323
exbB1	1.92994	0.948557	0.0617463	1.20939
exbD1	-1.08217	-0.113925	0.946536	0.0238629
exoS	-1.94083	-0.956673	0.00254321	2.59462
exoY	-2.94868	-1.56007	2.96853e-05	4.52746
exsA	-4.57671	-2.19431	5.91764e-11	10.2279
exsB	-2.55135	-1.35126	1.34591e-05	4.87098
exsC	-6.43933	-2.68691	4.19809e-14	13.3769
exsD	-3.22252	-1.68819	3.69916e-06	5.4319
exsE	-4.73931	-2.24468	5.34232e-12	11.2723
fabB	-1.51981	-0.603895	0.101841	0.992076
fabD	-2.06912	-1.04902	0.00227777	2.64249
fabG	-1.87827	-0.909408	0.00430113	2.36642
fabH2	-25.0635	-4.64752	1.72409e-11	10.7634
fahA	1.75959	0.815237	0.111395	0.953132
faoA	-1.92317	-0.943484	0.00502869	2.29854
fdnG	5.65441	2.49938	1.70861e-14	13.7674
fdnH	7.50691	2.90822	3.84838e-10	9.41472
fdnI	4.42436	2.14547	0.0196546	1.70654
fdx2	-12.9414	-3.69392	1.1391e-25	24.9434
fecA	-4.53978	-2.18262	2.93766e-08	7.532
femA	-6.23864	-2.64123	3.01509e-10	9.5207
femI	-115.316	-6.84945	1.35217e-56	55.869
femR	-29.6058	-4.88781	1.07208e-21	20.9698
fepB	-7.5258	-2.91185	0.00092539	3.03368
fepC	-15.4742	-3.95179	1.31743e-07	6.88027
fepG	-3.0806	-1.62321	0.0464779	1.33275
ffh	-1.87465	-0.90662	0.00876494	2.05725
fha1	-1.7549	-0.811387	0.0121068	1.91697
fhp	-4.43729	-2.14968	0.00541637	2.26629
fimT	2.2958	1.19899	0.0201413	1.69591
fimU	-1.81477	-0.859783	0.013853	1.85846
fimX	-1.75144	-0.80854	0.00934995	2.02919
fis	-3.02674	-1.59776	2.07958e-07	6.68202
fiuA	-4.95232	-2.3081	1.24696e-10	9.90415
fleN	1.85116	0.888431	0.00789818	2.10247
fleQ	2.0634	1.04502	0.00291065	2.53601
flgH	-1.67053	-0.740303	0.0761595	1.11828
fliC	-2.67489	-1.41948	1.42011e-05	4.84768
fliF	-1.43393	-0.519979	0.153258	0.814576
fliI	-1.16082	-0.215146	0.698157	0.156047
fliJ	1.48915	0.574492	0.101791	0.992291
fliQ	1.79436	0.843468	0.0102446	1.98951
flp	-3.68154	-1.88031	0.000234696	3.62949
foaB	-1.48498	-0.570443	0.106722	0.971745
folD	-1.82494	-0.867848	0.0150766	1.8217
folE1	-2.10374	-1.07296	0.00292903	2.53328
folM	2.06755	1.04792	0.000457425	3.33968
folP	-2.01013	-1.00729	0.0117561	1.92974
foxA	-4.66966	-2.22332	6.09537e-10	9.215
foxI	-39.2107	-5.29318	2.87953e-23	22.5407
foxR	-22.4639	-4.48954	1.10372e-22	21.9571
fpr	-50.1314	-5.64764	1.86919e-36	35.7283
fptA	-295.799	-8.20847	5.6903e-62	61.2449
fpvA	-53.773	-5.74881	1.77977e-55	54.7496
fpvB	-3.17493	-1.66672	1.11975e-08	7.95088
fpvI	-1.91074	-0.934129	0.0155511	1.80824
fpvR	-1.85845	-0.894102	0.00610259	2.21449
frr	-2.27539	-1.18611	0.00208454	2.68099
fruA	1.53371	0.617027	0.611243	0.213786
ftsA	-1.5806	-0.66047	0.0854756	1.06816
ftsE	-1.69813	-0.763943	0.037429	1.42679
ftsJ	-1.53814	-0.621183	0.0970554	1.01298
ftsY	-2.70971	-1.43814	6.57616e-06	5.18203
fumC1	-122.136	-6.93235	3.95938e-71	70.4024
fur	-1.27067	-0.345593	0.442637	0.353952
fusA1	-4.27068	-2.09447	1.21059e-10	9.917
gabD	-3.32443	-1.73311	3.24573e-08	7.48869
gabP	2.70564	1.43597	6.41594e-05	4.19274
gabT	-4.09146	-2.03261	1.14099e-09	8.94272
galE	2.77201	1.47093	0.000121417	3.91572
galU	1.65555	0.727312	0.322564	0.491384
gapA	-1.96011	-0.970936	0.0107052	1.97041
gatA	-3.49876	-1.80684	2.50854e-08	7.60058
gatB	-3.49053	-1.80345	1.06816e-06	5.97136
gatC	-1.90877	-0.932641	0.0202204	1.69421
gbcA	4.23544	2.08251	0.000169676	3.77038
gbcB	2.56587	1.35945	0.000220366	3.65686
gbdR	33.3321	5.05884	1.06586e-35	34.9723
gcd	-5.62716	-2.49241	2.2448e-14	13.6488
gcl	2.50429	1.3244	0.0478372	1.32023
gcpE	-1.58156	-0.661351	0.0420882	1.37584
gcvH2	-3.58971	-1.84387	0.00010106	3.99542
gcvP1	2.42347	1.27707	0.000670877	3.17336
gcvP2	-8.89909	-3.15366	1.87767e-18	17.7264
gcvT2	-2.53132	-1.33989	0.000490712	3.30917
gdhA	-4.79933	-2.26283	2.09633e-07	6.67854
gdhB	-2.96983	-1.57038	5.45394e-06	5.26329
ggt	2.12877	1.09002	0.0089803	2.04671
gidA	-1.14318	-0.193057	0.689968	0.161171
glcD	20.0902	4.32842	4.30407e-26	25.3661
glcE	23.1693	4.53415	6.01915e-10	9.22047
glcF	43.0524	5.42802	9.54974e-34	33.02
glgB	-3.11691	-1.64011	0.000203898	3.69059
glgP	-2.062	-1.04405	0.00642156	2.19236
glmM	-1.51881	-0.602944	0.0812066	1.09041
glmU	-2.53685	-1.34304	9.437e-06	5.02517
glnA	10.7553	3.42697	2.87509e-21	20.5413
glnE	-1.59559	-0.674088	0.0400797	1.39708
glnK	5.87979	2.55576	1.09846e-13	12.9592
glnS	-1.54896	-0.631304	0.0840222	1.07561
gloA1	1.48516	0.570622	0.113655	0.944411
gloA3	2.48163	1.31129	0.0092032	2.03606
gltX	-1.56466	-0.64585	0.0677753	1.16893
glyA2	-7.17297	-2.84257	6.34026e-15	14.1979
glyA3	-2.51846	-1.33254	0.0073785	2.13203
glyQ	-1.74527	-0.803452	0.0632831	1.19871
glyS	-1.70625	-0.770829	0.0341633	1.46644
gntR	-2.56775	-1.36051	9.15253e-06	5.03846
gpuR	1.87791	0.909125	0.0151092	1.82076
greA	-1.59886	-0.677041	0.0487694	1.31185
greB	-2.43157	-1.28189	0.000478584	3.32004
groEL	-3.86281	-1.94965	1.92337e-08	7.71594
groES	-1.9315	-0.949724	0.0172335	1.76363
grpE	-1.29114	-0.368648	0.513424	0.289524
grx	-9.72201	-3.28125	5.40425e-14	13.2673
gshB	-1.70084	-0.766249	0.0269632	1.56923
guaA	-2.67185	-1.41784	7.57004e-06	5.1209
guaB	-1.68356	-0.751514	0.0273702	1.56272
gyrA	-2.21536	-1.14754	0.000345077	3.46208
gyrB	-1.55731	-0.639053	0.0715403	1.14545
hasAp	-143.67	-7.16661	1.04166e-39	38.9823
hasD	-7.30616	-2.86911	2.96549e-05	4.5279
hasE	-2.22013	-1.15064	0.0568556	1.24523
hasR	-8.46046	-3.08074	2.33985e-09	8.63081
hcnA	-3.57113	-1.83638	6.63048e-05	4.17846
hcnB	-3.14026	-1.65089	1.8227e-06	5.73928
hcnC	-4.90833	-2.29523	2.0593e-09	8.68628
hcp1	-6.44278	-2.68768	1.59604e-06	5.79696
hcpA	-2.12098	-1.08473	0.00813422	2.08968
hcpB	-3.85576	-1.94701	0.00268835	2.57051
hcpC	-1.45269	-0.538722	0.243426	0.613633
hemB	2.09688	1.06824	0.0138739	1.8578
hemE	-1.932	-0.950097	0.0160676	1.79405
hemH	1.85327	0.890075	0.00952727	2.02103
hemK	-1.91756	-0.939275	0.0133281	1.87523
hemN	3.2789	1.71321	2.42944e-06	5.61449
hemO	-72.357	-6.17706	3.64054e-57	56.4388
hepA	-1.94439	-0.959316	0.0559797	1.25197
hflK	-1.6059	-0.68338	0.0468908	1.32891
hfq	-2.84112	-1.50646	1.14072e-05	4.94282
himD	2.37904	1.25038	0.000114541	3.94104
hisC2	-2.93975	-1.55569	2.82653e-06	5.54875
hisE	-1.63017	-0.705025	0.0542965	1.26523
hisG	-1.57751	-0.657653	0.0611262	1.21377
hisS	-1.89733	-0.923969	0.0034301	2.46469
hitA	-6.74781	-2.75442	7.9991e-15	14.097
hitB	-3.84308	-1.94226	7.628e-09	8.11759
hmgA	4.16646	2.05882	9.94256e-07	6.0025
holA	-2.4242	-1.27751	0.00236619	2.62595
hpcG	4.50294	2.17087	0.00184252	2.73459
hpd	14.822	3.88967	1.51945e-16	15.8183
hscA	-5.65685	-2.5	1.7182e-13	12.7649
hscB	-7.08191	-2.82414	9.07386e-13	12.0422
hslU	-1.83674	-0.877149	0.0953141	1.02084
hslV	-1.00708	-0.0101719	1	0
htpG	-1.36383	-0.447662	0.47582	0.322557
hupB	-2.44514	-1.28992	0.000209383	3.67906
hutC	1.49405	0.579229	0.103483	0.98513
hutG	1.54095	0.623817	0.0819741	1.08632
hutH	6.92439	2.79169	3.93468e-05	4.40509
hutI	2.32206	1.21541	0.00460741	2.33654
hutU	6.03556	2.59349	3.77962e-08	7.42255
ibpA	-1.56791	-0.648846	0.362253	0.440989
icd	-1.59608	-0.674537	0.104913	0.979169
icmF1	-2.22576	-1.1543	0.0493621	1.30661
icmP	-15.5138	-3.95548	2.68545e-23	22.571
idh	-3.17574	-1.66709	1.24712e-05	4.90409
ileS	-1.45782	-0.543814	0.108009	0.966541
ilvC	-4.74652	-2.24687	2.81205e-09	8.55098
ilvE	-2.08078	-1.05713	0.00304159	2.5169
ilvH	-4.21939	-2.07703	4.58337e-07	6.33882
ilvI	-2.25961	-1.17607	0.000523986	3.28068
infA	-1.77192	-0.825315	0.0103743	1.98404
infB	-3.44958	-1.78642	2.43256e-08	7.61394
infC	-1.89838	-0.924772	0.0106359	1.97322
ipk	-1.68247	-0.750585	0.0292091	1.53448
iscA	-6.36815	-2.67088	2.016e-12	11.6955
iscR	-24.4195	-4.60996	2.92348e-22	21.5341
iscS	-17.8718	-4.15961	1.55224e-15	14.809
iscU	-17.6874	-4.14465	9.14983e-20	19.0386
ispA	-1.6448	-0.717912	0.0739017	1.13135
ispB	-1.60025	-0.678294	0.0576829	1.23895
katA	5.93325	2.56882	2.58026e-13	12.5883
kdpA	1.66376	0.734451	0.0628808	1.20148
kdpE	1.93939	0.955605	0.0852653	1.06923
kdsB	-1.55373	-0.63574	0.07938	1.10029
ksgA	-1.56597	-0.64706	0.0508944	1.29333
kup	1.5957	0.674187	0.0719112	1.1432
kynA	2.50796	1.32652	4.37611e-05	4.35891
lasA	-6.30728	-2.65702	3.84365e-12	11.4153
lasB	-7.57976	-2.92215	1.73587e-11	10.7605
lasI	2.99792	1.58396	6.32505e-06	5.19894
ldcA	-1.64564	-0.718651	0.0316829	1.49918
lecA	-25.0374	-4.64601	1.5874e-18	17.7993
lecB	-113.567	-6.82739	4.13588e-23	22.3834
lepA	-2.17361	-1.12009	0.000363537	3.43945
leuB	-1.55565	-0.637521	0.0835813	1.07789
leuS	-1.9202	-0.941254	0.00297655	2.52629
lexA	2.11501	1.08067	0.00143025	2.84459
lig	-1.514	-0.598364	0.090673	1.04252
ligT	3.74745	1.90591	0.00038039	3.41977
lipA	1.92295	0.943321	0.0729118	1.1372
lipB	-2.51968	-1.33324	3.31401e-05	4.47965
liuA	2.69179	1.42857	4.15457e-05	4.38147
liuB	2.18628	1.12848	0.0180291	1.74403
liuC	3.04566	1.60675	0.00282936	2.54831
liuD	1.94502	0.959783	0.0577881	1.23816
liuE	2.39939	1.26267	0.0550299	1.2594
liuR	2.46135	1.29945	0.00050991	3.29251
lldA	-1.80182	-0.849458	0.0473042	1.3251
lldP	1.41589	0.501712	0.187405	0.727218
lon	-1.82174	-0.865313	0.0162283	1.78973
lpdG	-2.72371	-1.44557	2.72122e-05	4.56524
lpdV	9.44724	3.23989	3.83009e-15	14.4168
lppL	-163.415	-7.3524	6.82935e-08	7.16562
lpxA	-1.48828	-0.573648	0.0938587	1.02753
lpxC	-1.58567	-0.665092	0.0852653	1.06923
lspA	-3.3633	-1.74988	1.99156e-08	7.70081
lysA	-2.36392	-1.24118	0.000210829	3.67607
lysC	-1.98968	-0.992536	0.00242679	2.61497
lysS	-3.12813	-1.6453	9.52178e-06	5.02128
maiA	1.65897	0.73029	0.0562824	1.24963
mdcA	-2.37093	-1.24545	0.0192209	1.71623
mdoH	1.09557	0.131686	0.895788	0.0477947
metE	1.31885	0.399279	0.778535	0.108722
metF	-5.47346	-2.45245	2.66406e-11	10.5745
metG	-3.18852	-1.67289	6.26122e-06	5.20334
metH	-1.09885	-0.135993	0.856215	0.0674169
metK	-10.9108	-3.44768	1.36994e-18	17.8633
metR	1.16682	0.222584	0.716974	0.144497
metZ	-1.534	-0.617299	0.0686038	1.16365
mexB	-1.72316	-0.785053	0.0151092	1.82076
mexG	-1.76125	-0.816598	0.0928146	1.03238
mexH	-3.39303	-1.76257	0.04087	1.3886
mexI	-2.67051	-1.41712	0.0167821	1.77515
minD	-2.15647	-1.10867	0.00478101	2.32048
minE	-2.15685	-1.10893	0.00432203	2.36431
mliC	-1.99793	-0.998508	0.00085259	3.06926
mltB1	-2.30228	-1.20306	0.00031836	3.49708
mltD	-3.68588	-1.88201	3.26899e-06	5.48559
mmsA	21.8645	4.45052	1.02555e-05	4.98904
mmsB	37.3724	5.2239	7.39069e-05	4.13131
moaA1	2.63252	1.39644	0.0767442	1.11495
moaA2	-1.32235	-0.4031	0.311264	0.506871
moaB2	-1.68117	-0.749469	0.0355377	1.44931
moaD	1.67855	0.747213	0.0639211	1.19436
modA	4.3858	2.13284	1.97749e-07	6.70389
modB	3.46609	1.79331	8.43503e-06	5.07391
modC	3.57529	1.83806	2.655e-08	7.57594
morA	-2.78106	-1.47564	9.58139e-07	6.01857
motB	-1.91583	-0.937973	0.00197926	2.7035
motC	2.17974	1.12416	0.000369368	3.43254
mqoA	-5.06397	-2.34027	2.35389e-14	13.6282
mraY	-1.51053	-0.595056	0.103288	0.985951
mrcB	-1.67833	-0.747024	0.0683	1.16558
mreB	-2.07065	-1.05008	0.00204569	2.68916
mreC	-2.58739	-1.3715	0.0113152	1.94634
msbA	-2.54823	-1.3495	1.88103e-05	4.7256
msrA	-1.91805	-0.93964	0.0140585	1.85206
mtlZ	1.87641	0.907976	0.112125	0.950297
mttC	2.49616	1.31971	4.15729e-05	4.38119
mucA	2.54475	1.34753	0.0587226	1.23119
mucB	1.99515	0.996495	0.109881	0.959079
murA	-2.44455	-1.28957	0.00015871	3.7994
mutS	-1.84848	-0.886337	0.00846651	2.0723
mvfR	-2.66258	-1.41283	0.000407875	3.38947
nadA	2.23638	1.16116	0.000353152	3.45204
nadE	4.25935	2.09063	3.30786e-10	9.48045
nalC	-2.54224	-1.3461	0.000456169	3.34087
napA	11.3893	3.50961	1.82492e-25	24.7388
napB	10.0074	3.323	1.03059e-17	16.9869
napC	10.3372	3.36977	2.35521e-23	22.628
napD	2.60149	1.37934	5.43651e-05	4.26468
napE	15.9188	3.99266	5.25465e-17	16.2795
napF	2.5123	1.32901	0.000586163	3.23198
narH	2.19996	1.13748	0.0277115	1.55734
narK1	1.72839	0.789426	0.0617463	1.20939
narL	2.85852	1.51527	1.15223e-06	5.93846
nasA	28.5868	4.83728	1.11772e-21	20.9517
ndh	-1.5063	-0.591013	0.0696043	1.15736
ndk	-2.29346	-1.19752	0.000324318	3.48903
nfxB	-1.78428	-0.835338	0.0159875	1.79622
nhaB	1.96194	0.972281	0.0049674	2.30387
nirB	41.917	5.38946	1.71445e-23	22.7659
nirC	5.45508	2.4476	0.000229369	3.63946
nirD	65.902	6.04225	9.13743e-29	28.0392
nirF	3.33948	1.73962	0.101006	0.995655
nirM	9.06832	3.18083	0.00955091	2.01996
nirQ	1.8223	0.86576	0.00915517	2.03833
nirS	7.44766	2.89679	1.51376e-09	8.81994
norB	1.40403	0.489577	0.691707	0.160078
norC	1.6395	0.713253	0.679195	0.168006
nosF	2.06164	1.04379	0.0707849	1.15006
nosL	-5.81783	-2.54048	0.00138141	2.85968
nosY	-12.2763	-3.6178	1.11097e-09	8.9543
np20	2.61448	1.38652	2.09437e-05	4.67895
nqrF	-1.83458	-0.875451	0.00748297	2.12593
nrdA	-5.49704	-2.45865	3.18412e-06	5.49701
nrdB	-6.10603	-2.61023	3.41487e-07	6.46663
nrdD	2.13098	1.09152	0.0325075	1.48802
nrdG	2.89115	1.53165	0.000679332	3.16792
nrdJa	-4.55737	-2.1882	2.88963e-10	9.53916
nrdJb	-3.75859	-1.91019	4.77918e-08	7.32065
ntrB	16.1998	4.01791	1.20602e-26	25.9186
ntrC	13.4426	3.74874	9.06263e-27	26.0427
nuh	3.73094	1.89954	2.85167e-10	9.5449
nuoA	5.45745	2.44823	1.38879e-14	13.8574
nuoB	3.58036	1.84011	1.68642e-08	7.77303
nuoD	1.54224	0.625028	0.0978679	1.00936
nuoE	1.72672	0.788033	0.0639211	1.19436
nuoF	1.87755	0.908854	0.00499709	2.30128
nuoG	1.70702	0.771477	0.0261395	1.5827
nuoH	1.89521	0.922361	0.00227755	2.64253
nuoI	-1.03035	-0.0431393	0.978103	0.00961561
nuoK	1.61243	0.689237	0.0666748	1.17604
nusA	-3.39713	-1.76431	9.91218e-08	7.00383
nusB	-2.24062	-1.1639	0.000718984	3.14328
nusG	-3.12183	-1.64239	1.0836e-06	5.96513
obg	-1.65929	-0.730568	0.032096	1.49355
ohrR	7.39901	2.88733	1.39863e-12	11.8543
opdC	2.15223	1.10584	0.0130871	1.88316
opdP	8.31722	3.0561	3.89445e-15	14.4096
opmD	-5.57614	-2.47927	0.000595351	3.22523
opmQ	-28.0535	-4.81011	1.23475e-26	25.9084
opr86	-2.41627	-1.27278	0.000178788	3.74766
oprB	-3.04845	-1.60807	0.00257537	2.58916
oprC	-1.94644	-0.960839	0.00535313	2.27139
oprD	7.49417	2.90577	9.59209e-13	12.0181
oprE	-1.29829	-0.376611	0.539378	0.268107
oprG	5.74347	2.52192	1.49885e-09	8.82424
oprH	-1.26891	-0.343591	0.830669	0.0805722
oprL	-1.52812	-0.611756	0.0852653	1.06923
oprM	-2.08778	-1.06197	0.00086313	3.06392
oprO	2.41178	1.2701	0.00192241	2.71615
osmC	-3.66965	-1.87564	1.76893e-07	6.75229
ospR	2.30878	1.20713	0.000198105	3.70311
ostA	-1.83289	-0.874118	0.0109416	1.96092
PA0012	-2.39614	-1.26071	0.000111297	3.95352
PA0015	1.53792	0.620985	0.087153	1.05972
PA0022	-1.60979	-0.686875	0.0449483	1.34729
PA0039	-3.14999	-1.65535	0.000204512	3.68928
PA0040	-3.01152	-1.59049	1.02555e-05	4.98904
PA0041	-5.0054	-2.32349	4.35061e-06	5.36145
PA0042	-1.6177	-0.69394	0.0752581	1.12345
PA0045	-2.40627	-1.2668	0.00643213	2.19165
PA0046	-2.3541	-1.23517	0.00549057	2.26038
PA0050	-4.84465	-2.27639	0.15559	0.80802
PA0053	1.53456	0.617828	0.100471	0.997959
PA0054	2.06082	1.04322	0.00399307	2.39869
PA0056	2.30731	1.20621	0.112488	0.948896
PA0060	1.44858	0.534639	0.281665	0.550268
PA0061	3.18206	1.66996	3.64399e-06	5.43842
PA0062	1.44665	0.532721	0.600682	0.221355
PA0063	-1.13119	-0.177843	0.721489	0.14177
PA0068	-1.23737	-0.307276	0.407955	0.389387
PA0070	-7.52685	-2.91205	1.64634e-12	11.7835
PA0071	-1.39307	-0.47827	0.195142	0.70965
PA0072	-2.43294	-1.2827	0.0767442	1.11495
PA0073	-7.12251	-2.83239	0.0352589	1.45273
PA0076	-3.25053	-1.70067	0.00902624	2.04449
PA0082	-2.7282	-1.44795	4.30716e-05	4.36581
PA0083	-6.07058	-2.60184	7.03014e-06	5.15304
PA0084	-7.2734	-2.86263	1.02438e-05	4.98954
PA0086	-2.2943	-1.19805	0.0984562	1.00676
PA0087	-1.89038	-0.918679	0.0779541	1.10816
PA0088	-3.42608	-1.77656	0.00010106	3.99542
PA0089	-6.23258	-2.63983	3.0284e-05	4.51879
PA0092	-2.63577	-1.39823	0.011674	1.93278
PA0093	-2.08681	-1.0613	0.0151469	1.81968
PA0094	-1.58213	-0.661867	0.106347	0.973276
PA0095	-2.09091	-1.06413	0.000946524	3.02387
PA0098	-2.48008	-1.31038	0.00660028	2.18044
PA0099	-4.03286	-2.0118	1.00436e-05	4.99811
PA0100	-1.66905	-0.73903	0.0994398	1.00244
PA0102	1.69907	0.764745	0.0218774	1.66
PA0103	3.4227	1.77513	3.26778e-05	4.48575
PA0110	1.60026	0.678308	0.141692	0.848655
PA0111	1.20248	0.266014	0.54049	0.267212
PA0113	1.94483	0.95964	0.00446539	2.35014
PA0116	2.3938	1.2593	6.39079e-05	4.19445
PA0117	6.98373	2.804	2.40194e-07	6.61944
PA0118	6.18601	2.62901	7.47538e-11	10.1264
PA0119	2.27927	1.18857	0.0504651	1.29701
PA0120	2.16717	1.11581	0.0309461	1.50939
PA0122	-20.9684	-4.39014	0	#NUM!
PA0123	-4.17843	-2.06296	6.08114e-07	6.21602
PA0124	2.73432	1.45118	4.95189e-06	5.30523
PA0125	3.0132	1.5913	2.10857e-07	6.67601
PA0128	4.57845	2.19486	4.92302e-12	11.3078
PA0130	-1.6229	-0.698578	0.167765	0.775298
PA0132	-1.11063	-0.151382	0.888179	0.0514993
PA0133	2.7202	1.44371	0.00210583	2.67658
PA0134	5.62643	2.49222	1.85009e-05	4.73281
PA0136	183.517	7.51977	4.40712e-42	41.3558
PA0137	106.216	6.73086	1.01781e-47	46.9923
PA0138	11.0186	3.46186	4.20161e-22	21.3766
PA0141	10.0823	3.33376	4.80421e-15	14.3184
PA0142	3.84979	1.94478	0.00589075	2.22983
PA0144	13.613	3.76691	1.80513e-21	20.7435
PA0145	3.03778	1.60302	0.00117778	2.92893
PA0146	29.0736	4.86164	2.25085e-27	26.6477
PA0147	14.8939	3.89665	2.77406e-23	22.5569
PA0148	2.38551	1.2543	0.00010274	3.98826
PA0149	-7.29144	-2.8662	1.67446e-09	8.77612
PA0150	-14.1209	-3.81976	8.01194e-13	12.0963
PA0151	-2.9847	-1.57758	0.0428872	1.36767
PA0156	2.10108	1.07113	0.0230889	1.6366
PA0157	2.02139	1.01534	0.0287467	1.54141
PA0158	1.54772	0.630145	0.139933	0.85408
PA0159	1.99397	0.99564	0.00273826	2.56253
PA0160	1.82374	0.866898	0.0521442	1.28279
PA0161	3.6475	1.86691	0.000281227	3.55094
PA0165	14.8523	3.89262	9.95558e-22	21.0019
PA0166	21.6126	4.4338	5.79628e-35	34.2369
PA0167	3.70983	1.89135	2.7765e-08	7.5565
PA0168	3.58739	1.84293	7.28362e-07	6.13765
PA0169	2.68678	1.42588	0.000538059	3.26917
PA0171	-1.95721	-0.968797	0.0934134	1.02959
PA0174	3.03527	1.60182	9.50905e-05	4.02186
PA0175	3.55949	1.83167	2.02127e-09	8.69438
PA0177	2.90058	1.53634	3.40696e-06	5.46763
PA0178	1.60907	0.686226	0.0468994	1.32883
PA0179	1.38042	0.465112	0.241119	0.617768
PA0181	2.37852	1.25006	0.00192241	2.71615
PA0187	-2.95842	-1.56483	0.0121074	1.91695
PA0190	-3.3862	-1.75967	0.00880395	2.05532
PA0191	1.55684	0.638618	0.581643	0.235344
PA0201	-5.27405	-2.39891	0.00619588	2.2079
PA0202	-1.53114	-0.614609	0.800668	0.0965473
PA0204	1.93096	0.949316	0.00427274	2.36929
PA0205	1.81091	0.856719	0.00915517	2.03833
PA0206	2.45593	1.29627	0.0468908	1.32891
PA0207	2.03783	1.02703	0.0526344	1.27873
PA0215	2.49624	1.31975	0.00994293	2.00249
PA0218	2.80474	1.48787	7.42535e-06	5.12928
PA0220	2.09917	1.06982	0.0325075	1.48802
PA0221	6.65855	2.73521	4.02297e-06	5.39545
PA0222	10.5821	3.40355	6.37796e-11	10.1953
PA0223	2.33017	1.22044	0.000699876	3.15498
PA0224	3.5521	1.82867	2.89912e-07	6.53773
PA0239	2.48269	1.3119	0.000973563	3.01164
PA0240	2.46716	1.30285	0.00460741	2.33654
PA0242	2.9323	1.55203	0.0649701	1.18729
PA0248	2.30983	1.20779	0.0129964	1.88618
PA0249	1.97272	0.980185	0.00584056	2.23355
PA0250	1.74113	0.800027	0.0206778	1.6845
PA0251	2.25698	1.17439	0.0463656	1.3338
PA0252	-2.60355	-1.38048	0.00403902	2.39372
PA0256	-1.54785	-0.630265	0.0762249	1.1179
PA0260	-1.51502	-0.599337	0.0882005	1.05453
PA0264	-3.15253	-1.65651	3.88864e-06	5.4102
PA0267	-1.79063	-0.84047	0.0577881	1.23816
PA0269	-1.9285	-0.947479	0.0171277	1.7663
PA0270	-3.10083	-1.63266	2.00914e-06	5.69699
PA0271	-2.12534	-1.08769	0.00490488	2.30937
PA0275	1.95322	0.965851	0.00329105	2.48267
PA0276	2.09179	1.06474	0.00104364	2.98145
PA0279	2.07939	1.05616	0.0273368	1.56325
PA0284	-6.80916	-2.76748	1.05687e-07	6.97598
PA0285	-1.7245	-0.786175	0.102254	0.990319
PA0290	-2.14926	-1.10384	0.000208182	3.68156
PA0295	1.879	0.909964	0.0136381	1.86525
PA0306	-1.66706	-0.737308	0.0791107	1.10176
PA0309	1.63252	0.707103	0.178426	0.748541
PA0314	-1.21496	-0.280908	0.491086	0.308842
PA0315	-3.22381	-1.68877	4.95189e-06	5.30523
PA0317	-2.0776	-1.05492	0.0010844	2.96481
PA0320	2.08599	1.06073	0.00824379	2.08387
PA0321	15.1683	3.92299	1.59442e-27	26.7974
PA0322	12.2909	3.61952	4.77251e-19	18.3213
PA0323	13.7987	3.78646	1.84203e-23	22.7347
PA0324	2.01904	1.01367	0.00103439	2.98531
PA0325	2.47674	1.30844	6.18717e-06	5.20851
PA0326	43.36	5.43829	2.5711e-27	26.5899
PA0328	4.91261	2.29649	8.64127e-06	5.06342
PA0345	-2.82015	-1.49577	0.00656431	2.18281
PA0346	-7.99372	-2.99887	3.29979e-20	19.4815
PA0354	1.00192	0.00276901	1	0
PA0356	-1.69279	-0.759405	0.0542965	1.26523
PA0359	2.43419	1.28344	0.000140122	3.85349
PA0366	1.15537	0.208358	0.623447	0.2052
PA0367	-1.67886	-0.747481	0.0883732	1.05368
PA0369	1.08222	0.113989	1	0
PA0380	-1.44166	-0.527734	0.212136	0.673385
PA0384	-2.1984	-1.13645	0.00111452	2.95291
PA0387	2.5174	1.33194	0.000116463	3.93381
PA0388	1.79925	0.847398	0.0627787	1.20219
PA0389	-1.77051	-0.824167	0.0264946	1.57684
PA0399	-1.72796	-0.789071	0.0113976	1.94319
PA0400	-1.68686	-0.754343	0.0260461	1.58426
PA0405	-1.74159	-0.800407	0.0106013	1.97464
PA0422	-3.8407	-1.94137	9.50905e-05	4.02186
PA0428	-1.87636	-0.907936	0.00466823	2.33085
PA0431	-12.7072	-3.66757	5.69975e-16	15.2441
PA0433	-2.25925	-1.17585	0.0468908	1.32891
PA0435	-1.06454	-0.0902284	1	0
PA0436	-2.45421	-1.29526	0.00165521	2.78115
PA0439	126.373	6.98154	7.85878e-27	26.1046
PA0440	43.6041	5.44639	2.14184e-28	27.6692
PA0443	15.2216	3.92805	1.35273e-19	18.8688
PA0444	30.8051	4.9451	1.17258e-22	21.9309
PA0445	1.05315	0.0747042	0.98505	0.0065418
PA0451	3.58566	1.84224	8.64315e-05	4.06333
PA0452	1.9659	0.975188	0.0182661	1.73835
PA0453	2.03151	1.02255	0.0106728	1.97172
PA0456	-2.98117	-1.57588	8.28202e-05	4.08186
PA0457.1	1.55542	0.6373	0.0941015	1.0264
PA0459	1.93574	0.952885	0.014385	1.84209
PA0460	2.02904	1.02079	0.108929	0.962855
PA0461	1.15592	0.209039	0.679119	0.168054
PA0462	1.91878	0.940191	0.0638463	1.19486
PA0471	-54.9956	-5.78125	5.24987e-44	43.2799
PA0472	-68.687	-6.10197	1.89751e-41	40.7218
PA0473	-3.31999	-1.73118	9.66483e-09	8.01481
PA0474	10.862	3.44122	3.66278e-07	6.43619
PA0475	16.9224	4.08086	3.02736e-18	17.5189
PA0476	2.57213	1.36297	6.19983e-06	5.20762
PA0477	2.19208	1.1323	0.00126677	2.8973
PA0479	2.94967	1.56056	0.00163073	2.78762
PA0483	-2.33973	-1.22634	0.000147743	3.83049
PA0485	5.00023	2.32199	1.04597e-07	6.98048
PA0488	2.3503	1.23285	0.113851	0.943665
PA0490	2.59316	1.37471	0.00970158	2.01316
PA0491	1.98487	0.989044	0.042318	1.37348
PA0496	2.10553	1.07419	0.0526344	1.27873
PA0498	2.61302	1.38572	3.3565e-05	4.47411
PA0499	1.94772	0.961783	0.00254841	2.59373
PA0505	-1.56559	-0.646709	0.0746446	1.127
PA0506	2.03477	1.02486	0.00272905	2.56399
PA0507	1.97509	0.981918	0.0535224	1.27146
PA0513	3.26637	1.70769	0.0876616	1.05719
PA0515	3.35957	1.74828	0.00116345	2.93425
PA0526	7.45303	2.89783	0.00594965	2.22551
PA0529	2.67242	1.41815	0.081727	1.08763
PA0530	1.76031	0.815831	0.450943	0.345878
PA0532	1.61855	0.6947	0.0982932	1.00748
PA0537	1.46231	0.548253	0.267834	0.572134
PA0539	2.25655	1.17412	0.0814309	1.08921
PA0541	1.72159	0.783743	0.0345385	1.4617
PA0542	-1.62692	-0.702147	0.0854904	1.06808
PA0543	3.10377	1.63402	0.00082999	3.08093
PA0544	2.57465	1.36438	0.00136505	2.86485
PA0545	7.29542	2.86699	1.85999e-13	12.7305
PA0547	-4.60382	-2.20283	1.18958e-09	8.92461
PA0550	-2.41051	-1.26934	0.000164843	3.78293
PA0553	2.38462	1.25376	0.00512201	2.29056
PA0554	1.77446	0.827382	0.0687563	1.16269
PA0558	-2.3325	-1.22188	8.6468e-05	4.06314
PA0559	-2.14899	-1.10366	0.00198239	2.70281
PA0563	-1.69608	-0.762208	0.0600332	1.22161
PA0566	-1.3323	-0.413915	0.21662	0.664301
PA0569	-1.85681	-0.892825	0.056143	1.2507
PA0570	-1.52081	-0.604843	0.147048	0.832542
PA0572	-6.72995	-2.7506	1.57017e-10	9.80405
PA0578	-2.47752	-1.3089	0.00744993	2.12785
PA0585	1.75327	0.810048	0.015218	1.81764
PA0596	2.52699	1.33742	4.37611e-05	4.35891
PA0598	1.51508	0.599398	0.0715403	1.14545
PA0599	1.67053	0.740305	0.0363551	1.43943
PA0600	2.45628	1.29647	0.00011838	3.92672
PA0601	1.73305	0.793314	0.0188929	1.7237
PA0603	-1.36138	-0.445074	0.598084	0.223238
PA0604	1.73938	0.798574	0.284043	0.546616
PA0608	-1.99503	-0.996408	0.0559797	1.25197
PA0614	-5.81552	-2.53991	1.14681e-08	7.94051
PA0615	-1.53482	-0.618068	0.0862291	1.06435
PA0616	-2.08286	-1.05856	0.00460741	2.33654
PA0617	-2.24048	-1.16381	0.00913639	2.03923
PA0618	-2.17539	-1.12127	0.00626891	2.20281
PA0621	-1.94343	-0.958607	0.00408803	2.38849
PA0622	-2.88032	-1.52623	2.43881e-06	5.61282
PA0623	-2.08034	-1.05682	0.0130195	1.8854
PA0626	-2.19519	-1.13435	0.0109416	1.96092
PA0628	-2.93355	-1.55265	2.32955e-06	5.63273
PA0631	-1.92658	-0.946043	0.0468406	1.32938
PA0633	-3.0241	-1.5965	0.00177123	2.75173
PA0634	-3.05097	-1.60927	3.16646e-06	5.49943
PA0635	-3.21312	-1.68397	0.000619986	3.20762
PA0636	-1.88464	-0.914288	0.0121641	1.91492
PA0638	-3.45428	-1.78839	0.0030097	2.52148
PA0639	-3.18142	-1.66967	3.85504e-05	4.41397
PA0640	-3.91164	-1.96778	7.45252e-07	6.1277
PA0641	-1.75727	-0.813338	0.0569722	1.24434
PA0642	-1.74101	-0.799926	0.0241393	1.61728
PA0658	2.21043	1.14433	0.00141626	2.84886
PA0659	-2.12889	-1.0901	0.00209628	2.67855
PA0660	-3.2335	-1.6931	1.4712e-07	6.83233
PA0664	-2.54746	-1.34906	0.000107847	3.96719
PA0665	-2.21012	-1.14413	0.00129234	2.88862
PA0667	-2.24868	-1.16908	0.00134955	2.86981
PA0668.1	-17.7153	-4.14692	2.45198e-13	12.6105
PA0668.4	-13.0888	-3.71026	1.26203e-11	10.8989
PA0673	-1.59592	-0.674391	0.054068	1.26706
PA0677	5.42319	2.43914	0.00355489	2.44917
PA0689	-1.06144	-0.0860272	0.892377	0.0494515
PA0704	-1.57591	-0.656189	0.0973751	1.01155
PA0709	2.03809	1.02722	0.116677	0.933014
PA0713	5.89881	2.56043	1.2403e-12	11.9065
PA0714	1.9109	0.934254	0.238729	0.622095
PA0715	2.20505	1.14081	0.000360435	3.44317
PA0718	-2.20387	-1.14004	0.000951983	3.02137
PA0720	-3.45052	-1.78681	1.54352e-05	4.81149
PA0721	1	0	1	0
PA0722	-2.5442	-1.34721	8.61996e-05	4.06449
PA0730	3.44922	1.78627	0.000113239	3.946
PA0731	2.31045	1.20818	0.000693084	3.15921
PA0732	1.80544	0.852352	0.023175	1.63498
PA0734	-1.74011	-0.799182	0.0299726	1.52328
PA0737	2.5716	1.36267	0.138975	0.857063
PA0738	3.01186	1.59065	0.000179256	3.74653
PA0744	3.7026	1.88854	0.000156542	3.80537
PA0745	2.56576	1.35939	0.00618851	2.20841
PA0746	6.7065	2.74556	1.6858e-09	8.77319
PA0747	4.42904	2.14699	1.35979e-05	4.86653
PA0748	3.21074	1.6829	3.63696e-05	4.43926
PA0758	-1.84713	-0.885283	0.0108263	1.96552
PA0779	-2.08969	-1.06329	0.00921061	2.03571
PA0781	1.09137	0.126142	0.856004	0.0675243
PA0787	5.74533	2.52239	1.40067e-08	7.85366
PA0788	2.78986	1.48019	5.46472e-05	4.26243
PA0789	-1.86553	-0.899583	0.0290661	1.53661
PA0793	3.49262	1.80431	1.88285e-05	4.72518
PA0794	3.88054	1.95626	3.47235e-05	4.45938
PA0797	4.60283	2.20252	6.65988e-07	6.17653
PA0799	-1.79205	-0.841612	0.0389204	1.40982
PA0801	-2.87913	-1.52563	2.8866e-06	5.53961
PA0804	-1.46521	-0.551108	0.0988041	1.00522
PA0805	-1.62186	-0.697648	0.106911	0.970977
PA0806	-5.33369	-2.41513	1.83174e-10	9.73714
PA0808	1.42639	0.512369	0.50354	0.297966
PA0810	2.2351	1.16034	0.00358305	2.44575
PA0811	1.62503	0.700469	0.0293962	1.53171
PA0812	3.45	1.78659	1.85028e-06	5.73276
PA0815	2.02661	1.01907	0.000941215	3.02631
PA0816	4.50879	2.17274	7.89871e-13	12.1024
PA0818	-2.43504	-1.28394	0.00883218	2.05393
PA0821	1.52367	0.607553	0.0805265	1.09406
PA0822	1.96977	0.978024	0.00105436	2.97701
PA0823	3.25912	1.70448	0.000338403	3.47057
PA0824	2.8423	1.50706	0.00081133	3.0908
PA0826	3.86289	1.94968	1.50495e-07	6.82248
PA0832	1.5396	0.622555	0.104199	0.982137
PA0833	1.60144	0.679366	0.347327	0.459261
PA0838	1.62648	0.70175	0.0833558	1.07906
PA0839	2.93709	1.55439	3.05745e-06	5.51464
PA0850	-2.1478	-1.10286	0.0621032	1.20689
PA0851	-2.71621	-1.4416	7.42754e-05	4.12916
PA0853	1.8337	0.874756	0.0269365	1.56966
PA0858	1.76761	0.821803	0.0113267	1.9459
PA0859	3.07465	1.62042	2.41258e-05	4.61752
PA0874	120.592	6.91399	2.57589e-19	18.5891
PA0876	4.41982	2.14399	2.20281e-11	10.657
PA0877	3.23925	1.69566	3.58918e-06	5.44501
PA0894	1.86412	0.898497	0.0505919	1.29592
PA0905.1	1	0	1	0
PA0906	1.69131	0.758143	0.0241393	1.61728
PA0907	2.82236	1.4969	1.81634e-06	5.7408
PA0908	4.07047	2.0252	0.0121439	1.91564
PA0918	11.2447	3.49118	1.19707e-22	21.9219
PA0919	1.93274	0.95065	0.225622	0.646618
PA0920	1.35326	0.436443	0.670985	0.173287
PA0925	1.65995	0.731136	0.0813255	1.08977
PA0926	-1.5044	-0.589189	0.112349	0.94943
PA0929	-13.4298	-3.74736	8.39623e-18	17.0759
PA0937	-3.35362	-1.74572	3.03672e-06	5.5176
PA0938	-11.5538	-3.5303	3.39043e-16	15.4697
PA0940	-3.69983	-1.88746	1.41085e-08	7.85052
PA0941	-3.18297	-1.67038	1.24951e-06	5.90326
PA0948	-1.73614	-0.795883	0.102265	0.990275
PA0951	-1.52343	-0.607323	0.0942121	1.02589
PA0952	-4.06585	-2.02356	0.00374575	2.42646
PA0954	-1.19513	-0.25717	0.623861	0.204912
PA0955	-2.82724	-1.49939	2.90373e-05	4.53704
PA0957	4.46659	2.15918	2.37836e-10	9.62372
PA0959	1.56283	0.644164	0.110988	0.954725
PA0962	-4.69299	-2.23051	6.37243e-11	10.1957
PA0968	-2.26378	-1.17874	0.000196329	3.70702
PA0976	-1.87437	-0.906402	0.00518429	2.28531
PA0977	-2.72262	-1.445	0.0539501	1.26801
PA0979	1.87465	0.906625	0.0156068	1.80669
PA0983	-1.34818	-0.431018	0.299315	0.523871
PA0984	2.45925	1.29822	0.000207569	3.68284
PA0987	3.9047	1.96521	3.18775e-05	4.49652
PA0990	2.02143	1.01538	0.0715403	1.14545
PA0991	1.54069	0.623574	0.104733	0.979915
PA1009	-2.59837	-1.3776	0.000338297	3.4707
PA1011	-2.40904	-1.26846	0.000290061	3.53751
PA1012	-2.00455	-1.00328	0.000922658	3.03496
PA1026	-1.93857	-0.954992	0.334362	0.475782
PA1028	1.94246	0.957884	0.0535224	1.27146
PA1031	-1.53175	-0.615184	0.0660658	1.18002
PA1033	1.75713	0.813225	0.0255205	1.59311
PA1035	1.02306	0.0328886	1	0
PA1037	1.07497	0.104301	0.902274	0.0446617
PA1040	1.71887	0.781463	0.02489	1.60397
PA1041	5.1037	2.35154	4.21059e-09	8.37566
PA1042	2.33342	1.22245	0.000366257	3.43621
PA1043	2.68793	1.4265	1.67112e-05	4.77699
PA1045	-1.71674	-0.779668	0.0385064	1.41447
PA1047	-1.87982	-0.910596	0.0151092	1.82076
PA1048	-3.51414	-1.81317	6.47484e-07	6.18877
PA1051	3.0369	1.6026	0.0218774	1.66
PA1052	2.3251	1.2173	0.0277872	1.55615
PA1053	1.9956	0.996825	0.0378644	1.42177
PA1054	2.01522	1.01094	0.0092032	2.03606
PA1055	1.6269	0.702126	0.0326007	1.48677
PA1056	1.69126	0.758095	0.0397128	1.40107
PA1057	2.28236	1.19053	0.000206141	3.68584
PA1059	2.21143	1.14498	0.00707407	2.15033
PA1061	-2.55225	-1.35177	2.18108e-05	4.66133
PA1062	-1.93219	-0.950233	0.0051983	2.28414
PA1063	-2.09474	-1.06677	0.0233035	1.63258
PA1066	3.71562	1.8936	0.000383845	3.41584
PA1075	1.46278	0.548716	0.356357	0.448115
PA1076	1.93681	0.953683	0.0092032	2.03606
PA1093	-2.42451	-1.27769	0.000206041	3.68605
PA1103	-1.07834	-0.108816	0.885582	0.0527712
PA1107	-1.554	-0.635982	0.0659485	1.1808
PA1109	2.38572	1.25442	0.000478178	3.32041
PA1111	3.94764	1.98099	0.00128246	2.89196
PA1112	1.67134	0.741007	0.0864517	1.06323
PA1114	1.92516	0.944976	0.183359	0.736697
PA1117	1.5948	0.673372	0.102107	0.990945
PA1122	1.84844	0.886306	0.011794	1.92834
PA1126	-2.48198	-1.31149	2.24318e-05	4.64914
PA1127	-2.83809	-1.50492	8.01104e-06	5.09631
PA1129	-1.92821	-0.947261	0.0259301	1.5862
PA1131	-3.09642	-1.6306	3.52773e-05	4.45251
PA1132	-1.5378	-0.62087	0.0935426	1.02899
PA1134	-7.17514	-2.84301	1.75901e-09	8.75473
PA1135	-1.79661	-0.845281	0.0092032	2.03606
PA1138	2.98193	1.57625	0.00129935	2.88627
PA1139	2.20604	1.14146	0.00220885	2.65583
PA1140	2.61014	1.38412	0.000673526	3.17165
PA1152	-1.95581	-0.967769	0.0309535	1.50929
PA1159	-1.80717	-0.853732	0.013289	1.87651
PA1160	-1.73164	-0.792142	0.0283889	1.54685
PA1168	1.45807	0.544056	0.420967	0.375752
PA1169	1.76749	0.821706	0.0503055	1.29838
PA1170	1.91062	0.934041	0.0401183	1.39666
PA1182	2.50885	1.32703	8.53882e-05	4.0686
PA1184	1.57928	0.659266	0.102254	0.990319
PA1185	3.73022	1.89926	0.00132907	2.87645
PA1190	-1.94217	-0.957673	0.00287576	2.54125
PA1192	-2.02423	-1.01737	0.00300896	2.52158
PA1194	1.90627	0.930753	0.116677	0.933014
PA1195	8.32808	3.05798	2.09058e-16	15.6797
PA1196	2.5469	1.34874	0.0116027	1.93544
PA1198	-1.73952	-0.79869	0.0778818	1.10856
PA1199	-3.85326	-1.94608	1.97519e-05	4.70439
PA1200	-3.07984	-1.62285	2.12517e-07	6.67261
PA1202	-1.92167	-0.94236	0.00629622	2.20092
PA1205	1.46107	0.547024	0.101867	0.991968
PA1208	1.72375	0.78555	0.0763375	1.11726
PA1209	1.90263	0.927996	0.0473042	1.3251
PA1215	1.71768	0.780465	0.110321	0.95734
PA1220	3.70224	1.8884	0.0137565	1.86149
PA1221	2.19265	1.13267	0.0559797	1.25197
PA1223	2.68151	1.42304	0.000132017	3.87937
PA1229	2.68443	1.42461	0.0301126	1.52125
PA1230	-2.18237	-1.1259	0.00824175	2.08398
PA1234	-2.00088	-1.00063	0.0126249	1.89877
PA1238	2.37723	1.24928	0.0885017	1.05305
PA1240	11.3671	3.50679	3.05581e-16	15.5149
PA1242	1.22862	0.297041	0.791805	0.101382
PA1244	-5.83786	-2.54544	1.52306e-09	8.81728
PA1245	-10.6353	-3.41079	4.65469e-17	16.3321
PA1251	-2.06484	-1.04603	0.00846651	2.0723
PA1252	1.82343	0.866651	0.014385	1.84209
PA1255	6.09325	2.60721	0.000155606	3.80797
PA1256	3.71961	1.89515	5.79847e-06	5.23669
PA1257	2.56205	1.3573	0.0408079	1.38926
PA1259	2.18284	1.12621	0.0476963	1.32152
PA1260	6.63077	2.72918	4.86778e-07	6.31267
PA1263	2.21346	1.1463	0.000763138	3.1174
PA1264	2.49873	1.32119	0.000157006	3.80408
PA1283	1.88014	0.910841	0.0185088	1.73262
PA1284	1.84034	0.879969	0.0935426	1.02899
PA1285	2.68435	1.42457	0.00741815	2.1297
PA1290	8.1341	3.02398	1.20159e-09	8.92025
PA1292	-1.11082	-0.151619	0.813367	0.0897134
PA1295	-1.54885	-0.631198	0.097102	1.01277
PA1299	-18.1417	-4.18124	2.0908e-15	14.6797
PA1300	-298.939	-8.22371	3.9118e-58	57.4076
PA1301	-118.833	-6.89279	1.25153e-47	46.9026
PA1302	-8.28935	-3.05126	9.42701e-19	18.0256
PA1303	-2.48017	-1.31044	0.0479057	1.31961
PA1304	-1.58691	-0.666219	0.112571	0.948575
PA1305	-1.46988	-0.555695	0.101791	0.992291
PA1307	-1.22099	-0.288051	0.475894	0.32249
PA1308	1.07414	0.103186	0.87013	0.0604161
PA1309	1.36659	0.450578	0.438555	0.357976
PA1314	1.97904	0.984797	0.0282209	1.54943
PA1316	-3.49259	-1.8043	4.00763e-05	4.39711
PA1323	1.12574	0.170871	0.741989	0.129603
PA1324	-1.54544	-0.628015	0.107902	0.96697
PA1328	1.79007	0.840014	0.0246253	1.60862
PA1329	-6.09605	-2.60787	0.0143592	1.84287
PA1330	-2.36375	-1.24108	0.00400175	2.39775
PA1333	1.87122	0.903978	0.0392576	1.40608
PA1334	2.4331	1.2828	0.0339083	1.46969
PA1335	1.54166	0.624481	0.113306	0.945747
PA1336	1.6739	0.743213	0.0903397	1.04412
PA1339	2.42871	1.28019	0.00123294	2.90906
PA1341	2.18387	1.12689	0.00766139	2.11569
PA1343	2.46818	1.30345	0.187867	0.726148
PA1344	1.04539	0.0640468	0.997957	0.000888012
PA1347	3.71363	1.89283	2.78579e-07	6.55505
PA1348	2.10586	1.07441	0.06064	1.21724
PA1353	-1.73736	-0.796897	0.0171751	1.7651
PA1354	-2.41906	-1.27445	0.000580805	3.23597
PA1355	-3.34405	-1.7416	0.00324702	2.48852
PA1358	-1.60724	-0.684583	0.0302442	1.51936
PA1360	-1.72223	-0.78428	0.0763793	1.11702
PA1362	-1.62437	-0.699879	0.111039	0.954525
PA1363	-4.25669	-2.08973	1.28157e-11	10.8923
PA1365	-3.13786	-1.64978	7.94474e-06	5.09992
PA1366	1.42462	0.510573	0.142094	0.847423
PA1377	-1.7741	-0.827087	0.0498415	1.30241
PA1378	-1.8151	-0.86005	0.0792346	1.10109
PA1380	1.62735	0.702525	0.0576829	1.23895
PA1381	2.28619	1.19295	0.0250552	1.6011
PA1382	1.60855	0.685765	0.0307773	1.51177
PA1383	1.86313	0.897727	0.00496338	2.30422
PA1385	2.30289	1.20344	0.000506569	3.29536
PA1386	3.59586	1.84634	1.05687e-07	6.97598
PA1387	2.46277	1.30028	4.81834e-05	4.3171
PA1388	1.82987	0.871744	0.0120323	1.91965
PA1394	-1.19116	-0.252362	0.756933	0.120943
PA1398	-1.73379	-0.793931	0.079241	1.10105
PA1401	-1.12767	-0.173345	0.807589	0.0928095
PA1403	2.63281	1.3966	0.00157657	2.80229
PA1404	-1.55582	-0.637672	0.263716	0.578863
PA1410	3.44317	1.78374	0.000163302	3.78701
PA1412	4.18051	2.06368	0.0152729	1.81608
PA1414	4.2229	2.07823	7.73799e-10	9.11137
PA1419	1.95352	0.966075	0.0672633	1.17222
PA1429	2.42771	1.27959	0.0727403	1.13823
PA1433	1.66869	0.738716	0.0689036	1.16176
PA1436	2.26085	1.17687	0.0429398	1.36714
PA1442	-1.54441	-0.627051	0.06355	1.19688
PA1465	-1.09664	-0.133087	0.855654	0.0677019
PA1466	1.02213	0.031578	0.996359	0.0015843
PA1467	2.09644	1.06794	0.11626	0.93457
PA1470	1.86683	0.900593	0.0254929	1.59358
PA1471	1.77435	0.827287	0.398938	0.399095
PA1492	2.97673	1.57373	6.72086e-05	4.17257
PA1494	-4.72606	-2.24064	1.78856e-07	6.7475
PA1501	2.43559	1.28427	7.56514e-05	4.12118
PA1504	-1.58829	-0.667478	0.0581319	1.23559
PA1508	3.54414	1.82544	0.000993514	3.00283
PA1509	1.60548	0.683004	0.0696043	1.15736
PA1513	2.04035	1.02882	0.00118215	2.92733
PA1514	7.69344	2.94363	3.84345e-18	17.4153
PA1516	6.30355	2.65616	6.64116e-12	11.1778
PA1517	5.6969	2.51018	3.3587e-13	12.4738
PA1518	3.10666	1.63536	0.000348868	3.45734
PA1521	3.57027	1.83603	1.50495e-07	6.82248
PA1522	4.79489	2.2615	1.24588e-11	10.9045
PA1527	-1.9523	-0.965178	0.0023108	2.63624
PA1533	-1.85146	-0.88866	0.0102673	1.98854
PA1537	2.24578	1.16722	0.0504651	1.29701
PA1539	1.6092	0.68634	0.067005	1.17389
PA1541	1.58062	0.660495	0.0912786	1.03963
PA1545	-2.83201	-1.50183	8.92867e-05	4.04921
PA1549	3.11004	1.63693	1.52261e-05	4.81741
PA1550	5.57051	2.47781	5.96158e-09	8.22464
PA1551	4.40389	2.13878	2.49698e-07	6.60259
PA1559	-4.78283	-2.25786	1.10786e-07	6.95551
PA1560	-5.5452	-2.47124	4.96746e-09	8.30387
PA1564	1.8248	0.86774	0.0107551	1.96838
PA1565	2.2388	1.16272	0.0181981	1.73997
PA1566	2.03653	1.02611	0.0342064	1.46589
PA1571	4.88701	2.28895	1.82433e-07	6.7389
PA1572	-2.26175	-1.17744	0.000443618	3.35299
PA1573	-1.49581	-0.580924	0.0851094	1.07002
PA1574	-1.89389	-0.921352	0.00649994	2.18709
PA1576	-1.56825	-0.649155	0.0570302	1.2439
PA1577	-2.50023	-1.32206	2.74054e-05	4.56216
PA1592	-1.94597	-0.960491	0.0990815	1.00401
PA1601	5.46483	2.45018	0.00142215	2.84706
PA1602	8.20885	3.03718	2.38263e-10	9.62294
PA1604	3.09178	1.62844	5.66975e-08	7.24644
PA1605	1.23479	0.304268	0.577918	0.238134
PA1607	2.06838	1.0485	0.0100065	1.99972
PA1616	1.7993	0.847439	0.0169133	1.77177
PA1617	1.80117	0.848933	0.0314273	1.50269
PA1618	1.86663	0.900436	0.0154935	1.80985
PA1622	2.16527	1.11455	0.0844578	1.07336
PA1624	-1.62127	-0.697124	0.0799536	1.09716
PA1641	1.9316	0.949797	0.00970535	2.01299
PA1645	-1.40723	-0.492855	0.14175	0.848478
PA1646	2.99039	1.58033	0.00282936	2.54831
PA1652	1.91834	0.939857	0.0777974	1.10903
PA1653	5.55771	2.47449	2.33146e-10	9.63237
PA1654	7.73966	2.95227	2.14054e-15	14.6695
PA1655	7.22041	2.85208	1.59063e-12	11.7984
PA1656	-1.72855	-0.789566	0.112571	0.948575
PA1657	-4.03194	-2.01147	0.0002626	3.58071
PA1658	-3.64243	-1.8649	0.000535357	3.27136
PA1659	-2.03425	-1.0245	0.0591709	1.22789
PA1660	-2.35949	-1.23848	0.00235868	2.62733
PA1661	-2.64698	-1.40435	0.00331476	2.47955
PA1662	-2.94131	-1.55646	0.000274118	3.56206
PA1663	-3.35128	-1.74471	0.00273826	2.56253
PA1665	-4.64165	-2.21464	0.000171802	3.76497
PA1666	-3.81108	-1.9302	0.000237968	3.62348
PA1668	-2.12438	-1.08704	0.0326133	1.48661
PA1669	-2.54214	-1.34604	0.00338023	2.47105
PA1672	1.94661	0.960966	0.0023955	2.6206
PA1673	13.7604	3.78245	2.11174e-18	17.6754
PA1677	2.41433	1.27162	0.000104583	3.98054
PA1680	1.36641	0.450386	0.674365	0.171105
PA1683	-1.60677	-0.684163	0.0392576	1.40608
PA1688	-1.70493	-0.769709	0.053307	1.27322
PA1689	-1.83777	-0.877957	0.011898	1.92453
PA1692	1.18033	0.239189	1	0
PA1729	2.02261	1.01622	0.00624792	2.20426
PA1730	11.0869	3.47079	2.76753e-23	22.5579
PA1731	11.1958	3.48489	1.82845e-24	23.7379
PA1732	16.8415	4.07395	8.67565e-22	21.0617
PA1733	6.98266	2.80378	5.46142e-17	16.2627
PA1734	13.5244	3.7575	7.69693e-24	23.1137
PA1735	3.42235	1.77499	7.53715e-07	6.12279
PA1739	2.26696	1.18076	0.0365011	1.43769
PA1742	1.23252	0.301607	0.49909	0.301821
PA1746	17.3346	4.11558	5.08811e-25	24.2934
PA1747	4.98068	2.31634	7.92588e-10	9.10095
PA1748	1.87613	0.907763	0.00970158	2.01316
PA1750	-2.55214	-1.35171	0.000749123	3.12545
PA1751	1.85927	0.894737	0.0188366	1.725
PA1755	2.48707	1.31445	0.000461621	3.33571
PA1759	1.63516	0.709434	0.0241053	1.61789
PA1766	-2.97331	-1.57207	6.89908e-06	5.16121
PA1767	-1.73059	-0.791268	0.0130195	1.8854
PA1768	-2.24428	-1.16625	0.00163431	2.78667
PA1779	6.21761	2.63636	1.97852e-11	10.7037
PA1781.1	43.6147	5.44674	0.0013143	2.8813
PA1782	43.3388	5.43759	2.219e-33	32.6538
PA1784	2.18727	1.12913	0.00085873	3.06614
PA1785	164.75	7.36414	9.86365e-47	46.006
PA1786	135.086	7.07773	5.19131e-46	45.2847
PA1789	2.00453	1.00327	0.00428448	2.3681
PA1791	-2.13865	-1.0967	0.0980162	1.0087
PA1797	-3.28785	-1.71714	0.0010934	2.96122
PA1819	1.48112	0.566685	0.114543	0.941032
PA1821	-1.51695	-0.601176	0.10037	0.998397
PA1828	-2.02272	-1.0163	0.0136305	1.86549
PA1830	-3.17429	-1.66643	7.22639e-07	6.14108
PA1831	1.57472	0.655092	0.0593618	1.22649
PA1835	1.90455	0.929451	0.0098894	2.00483
PA1836	2.52748	1.3377	2.58788e-05	4.58706
PA1841	1.10842	0.148501	0.868635	0.0611627
PA1842	-1.32616	-0.407258	0.416376	0.380515
PA1847	-1.80604	-0.852834	0.0368203	1.43391
PA1852	-1.95362	-0.966146	0.00983694	2.00714
PA1857	-1.03376	-0.0478959	1	0
PA1859	1.69093	0.757819	0.0900094	1.04571
PA1860	1.55309	0.635142	0.0962398	1.01665
PA1864	11.0665	3.46812	7.92965e-21	20.1007
PA1869	-49.6178	-5.63279	2.96275e-24	23.5283
PA1872	-2.96519	-1.56812	2.80879e-07	6.55148
PA1874	-2.31939	-1.21375	0.00106939	2.97086
PA1875	-2.0573	-1.04075	0.0166853	1.77767
PA1876	-2.21665	-1.14838	0.0100768	1.99668
PA1877	-2.26077	-1.17681	0.0106505	1.97263
PA1879	1.53678	0.619911	0.071348	1.14662
PA1880	1.65554	0.727302	0.0239621	1.62047
PA1885	1.95653	0.968299	0.0129964	1.88618
PA1887	2.88877	1.53045	3.06546e-07	6.5135
PA1888	6.00403	2.58593	1.13148e-15	14.9464
PA1889	1.69049	0.757441	0.396089	0.402207
PA1890	1.23951	0.309772	0.683307	0.165384
PA1891	2.58104	1.36795	0.101803	0.992241
PA1892	5.60501	2.48672	4.76809e-08	7.32166
PA1893	4.83564	2.27371	1.0422e-08	7.98205
PA1894	12.8103	3.67923	1.01243e-21	20.9946
PA1895	7.02047	2.81157	2.07359e-17	16.6833
PA1896	16.0376	4.00338	7.07745e-22	21.1501
PA1897	7.70779	2.94632	7.63331e-18	17.1173
PA1906	-43.2048	-5.43312	7.32738e-19	18.1351
PA1907	-11.9333	-3.57692	5.34232e-12	11.2723
PA1908	-10.2412	-3.35632	2.18198e-05	4.66115
PA1909	-5.77352	-2.52945	0.000336985	3.47239
PA1914	-4.68021	-2.22657	3.27039e-08	7.4854
PA1916	1.53777	0.620837	0.104417	0.981228
PA1917	2.11698	1.08201	0.0161513	1.79179
PA1921	2.38722	1.25533	0.00359618	2.44416
PA1922	1.85177	0.888909	0.0512771	1.29008
PA1923	-1.66212	-0.733027	0.134101	0.872568
PA1924	-2.16331	-1.11324	0.0315927	1.50041
PA1925	-3.09291	-1.62896	0.0001009	3.99611
PA1926	-2.09401	-1.06627	0.00646168	2.18965
PA1929	1.50078	0.585714	0.714079	0.146253
PA1931	2.79829	1.48454	0.000107219	3.96973
PA1932	1.98737	0.990863	0.00358305	2.44575
PA1934	-1.75171	-0.80876	0.0189016	1.7235
PA1936	-1.20621	-0.270485	0.813715	0.0895277
PA1937	1.66674	0.73703	0.0311014	1.50722
PA1939	-2.32298	-1.21598	0.017308	1.76175
PA1945	2.00517	1.00372	0.107498	0.968601
PA1951	-1.23408	-0.303433	0.450943	0.345878
PA1954	3.79804	1.92526	3.86351e-05	4.41302
PA1964	-1.99556	-0.996792	0.00460741	2.33654
PA1966	2.62157	1.39043	0.00049912	3.30179
PA1968	1.45594	0.541955	0.23445	0.629949
PA1969	-2.73134	-1.44961	0.00818959	2.08674
PA1981	1.15	0.201636	0.895831	0.0477741
PA1997	2.53201	1.34028	1.29879e-05	4.88646
PA2010	3.97438	1.99073	4.16847e-06	5.38002
PA2019	-3.83861	-1.94058	0.000935208	3.02909
PA2020	2.15128	1.10519	0.0226598	1.64474
PA2021	2.8985	1.53531	0.00263386	2.57941
PA2026	4.31636	2.10982	1.44814e-08	7.83919
PA2027	6.11541	2.61245	5.78452e-13	12.2377
PA2030	-1.65566	-0.727407	0.02815	1.55052
PA2033	-156.316	-7.28832	4.99676e-58	57.3013
PA2034	-114.77	-6.8426	2.65624e-41	40.5757
PA2035	-5.78625	-2.53263	1.32115e-15	14.879
PA2040	-2.67784	-1.42107	0.000268742	3.57066
PA2042	-3.52148	-1.81618	3.95939e-05	4.40237
PA2044	-3.28665	-1.71662	2.43256e-08	7.61394
PA2046	1.67014	0.739969	0.389681	0.409291
PA2048	-3.0068	-1.58823	0.000948519	3.02295
PA2049	-1.94427	-0.959227	0.0990473	1.00416
PA2062	-3.86122	-1.94906	0.00290317	2.53713
PA2066	-3.79863	-1.92548	1.24826e-06	5.90369
PA2067	-10.6873	-3.41783	1.04956e-13	12.979
PA2068	-10.7336	-3.42407	6.84242e-12	11.1648
PA2069	-37.325	-5.22207	1.59989e-21	20.7959
PA2076	2.51794	1.33224	6.9001e-05	4.16114
PA2077	2.85317	1.51256	0.0480173	1.3186
PA2079	-1.65549	-0.727261	0.0542965	1.26523
PA2089	-1.88904	-0.917651	0.045771	1.33941
PA2090	-6.60987	-2.72462	0.00315445	2.50108
PA2091	-3.34716	-1.74294	0.0883429	1.05383
PA2093	-1.69914	-0.764808	0.0832585	1.07957
PA2100	1.56382	0.645071	0.0751393	1.12413
PA2101	-1.50817	-0.592799	0.0823482	1.08435
PA2105	1.43125	0.517275	0.228853	0.640442
PA2109	1.43743	0.52349	0.627759	0.202207
PA2114	1.84716	0.885309	0.0338625	1.47028
PA2119	2.98614	1.57828	6.02482e-06	5.22006
PA2121	1.84268	0.881802	0.00549978	2.25965
PA2126	8.63788	3.11068	7.92588e-10	9.10095
PA2127	4.18063	2.06372	9.15972e-11	10.0381
PA2134	-3.4412	-1.78291	9.25316e-05	4.03371
PA2137	9.92313	3.31079	4.23858e-10	9.37278
PA2138	17.034	4.09035	1.25859e-16	15.9001
PA2139	1	0	1	0
PA2145	1.77771	0.830019	0.0881989	1.05454
PA2146	-7.20082	-2.84816	3.32582e-06	5.4781
PA2149	1.9609	0.971518	0.103006	0.987138
PA2151	-1.29723	-0.375435	0.501434	0.299786
PA2152	-1.80013	-0.8481	0.0512275	1.2905
PA2157	-1.83899	-0.878916	0.207537	0.682905
PA2158	-2.07588	-1.05372	0.0440987	1.35557
PA2160	-6.3524	-2.6673	4.20291e-14	13.3764
PA2161	-39.3242	-5.29734	2.63809e-06	5.57871
PA2162	-5.35794	-2.42168	8.65938e-10	9.06251
PA2163	-6.62359	-2.72761	4.27781e-09	8.36878
PA2164	-2.50264	-1.32345	0.000947222	3.02355
PA2165	-2.12527	-1.08765	0.00636759	2.19602
PA2167	1.4221	0.508019	0.414643	0.382325
PA2168	1.96656	0.975676	0.0903544	1.04405
PA2169	-3.47703	-1.79786	4.32035e-06	5.36448
PA2173	-2.43717	-1.2852	0.00648714	2.18795
PA2174	-1.62559	-0.700964	0.0649701	1.18729
PA2175	1.53755	0.620629	0.1485	0.828272
PA2176	4.20296	2.0714	0.000378532	3.4219
PA2177	1.85351	0.890262	0.106639	0.972084
PA2178	2.40712	1.26731	0.00312809	2.50472
PA2179	2.09329	1.06577	0.0362254	1.44099
PA2180	-2.14227	-1.09914	0.00959468	2.01797
PA2182	-1.79196	-0.841542	0.028393	1.54679
PA2184	-4.82051	-2.26919	2.17294e-08	7.66295
PA2186	1.5711	0.651778	0.666173	0.176413
PA2187	-2.21992	-1.15051	0.011794	1.92834
PA2196	3.7163	1.89387	5.10135e-07	6.29231
PA2197	1.73616	0.795902	0.0552197	1.25791
PA2198	2.51998	1.33341	0.00016421	3.7846
PA2201	-2.65283	-1.40753	0.00485736	2.3136
PA2204	-8.6633	-3.11492	4.2424e-14	13.3724
PA2221	2.42136	1.27582	0.00851263	2.06994
PA2222	1.87511	0.906979	0.00588459	2.23028
PA2223	1.79363	0.842878	0.00994293	2.00249
PA2224	2.54931	1.35011	2.10704e-05	4.67633
PA2225	3.0383	1.60326	9.80392e-07	6.0086
PA2226	2.56628	1.35968	0.000114095	3.94273
PA2228	1.56863	0.649502	0.049188	1.30814
PA2264	13.0448	3.7054	8.13316e-15	14.0897
PA2265	11.667	3.54436	1.0631e-16	15.9734
PA2266	11.5683	3.5321	1.06711e-20	19.9718
PA2267	1.97125	0.979108	0.00551363	2.25856
PA2269	2.25526	1.17329	0.0383511	1.41622
PA2274	-5.46975	-2.45148	0.00439673	2.35687
PA2276	-2.01721	-1.01236	0.00824379	2.08387
PA2282	2.28026	1.1892	0.000247108	3.60711
PA2284	-2.03734	-1.02669	0.00451383	2.34546
PA2285	-1.71457	-0.777845	0.0477721	1.32083
PA2289	-4.15137	-2.05359	3.45114e-11	10.462
PA2291	-7.22085	-2.85217	1.21035e-18	17.9171
PA2297	3.21461	1.68464	0.0756701	1.12108
PA2298	2.48678	1.31428	0.0181235	1.74176
PA2299	6.8576	2.7777	8.84596e-10	9.05325
PA2301	-3.35884	-1.74796	7.42091e-05	4.12954
PA2309	-2.32343	-1.21625	0.120472	0.919113
PA2310	-1.38286	-0.467652	0.822945	0.0846291
PA2311	-3.49396	-1.80486	0.79699	0.0985474
PA2312	-3.40901	-1.76935	0.00493059	2.3071
PA2313	-4.33231	-2.11514	1.10364e-06	5.95717
PA2321	-1.93094	-0.949307	0.00815147	2.08876
PA2323	4.43645	2.14941	2.82412e-10	9.54912
PA2326	2.23824	1.16237	0.0476963	1.32152
PA2332	1.72421	0.785937	0.107498	0.968601
PA2345	-1.49956	-0.584543	0.113655	0.944411
PA2353	3.17309	1.66589	1.81021e-05	4.74227
PA2354	4.51067	2.17334	0.000232243	3.63406
PA2358	-3.35369	-1.74575	0.0149335	1.82584
PA2359	-2.67714	-1.4207	0.0644871	1.19053
PA2360	-3.50822	-1.81074	0.000986943	3.00571
PA2361	-1.83667	-0.877093	0.0866597	1.06218
PA2362	-2.75322	-1.46112	0.0328372	1.48363
PA2363	-1.8267	-0.869242	0.0405172	1.39236
PA2365	-12.9974	-3.70015	1.78156e-07	6.7492
PA2366	-10.9541	-3.4534	2.04975e-07	6.6883
PA2367	-6.43041	-2.68491	4.82097e-05	4.31687
PA2368	-6.50077	-2.70061	0.000506569	3.29536
PA2369	-7.00365	-2.80811	9.21819e-07	6.03535
PA2370	-3.82714	-1.93627	1.74667e-05	4.75779
PA2371	-6.28719	-2.65242	1.18336e-06	5.92688
PA2372	-3.31669	-1.72974	0.00012246	3.91201
PA2373	-1.64557	-0.718587	0.0593618	1.22649
PA2377	-4.29586	-2.10295	8.67016e-12	11.062
PA2378	1.40549	0.491078	0.212464	0.672714
PA2383	-8.59264	-3.1031	1.47319e-17	16.8317
PA2384	-141.184	-7.14144	4.08035e-47	46.3893
PA2393	-53.0242	-5.72858	1.63701e-25	24.7859
PA2402	-80.8294	-6.33681	1.5967e-37	36.7968
PA2403	-20.2277	-4.33826	3.27475e-26	25.4848
PA2404	-97.5468	-6.60802	1.09937e-36	35.9589
PA2405	-55.7682	-5.80137	1.95404e-30	29.7091
PA2406	-32.6728	-5.03002	7.76051e-21	20.1101
PA2407	-4.60215	-2.20231	3.38836e-11	10.47
PA2408	-37.9458	-5.24587	2.48147e-14	13.6053
PA2409	-26.0982	-4.70588	8.80493e-21	20.0553
PA2410	-12.362	-3.62784	1.65481e-22	21.7813
PA2411	-87.2833	-6.44763	6.4552e-50	49.1901
PA2412	-61.2326	-5.93623	6.10714e-55	54.2142
PA2414	1.16558	0.221051	0.876608	0.0571947
PA2415	1.14048	0.189639	0.931694	0.0307266
PA2417	1.4801	0.565692	0.323338	0.490343
PA2422	3.42772	1.77725	0.000103904	3.98337
PA2427	-260.142	-8.02316	2.95828e-61	60.529
PA2428	-2.49913	-1.32142	0.0116255	1.93459
PA2430	-3.39342	-1.76274	8.64127e-06	5.06342
PA2434	-2.26881	-1.18193	0.031817	1.49734
PA2437	-2.37318	-1.24682	0.0037559	2.42529
PA2441	-3.26068	-1.70517	4.64917e-06	5.33262
PA2448	-5.27069	-2.39799	3.5589e-09	8.44868
PA2449	-2.55989	-1.35608	0.000240948	3.61808
PA2450	-3.96723	-1.98813	4.89196e-05	4.31052
PA2451	-30.2274	-4.91778	2.56605e-20	19.5907
PA2452	-222.415	-7.79711	6.40497e-54	53.1935
PA2454	2.03898	1.02785	0.000605159	3.21813
PA2455	2.45335	1.29475	2.28377e-05	4.64135
PA2456	3.40616	1.76815	3.97298e-08	7.40088
PA2457	2.2379	1.16215	0.000108575	3.96427
PA2459	-1.60434	-0.681981	0.0706179	1.15109
PA2460	-1.99207	-0.994265	0.0103732	1.98409
PA2461	-1.69078	-0.757689	0.0632587	1.19888
PA2462	-4.09739	-2.03471	3.75122e-05	4.42583
PA2463	-2.46045	-1.29892	0.00254841	2.59373
PA2464	-2.61067	-1.38442	0.00116689	2.93297
PA2469	1.94689	0.961169	0.0672633	1.17222
PA2472	3.01686	1.59305	0.00611433	2.21365
PA2473	2.90154	1.53682	0.0560604	1.25134
PA2474	2.37399	1.24731	0.00503486	2.29801
PA2475	-1.51784	-0.602017	0.138309	0.859151
PA2480	2.65553	1.409	0.00135679	2.86749
PA2481	2.41852	1.27412	2.94197e-05	4.53136
PA2482	-1.85856	-0.894188	0.0125285	1.9021
PA2483	-2.4695	-1.30422	5.26404e-05	4.27868
PA2484	2.03154	1.02257	0.00129411	2.88803
PA2485	3.11703	1.64017	0.0203224	1.69203
PA2486	1.4663	0.552178	0.394936	0.403473
PA2487	1.91829	0.939817	0.100963	0.995836
PA2490	-1.26276	-0.336575	0.740114	0.130701
PA2497	2.48514	1.31333	0.0176851	1.75239
PA2500	3.95765	1.98465	0.000206913	3.68421
PA2501	2.65643	1.40949	0.000452602	3.34428
PA2502	1.5919	0.670748	0.11012	0.958135
PA2503	6.11004	2.61118	4.3706e-12	11.3595
PA2504	2.79689	1.48382	0.000288996	3.53911
PA2511	14.1434	3.82205	4.49132e-27	26.3476
PA2524	-1.73386	-0.793986	0.0551706	1.25829
PA2527	1.52492	0.608735	0.108981	0.962651
PA2528	1.70944	0.773525	0.257095	0.589906
PA2529	-1.54204	-0.624836	0.0762249	1.1179
PA2531	-14.4094	-3.84894	9.07386e-13	12.0422
PA2534	2.4462	1.29054	0.0621032	1.20689
PA2536	-2.63121	-1.39573	0.000334795	3.47522
PA2537	-2.78286	-1.47657	0.000418675	3.37812
PA2541	-1.01063	-0.0152614	1	0
PA2546	1.81126	0.856994	0.0335506	1.4743
PA2552	3.57923	1.83965	5.46472e-05	4.26243
PA2556	2.27469	1.18567	0.090277	1.04442
PA2560	-1.47728	-0.562942	0.203928	0.690524
PA2562	1.3554	0.438718	0.621665	0.206444
PA2564	-2.16372	-1.11352	0.00154294	2.81165
PA2565	-2.11312	-1.07938	0.000747666	3.12629
PA2566	-2.37485	-1.24783	0.00016356	3.78632
PA2567	-1.02327	-0.0331835	0.99348	0.00284092
PA2568	-1.32069	-0.401292	0.27389	0.562424
PA2569	1.73254	0.792888	0.286428	0.542985
PA2576	2.33991	1.22645	0.00121713	2.91466
PA2577	2.30608	1.20545	0.000418518	3.37829
PA2578	2.97243	1.57164	9.95253e-06	5.00207
PA2580	1.72041	0.782756	0.0287026	1.54208
PA2581	-2.03433	-1.02455	0.00440259	2.35629
PA2588	-2.04498	-1.03209	0.00736313	2.13294
PA2589	-1.98549	-0.989498	0.0253007	1.59687
PA2592	-3.70371	-1.88897	1.64225e-07	6.78456
PA2594	-1.83392	-0.874927	0.128121	0.89238
PA2597	1.978	0.984042	0.0937293	1.02812
PA2598	-1.37727	-0.461813	0.817986	0.0872541
PA2599	-1.29928	-0.377708	0.574184	0.240949
PA2600	1.01235	0.0177036	1	0
PA2605	1.73259	0.792928	0.0424513	1.37211
PA2609	-2.89842	-1.53527	1.41396e-06	5.84956
PA2628	1.6039	0.681588	0.0376059	1.42474
PA2631	1.69818	0.763989	0.0446934	1.34976
PA2651	1.50581	0.590543	0.174363	0.758546
PA2652	-1.77458	-0.827478	0.0280788	1.55162
PA2654	1.59317	0.671899	0.0584014	1.23358
PA2655	-2.06331	-1.04496	0.0361165	1.44229
PA2659	-2.51427	-1.33014	6.9001e-05	4.16114
PA2662	-2.05041	-1.03591	0.070434	1.15222
PA2665	4.09589	2.03418	1.84328e-06	5.73441
PA2667	1.66262	0.733457	0.0474203	1.32404
PA2675	2.23435	1.15985	0.0781204	1.10724
PA2682	1.52067	0.60471	0.513117	0.289783
PA2690	4.06405	2.02292	3.86411e-05	4.41295
PA2691	-1.76499	-0.819661	0.054068	1.26706
PA2701	2.65176	1.40695	0.0351864	1.45363
PA2702	-1.05117	-0.0720022	0.929305	0.0318419
PA2703	-2.35302	-1.23451	0.000295494	3.52945
PA2704	8.87895	3.15039	4.82808e-10	9.31623
PA2705	2.31744	1.21253	0.00404818	2.39274
PA2706	3.06749	1.61706	0.000267658	3.57242
PA2707	1.63841	0.712298	0.0332081	1.47876
PA2708	2.8763	1.52422	0.000407875	3.38947
PA2710	5.83108	2.54376	5.24339e-15	14.2804
PA2711	2.66874	1.41616	9.54448e-06	5.02025
PA2713	1.61671	0.693063	0.0473181	1.32497
PA2714	4.25464	2.08904	0.00166529	2.77851
PA2715	2.46236	1.30004	0.00171821	2.76492
PA2720	-1.56495	-0.646115	0.088728	1.05194
PA2722	-1.50179	-0.586685	0.112488	0.948896
PA2725	-1.49822	-0.583252	0.128474	0.891186
PA2727	-2.96066	-1.56592	0.000747666	3.12629
PA2728	-2.50368	-1.32405	2.12186e-05	4.67328
PA2729	-3.69709	-1.88639	0.000594803	3.22563
PA2736	2.66025	1.41156	7.52035e-06	5.12376
PA2737	1.66338	0.734121	0.046466	1.33287
PA2746	-1.88176	-0.91208	0.00680148	2.1674
PA2747	2.02814	1.02016	0.00829637	2.08111
PA2748	1.4075	0.493138	0.373354	0.42788
PA2751	1.1329	0.180014	0.866948	0.0620071
PA2753	19.6566	4.29695	7.83992e-16	15.1057
PA2754	2.18607	1.12834	0.0198493	1.70225
PA2758	1.99741	0.99813	0.0237731	1.62391
PA2759	2.95293	1.56215	5.10802e-06	5.29175
PA2761	-1.74473	-0.803	0.10547	0.976872
PA2763	-3.36185	-1.74925	0.0130546	1.88424
PA2764	-2.22429	-1.15335	0.000233815	3.63113
PA2765	2.12769	1.08929	0.0111457	1.95289
PA2768	2.21719	1.14873	0.00203008	2.69249
PA2770	1.15738	0.210866	0.684175	0.164833
PA2773	-1.13694	-0.185151	0.957445	0.0188861
PA2775	-2.31855	-1.21322	0.00018653	3.72925
PA2777	2.29023	1.19549	0.0248733	1.60427
PA2778	2.79144	1.48101	0.000701919	3.15371
PA2779	2.5475	1.34908	0.000156321	3.80598
PA2786	-3.52628	-1.81815	0.000156329	3.80596
PA2788	-1.68012	-0.748561	0.211212	0.675282
PA2790	-1.61714	-0.693446	0.0593618	1.22649
PA2791	-1.46063	-0.54659	0.220279	0.657026
PA2793	-2.30935	-1.20749	0.000584126	3.23349
PA2795	-1.60317	-0.680924	0.0998459	1.00067
PA2798	1.42103	0.506942	0.322307	0.491731
PA2799	1.696	0.76214	0.034283	1.46492
PA2801	1.70492	0.769706	0.0172637	1.76287
PA2803	2.42567	1.27838	0.00973471	2.01168
PA2805	1.15393	0.206552	0.767838	0.11473
PA2813	1.56076	0.64225	0.0557442	1.2538
PA2814	2.88124	1.52669	0.000158184	3.80084
PA2815	1.56966	0.650454	0.226489	0.644953
PA2819	-2.351	-1.23327	0.024166	1.6168
PA2822	-1.19238	-0.253844	0.553959	0.256523
PA2823	-1.54786	-0.630271	0.0673166	1.17188
PA2826	3.82317	1.93477	1.78009e-07	6.74956
PA2827	2.85821	1.51511	0.000121063	3.91699
PA2829	-3.21709	-1.68576	0.0059107	2.22836
PA2840	-9.31313	-3.21927	7.06781e-16	15.1507
PA2845	5.45382	2.44727	0.0141007	1.85076
PA2846	3.18491	1.67125	0.00307105	2.51271
PA2867	-1.15438	-0.207114	0.66574	0.176695
PA2880	-2.76866	-1.46919	0.0876616	1.05719
PA2883	1.75182	0.808856	0.0464767	1.33276
PA2884	1.8817	0.912036	0.00743281	2.12885
PA2895	-2.10762	-1.07561	0.0669811	1.17405
PA2899	1.56393	0.645177	0.0689036	1.16176
PA2906	-1.67799	-0.746737	0.0989852	1.00443
PA2911	1.36167	0.445375	0.408333	0.388985
PA2912	-1.17817	-0.236553	0.706617	0.150816
PA2913	-1.15281	-0.205158	0.779557	0.108152
PA2914	-3.09358	-1.62928	3.55645e-07	6.44898
PA2915	-1.9442	-0.959177	0.0039552	2.40283
PA2917	2.05875	1.04177	0.00310814	2.5075
PA2919	1.87183	0.904446	0.0110983	1.95474
PA2929	-2.16222	-1.11251	0.0642925	1.19184
PA2930	1.69634	0.762429	0.0230782	1.6368
PA2937	-1.56353	-0.644809	0.126413	0.898209
PA2938	2.49358	1.31822	0.00170454	2.76839
PA2939	-6.10556	-2.61012	1.94356e-09	8.7114
PA2942	-2.51262	-1.32919	0.00226579	2.64478
PA2943	-2.02711	-1.01942	0.0504651	1.29701
PA2945	-2.63701	-1.3989	0.000284643	3.5457
PA2949	-1.60498	-0.682555	0.0332081	1.47876
PA2950	-1.92661	-0.946068	0.00412295	2.38479
PA2953	1.70585	0.770487	0.0301179	1.52117
PA2971	-1.64661	-0.719501	0.0443316	1.35329
PA2973	-1.55697	-0.638741	0.0491917	1.30811
PA2974	-1.69932	-0.764958	0.0215046	1.66747
PA2980	-2.03102	-1.0222	0.00968002	2.01412
PA2982	-2.11416	-1.08008	0.00554524	2.25608
PA2983	-1.87752	-0.908828	0.00399307	2.39869
PA2992	-1.88533	-0.914817	0.00283568	2.54734
PA3001	-2.5617	-1.3571	0.0010036	2.99844
PA3009	-1.68118	-0.749475	0.0248592	1.60451
PA3017	5.00597	2.32365	2.17096e-11	10.6633
PA3018	3.23523	1.69387	9.71128e-07	6.01272
PA3021	-4.02887	-2.01038	0.000437695	3.35883
PA3035	1.77092	0.824498	0.0564069	1.24867
PA3037	2.03028	1.02168	0.00268915	2.57038
PA3039	12.9295	3.6926	1.41332e-16	15.8498
PA3043	-1.78701	-0.83755	0.0104118	1.98247
PA3044	3.07785	1.62192	0.0113152	1.94634
PA3045	3.08851	1.62691	0.040145	1.39637
PA3048	-1.95825	-0.969561	0.00479813	2.31893
PA3051	1.60848	0.685696	0.0320803	1.49376
PA3053	-1.72845	-0.789479	0.0280265	1.55243
PA3054	-2.52768	-1.33781	0.000520568	3.28352
PA3055	1.74686	0.804763	0.0127902	1.89312
PA3056	1.57228	0.652858	0.0622228	1.20605
PA3057	5.79332	2.53439	0.000155606	3.80797
PA3065	2.29192	1.19655	0.0957563	1.01883
PA3066	3.86682	1.95115	5.33111e-08	7.27318
PA3067	3.31389	1.72853	1.16066e-07	6.93529
PA3069	1.66594	0.736335	0.210626	0.676488
PA3070	1.53256	0.615945	0.0830932	1.08043
PA3074	-1.45469	-0.540712	0.184295	0.734486
PA3076	-2.58875	-1.37226	0.00452095	2.34477
PA3084	-1.57432	-0.654729	0.0561928	1.25032
PA3091	-1.51118	-0.595674	0.0928156	1.03238
PA3093	-4.72267	-2.2396	6.3373e-11	10.1981
PA3094	-27.6173	-4.7875	3.39586e-30	29.4691
PA3116	-2.42401	-1.2774	0.00076501	3.11633
PA3122	1.52194	0.605915	0.0772637	1.11202
PA3124	3.61776	1.8551	6.37761e-07	6.19534
PA3128	1.67513	0.744276	0.0581319	1.23559
PA3140	-1.87035	-0.903307	0.0352589	1.45273
PA3143	1.63086	0.705635	0.054591	1.26288
PA3144	-1.61665	-0.693003	1	0
PA3157	1.49601	0.581116	0.0940112	1.02682
PA3164	-3.0843	-1.62494	1.1407e-06	5.94283
PA3169	-1.8736	-0.905815	0.0106088	1.97433
PA3170	-1.56286	-0.64419	0.0588474	1.23027
PA3175	2.19239	1.13251	0.00117198	2.93108
PA3178	-1.60461	-0.68222	0.0969386	1.0135
PA3180	-1.92093	-0.941804	0.0025347	2.59607
PA3187	-2.98729	-1.57884	0.00446605	2.35008
PA3189	-1.51386	-0.598228	0.395311	0.403061
PA3190	-1.83537	-0.876074	0.0227579	1.64287
PA3202	-1.16997	-0.226467	0.652816	0.185209
PA3205	1.51944	0.603535	0.087387	1.05855
PA3212	1.10622	0.145633	0.807314	0.0929573
PA3213	-1.60973	-0.686818	0.04087	1.3886
PA3215	1.63235	0.706954	0.0811745	1.09058
PA3224	1.51489	0.599216	0.0994722	1.0023
PA3225	2.28655	1.19317	0.00137663	2.86118
PA3233	1.2106	0.275727	0.771054	0.112915
PA3234	1.57835	0.658413	0.147399	0.831505
PA3235	1.93485	0.952223	0.115275	0.938265
PA3236	2.68641	1.42568	0.000601155	3.22101
PA3239	-1.5625	-0.64386	0.099517	1.0021
PA3250	3.24422	1.69787	2.39151e-07	6.62133
PA3251	3.43572	1.78061	1.43739e-06	5.84242
PA3252	1.83941	0.879245	0.010702	1.97053
PA3253	1.70881	0.772993	0.0583333	1.23408
PA3254	3.51653	1.81415	2.4299e-06	5.61441
PA3255	1.94816	0.962114	0.0023363	2.63147
PA3258	4.03502	2.01258	1.25317e-06	5.90199
PA3259	3.54168	1.82443	0.000116545	3.9335
PA3263	2.07574	1.05363	0.00126677	2.8973
PA3265	2.29827	1.20055	0.0814309	1.08921
PA3268	-2.08148	-1.05761	0.112488	0.948896
PA3269	-2.80586	-1.48844	1.77047e-05	4.75191
PA3273	3.3231	1.73253	0.000891915	3.04968
PA3281	2.68136	1.42296	0.0143795	1.84226
PA3282	7.98098	2.99657	1.58083e-07	6.80111
PA3283	9.9542	3.31531	2.60567e-14	13.5841
PA3284	6.52133	2.70517	3.85553e-11	10.4139
PA3285	-2.08314	-1.05876	0.00186506	2.72931
PA3286	-2.67382	-1.4189	4.73744e-06	5.32446
PA3290	1.96147	0.971935	0.00473852	2.32436
PA3291	-1.75276	-0.809633	0.0763375	1.11726
PA3292	-2.24153	-1.16449	0.0397785	1.40035
PA3294	-2.8543	-1.51314	0.00521224	2.28298
PA3298	2.10815	1.07597	0.0223424	1.65087
PA3302	-2.34772	-1.23126	0.000220847	3.65591
PA3303	1.78705	0.837584	0.0935426	1.02899
PA3306	1.61948	0.695532	0.0723958	1.14029
PA3307	-2.44202	-1.28808	0.00168598	2.77315
PA3309	3.69715	1.88641	5.06008e-08	7.29584
PA3311	-1.8844	-0.914106	0.00264607	2.5774
PA3313	-1.77385	-0.826883	0.018637	1.72962
PA3315	2.03376	1.02415	0.0115637	1.9369
PA3318	-1.24667	-0.318077	0.481333	0.317554
PA3325	-1.65369	-0.72569	0.0272976	1.56387
PA3326	-3.06954	-1.61802	2.82622e-06	5.54879
PA3327	-1.94977	-0.9633	0.0384102	1.41555
PA3328	-7.95573	-2.992	1.83759e-06	5.73575
PA3329	-6.84524	-2.7751	1.68544e-07	6.77329
PA3330	-23.5992	-4.56067	2.33169e-13	12.6323
PA3331	-10.8694	-3.44221	5.82081e-08	7.23502
PA3332	-12.1714	-3.60542	5.53616e-07	6.25679
PA3334	-8.1195	-3.02139	1.10006e-06	5.95858
PA3335	-6.15857	-2.6226	6.87896e-07	6.16248
PA3338	1.92363	0.943831	0.0614836	1.21124
PA3340	-1.58079	-0.660647	0.0509048	1.29324
PA3342	-1.6126	-0.689387	0.0397128	1.40107
PA3359	-1.92483	-0.944734	0.0118072	1.92785
PA3362	-8.07186	-3.0129	3.90443e-11	10.4084
PA3367	-1.58193	-0.661689	0.123549	0.908159
PA3369	3.2317	1.69229	0.000404938	3.39261
PA3370	3.31181	1.72762	0.55155	0.258415
PA3371	1.99483	0.996268	0.0687845	1.16251
PA3389	6.40339	2.67884	0.000156097	3.80661
PA3390	3.06188	1.61442	0.00202081	2.69447
PA3399	1.79004	0.839995	0.0135092	1.86937
PA3402	2.03169	1.02268	0.00515387	2.28787
PA3403	4.87124	2.28429	1.46489e-09	8.8342
PA3404	1.08075	0.112032	0.945617	0.0242846
PA3409	-13.4667	-3.75132	2.70134e-14	13.5684
PA3410	-45.2412	-5.49957	2.79589e-41	40.5535
PA3411	-24.8335	-4.63421	5.62666e-25	24.2497
PA3412	-4.66362	-2.22145	0.000389759	3.4092
PA3414	12.1956	3.60828	9.07386e-13	12.0422
PA3415	12.6427	3.66023	1.59148e-10	9.7982
PA3416	11.2513	3.49202	3.96931e-12	11.4013
PA3417	8.36103	3.06368	3.02066e-11	10.5199
PA3419	1.63267	0.707235	0.0323474	1.49016
PA3423	1.69733	0.763264	0.017308	1.76175
PA3427	2.07481	1.05298	0.0017827	2.74892
PA3429	1.91219	0.935226	0.0178172	1.74916
PA3430	2.10348	1.07278	0.000382813	3.41701
PA3432	1.39846	0.483837	0.299251	0.523965
PA3433	3.67252	1.87677	1.20067e-05	4.92058
PA3436	22.6744	4.50299	7.9563e-31	30.0993
PA3441	-6.51206	-2.70311	1.18409e-10	9.92662
PA3442	-3.36739	-1.75163	0.00143834	2.84214
PA3443	-2.74259	-1.45554	0.0832585	1.07957
PA3444	-10.478	-3.38929	1.52888e-05	4.81563
PA3445	-4.44306	-2.15156	0.0126249	1.89877
PA3446	-7.44715	-2.89669	0.000256049	3.59168
PA3450	-12.6188	-3.65751	2.37259e-09	8.62478
PA3451	-2.12185	-1.08532	0.00122497	2.91187
PA3453	-2.02743	-1.01965	0.0305761	1.51462
PA3457	-4.67791	-2.22587	0.0203224	1.69203
PA3458	2.27387	1.18515	0.00111367	2.95324
PA3459	2.3705	1.24519	0.0376464	1.42428
PA3460	-1.5867	-0.66603	0.178289	0.748876
PA3463	1.81052	0.856401	0.0883429	1.05383
PA3466	-1.95851	-0.969759	0.00235992	2.6271
PA3468	-2.66526	-1.41427	5.14236e-05	4.28884
PA3469	-2.29361	-1.19762	7.61508e-05	4.11833
PA3471	-2.0155	-1.01114	0.00757108	2.12084
PA3472	-2.83206	-1.50185	0.00017318	3.7615
PA3473	-2.17418	-1.12047	0.053121	1.27473
PA3474	-2.23935	-1.16308	0.0468908	1.32891
PA3480	-1.95603	-0.967931	0.0063011	2.20058
PA3483	-2.40504	-1.26606	0.00118684	2.92561
PA3486	-1.87809	-0.909264	0.0672633	1.17222
PA3498	2.5633	1.358	0.0132216	1.87872
PA3499	4.1614	2.05707	0.000751711	3.12395
PA3500	3.03562	1.60199	0.00479793	2.31895
PA3501	4.19861	2.06991	0.00119052	2.92426
PA3502	3.19918	1.6777	0.0106526	1.97254
PA3503	2.72857	1.44815	0.0351864	1.45363
PA3504	1.98707	0.990643	0.0667532	1.17553
PA3506	3.33234	1.73654	0.00575236	2.24015
PA3508	2.83918	1.50547	0.00400175	2.39775
PA3509	3.86801	1.95159	0.0617463	1.20939
PA3510	2.88363	1.52789	0.000499346	3.3016
PA3511	2.35858	1.23792	0.01899	1.72148
PA3512	2.50447	1.3245	0.028895	1.53918
PA3513	3.73045	1.89935	0.0702274	1.15349
PA3514	6.42524	2.68375	1.65026e-08	7.78245
PA3520	-17.9581	-4.16656	1.10824e-24	23.9554
PA3526	1.23797	0.307971	0.502685	0.298704
PA3530	-49.1518	-5.61917	3.38975e-35	34.4698
PA3532	5.67043	2.50346	3.44252e-11	10.4631
PA3533	-2.38552	-1.2543	0.000345359	3.46173
PA3559	-2.56635	-1.35972	0.0286031	1.54359
PA3565	1.69782	0.763682	0.0478372	1.32023
PA3572	3.61365	1.85346	2.19296e-07	6.65897
PA3573	3.77496	1.91646	1.47429e-05	4.83142
PA3577	3.8672	1.95129	1	0
PA3578	-2.1098	-1.07711	0.011794	1.92834
PA3598	-1.92481	-0.944718	0.028393	1.54679
PA3599	-9.17949	-3.19841	1.45714e-22	21.8365
PA3600	-26.1549	-4.70901	2.10056e-11	10.6777
PA3601	-10.2818	-3.36202	0	#NUM!
PA3602	1.70036	0.76584	0.049805	1.30273
PA3612	1.42749	0.513479	0.282304	0.549283
PA3613	1.75425	0.810853	0.04672	1.3305
PA3619	-1.51846	-0.602607	0.0726031	1.13904
PA3623	-1.73038	-0.79109	0.0389369	1.40964
PA3628	-1.07121	-0.0992369	0.895831	0.0477741
PA3634	-1.1118	-0.152895	0.784236	0.105553
PA3647	-1.67055	-0.74032	0.0441353	1.35521
PA3659	1.69397	0.760408	0.0392996	1.40561
PA3660	1.65798	0.729423	0.0448463	1.34827
PA3661	-11.4177	-3.51319	7.75092e-09	8.11065
PA3663	1.0377	0.0533876	0.983573	0.00719331
PA3664	1.08869	0.122595	0.895831	0.0477741
PA3668	1.23537	0.304943	0.576641	0.239094
PA3669	1.9005	0.926377	0.0435112	1.3614
PA3671	-1.44433	-0.530397	0.143973	0.841719
PA3675	-2.65397	-1.40815	0.000177919	3.74978
PA3678	1.87337	0.90564	0.00674823	2.17081
PA3681	2.56479	1.35884	0.00336907	2.47249
PA3684	-10.2795	-3.36169	2.78201e-07	6.55564
PA3685	-2.03323	-1.02377	0.0352501	1.45284
PA3688	2.08513	1.06014	0.00586895	2.23144
PA3689	1.72481	0.786439	0.0146592	1.83389
PA3690	-1.95391	-0.966362	0.0130569	1.88416
PA3691	1.80336	0.85069	0.0637391	1.19559
PA3694	-2.5589	-1.35552	2.95598e-06	5.5293
PA3695	-1.60835	-0.68558	0.0451491	1.34535
PA3710	2.42727	1.27933	0.000618063	3.20897
PA3712	-2.12683	-1.08871	0.00119052	2.92426
PA3715	-1.64981	-0.722296	0.110618	0.956175
PA3720	-12.0103	-3.5862	5.07677e-11	10.2944
PA3722	-2.53417	-1.34151	0.00296393	2.52813
PA3723	1.8356	0.876255	0.0128091	1.89248
PA3727	-3.66792	-1.87496	0.00107326	2.9693
PA3728	-2.77284	-1.47136	0.00284327	2.54618
PA3729	-2.4808	-1.31081	0.00734216	2.13418
PA3730	-2.11653	-1.0817	0.0284493	1.54593
PA3731	-1.23954	-0.309804	0.537304	0.26978
PA3733	-1.0255	-0.0363286	1	0
PA3734	-1.98821	-0.991473	0.00355489	2.44917
PA3739	-1.45302	-0.539052	0.107055	0.970394
PA3740	-1.49132	-0.576594	0.112342	0.949459
PA3741	-2.123	-1.0861	0.0345385	1.4617
PA3753	2.09535	1.06719	0.000546243	3.26261
PA3755	1.62737	0.702546	0.0455963	1.34107
PA3756	-1.31063	-0.390264	0.308726	0.510426
PA3757	-2.65229	-1.40724	0.0115488	1.93746
PA3758	-1.82843	-0.870602	0.0944229	1.02492
PA3759	-2.35077	-1.23313	0.0130195	1.8854
PA3764	-2.28365	-1.19134	0.000203423	3.6916
PA3768	-6.09329	-2.60722	4.19344e-15	14.3774
PA3771	4.27219	2.09498	1.48266e-10	9.82896
PA3781	2.7716	1.47072	0.0054209	2.26593
PA3782	3.06522	1.61599	0.0097946	2.00901
PA3783	4.94428	2.30576	0.000474575	3.3237
PA3784	5.56147	2.47547	0.00122282	2.91264
PA3785	8.72904	3.12582	0.00104364	2.98145
PA3786	1.99882	0.999152	0.102713	0.988376
PA3788	1.38919	0.474244	0.325949	0.486851
PA3798	-2.16237	-1.11261	0.00220885	2.65583
PA3799	-1.65021	-0.722653	0.0248733	1.60427
PA3800	-2.05472	-1.03894	0.000688278	3.16224
PA3801	-1.92405	-0.944144	0.00705723	2.15137
PA3806	-1.91238	-0.935366	0.00210583	2.67658
PA3808	-3.45763	-1.78978	3.83071e-06	5.41672
PA3817	-2.4292	-1.28048	8.74386e-05	4.0583
PA3818	-1.67436	-0.743614	0.0301645	1.5205
PA3819	2.90679	1.53943	0.00631852	2.19938
PA3822	-1.76564	-0.820194	0.0130512	1.88435
PA3827	-2.03415	-1.02442	0.0225399	1.64705
PA3830	1.90793	0.93201	0.0151469	1.81968
PA3833	-1.73914	-0.798373	0.0255553	1.59252
PA3835	2.23536	1.16051	0.00290072	2.53749
PA3837	-1.33258	-0.414227	0.302082	0.519874
PA3839	1.89682	0.923581	0.0106298	1.97348
PA3842	-3.66224	-1.87272	5.54851e-08	7.25582
PA3843	-2.29019	-1.19547	0.00131738	2.88029
PA3844	-2.09528	-1.06714	0.00121209	2.91646
PA3845	1.95094	0.964167	0.00567869	2.24575
PA3846	1.92554	0.945264	0.00864621	2.06317
PA3850	-2.1837	-1.12678	0.0262468	1.58092
PA3856	2.85145	1.5117	0.00145575	2.83691
PA3859	1.39311	0.478308	0.408224	0.389101
PA3866	-2.46744	-1.30302	0.000598781	3.22273
PA3868	1.92415	0.944221	0.107055	0.970394
PA3871	3.1434	1.65233	0.040145	1.39637
PA3880	11.3192	3.5007	3.59085e-10	9.4448
PA3888	1.91985	0.940996	0.0296009	1.52869
PA3889	1.51971	0.603798	0.14449	0.840162
PA3891	1.53777	0.62084	0.103288	0.985951
PA3894	3.08348	1.62456	0.0172695	1.76272
PA3896	-1.57202	-0.652621	0.0794963	1.09965
PA3899	-65.227	-6.0274	1.57203e-47	46.8035
PA3900	-15.5216	-3.9562	9.14943e-11	10.0386
PA3904	-1.59992	-0.677997	0.0758072	1.12029
PA3906	-5.2649	-2.39641	2.28929e-08	7.6403
PA3907	-7.29215	-2.86634	2.64839e-11	10.577
PA3908	-2.90128	-1.53669	0.00151126	2.82066
PA3919	1.27161	0.34666	0.408224	0.389101
PA3920	-3.28976	-1.71798	1.26016e-05	4.89958
PA3922	-3.97475	-1.99086	8.1505e-05	4.08882
PA3923	-4.62705	-2.21009	0.000115863	3.93606
PA3924	-4.95639	-2.30929	6.84237e-09	8.16479
PA3928	2.52849	1.33827	0.000151242	3.82033
PA3931	-1.38371	-0.468543	0.554194	0.256338
PA3932	-3.26125	-1.70543	0.00542014	2.26599
PA3936	1.94947	0.963082	0.232794	0.633029
PA3937	-1.40063	-0.486078	0.808256	0.0924511
PA3938	-1.87115	-0.903923	0.326804	0.485713
PA3939	-4.17825	-2.0629	0.00819333	2.08654
PA3944	1.71657	0.779525	0.0321202	1.49322
PA3945	2.11756	1.08241	0.00707407	2.15033
PA3952	1.6336	0.708055	0.571789	0.242764
PA3954	2.79325	1.48195	0.0043208	2.36444
PA3955	1.72226	0.784303	0.0114788	1.9401
PA3957	1.72959	0.790426	0.0443594	1.35301
PA3958	1.60701	0.684381	0.0535224	1.27146
PA3960	1.25816	0.33132	1	0
PA3962	2.58056	1.36768	0.00847776	2.07172
PA3966	2.13323	1.09304	0.00338991	2.46981
PA3969	-1.57613	-0.656388	0.0460731	1.33655
PA3971	1.89579	0.922796	0.00802277	2.09568
PA3972	2.19013	1.13101	0.00254321	2.59462
PA3973	4.44936	2.1536	5.23622e-09	8.28098
PA3978	3.00228	1.58606	4.59505e-06	5.33771
PA3980	-1.76262	-0.817725	0.0245209	1.61046
PA3985	2.35036	1.23288	0.00944544	2.02478
PA3988	-2.39417	-1.25952	0.000150773	3.82168
PA3992	1.0086	0.0123565	1	0
PA3995	1.61653	0.692898	0.0594804	1.22563
PA4000	-2.00316	-1.00228	0.00316444	2.4997
PA4004	-1.2589	-0.332165	0.443856	0.352758
PA4009	1.84329	0.88228	0.102254	0.990319
PA4012	1.92882	0.947718	0.0172187	1.764
PA4013	-2.45979	-1.29854	0.0141087	1.85051
PA4014	-1.8974	-0.924023	0.0108113	1.96612
PA4016	-1.94941	-0.963039	0.00618894	2.20838
PA4018	1.88371	0.913578	0.0187703	1.72653
PA4019	2.69279	1.4291	0.000461536	3.33579
PA4022	2.62392	1.39172	0.000295928	3.52881
PA4023	17.6457	4.14125	1.01071e-28	27.9954
PA4025	4.24315	2.08514	6.0238e-12	11.2201
PA4026	3.82732	1.93633	1.36025e-09	8.86638
PA4027	6.24954	2.64375	4.41237e-16	15.3553
PA4028	57.956	5.85689	6.94623e-19	18.1583
PA4029	1.60194	0.679821	0.0994722	1.0023
PA4030	1.69398	0.76042	0.0524929	1.2799
PA4033	-3.71162	-1.89205	2.74443e-05	4.56155
PA4036	1.91629	0.938318	0.0377775	1.42277
PA4037	2.73702	1.45261	0.00885912	2.05261
PA4039	1.96444	0.974121	0.0919936	1.03624
PA4040	2.41164	1.27002	0.00107406	2.96897
PA4059	1.15366	0.206219	0.687125	0.162964
PA4062	-8.80849	-3.13889	4.6053e-05	4.33674
PA4063	2.5983	1.37757	0.00258966	2.58676
PA4064	1.37769	0.462254	0.373017	0.428272
PA4065	-1.49957	-0.58455	0.118554	0.926083
PA4066	-2.8014	-1.48615	1.14048e-05	4.94291
PA4069	1.76578	0.820309	0.0113495	1.94502
PA4070	5.9337	2.56893	1.64375e-11	10.7842
PA4071	6.37061	2.67143	0.0951459	1.02161
PA4080	3.93116	1.97495	1.66179e-08	7.77942
PA4090	-16.7373	-4.065	2.95404e-33	32.5296
PA4094	2.41127	1.2698	0.0113511	1.94496
PA4100	2.59513	1.3758	0.0885017	1.05305
PA4103	2.21999	1.15055	0.000223962	3.64982
PA4106	2.6324	1.39638	0.00634802	2.19736
PA4112	-2.01929	-1.01385	0.000594634	3.22575
PA4122	3.02261	1.59579	0.00372488	2.42889
PA4126	3.98272	1.99375	0.000455939	3.34109
PA4128	40.4914	5.33955	3.10352e-10	9.50815
PA4129	10.9338	3.45072	3.05845e-15	14.5145
PA4130	10.2761	3.36122	3.38541e-15	14.4704
PA4131	2.43817	1.2858	0.0397785	1.40035
PA4133	3.0144	1.59187	4.45446e-06	5.35121
PA4134	6.91126	2.78895	0.00616272	2.21023
PA4139	-9.2237	-3.20535	4.6935e-07	6.3285
PA4140	-4.3539	-2.12231	1.67112e-05	4.77699
PA4141	-469.256	-8.87423	2.59228e-13	12.5863
PA4142	-43.1361	-5.43082	7.30748e-16	15.1362
PA4143	-18.3498	-4.19769	2.90908e-14	13.5362
PA4144	-20.6517	-4.36819	3.77576e-16	15.423
PA4146	-2.38165	-1.25196	0.0218992	1.65957
PA4154	1.01115	0.0159991	1	0
PA4155	-25.1435	-4.65211	1.88283e-14	13.7252
PA4156	-28.0792	-4.81143	2.85598e-30	29.5442
PA4157	-1.24134	-0.311894	0.769321	0.113893
PA4167	-2.95448	-1.56291	0.000267822	3.57215
PA4170	2.99272	1.58146	0.00704525	2.1521
PA4171	-5.34577	-2.4184	1.91695e-08	7.71739
PA4174	2.425	1.27798	0.0236633	1.62592
PA4185	-1.6346	-0.70894	0.0534436	1.2721
PA4186	1.74885	0.806409	0.0335177	1.47473
PA4191	-2.5364	-1.34278	0.0298023	1.52575
PA4195	1.37485	0.459274	0.845284	0.0729973
PA4198	2.02025	1.01453	0.0232446	1.63368
PA4199	-2.09595	-1.0676	0.000460976	3.33632
PA4200	-1.52362	-0.607507	0.0753924	1.12267
PA4218	-291.22	-8.18597	1.1245e-42	41.949
PA4219	-221.173	-7.78903	2.2881e-55	54.6405
PA4220	-134.233	-7.06859	6.34064e-31	30.1979
PA4222	-189.239	-7.56407	8.41682e-44	43.0749
PA4223	-129.741	-7.01949	2.93264e-33	32.5327
PA4233	-2.20111	-1.13823	0.000464664	3.33286
PA4272.1	-5.76998	-2.52857	1.59566e-13	12.7971
PA4280.2	-35.2616	-5.14003	3.47857e-10	9.4586
PA4280.5	-2.6233	-1.39139	0.0270407	1.56798
PA4291	-3.23583	-1.69414	9.72791e-06	5.01198
PA4292	-1.93317	-0.950967	0.00486224	2.31316
PA4294	2.15303	1.10637	0.00557836	2.25349
PA4298	-42.2525	-5.40096	7.628e-09	8.11759
PA4311	1.74868	0.806264	0.0679479	1.16782
PA4312	2.06527	1.04633	0.00294609	2.53075
PA4319	-1.78136	-0.832976	0.0446934	1.34976
PA4321	-1.69629	-0.762387	0.0867166	1.0619
PA4322	-1.93404	-0.951621	0.00779527	2.10817
PA4325	-2.22286	-1.15242	9.99654e-05	4.00015
PA4328	2.06269	1.04453	0.000725783	3.13919
PA4330	2.3046	1.20451	0.000641871	3.19255
PA4335	-2.6478	-1.40479	3.31652e-06	5.47932
PA4336	-3.34068	-1.74014	4.19211e-07	6.37757
PA4337	1.57957	0.659532	0.0878805	1.05611
PA4338	1.04965	0.0699053	0.988322	0.00510173
PA4340	1.643	0.716335	0.0319645	1.49533
PA4341	31.5693	4.98045	2.64654e-35	34.5773
PA4342	4.24104	2.08442	0.000916301	3.03796
PA4343	3.7315	1.89976	0.000112682	3.94815
PA4344	5.30712	2.40793	3.59082e-07	6.44481
PA4345	1.34657	0.429292	0.620452	0.207292
PA4346	-2.77827	-1.47419	0.0169898	1.76981
PA4348	8.10675	3.01912	5.82094e-09	8.23501
PA4349	3.12069	1.64187	0.00073085	3.13617
PA4350	6.05471	2.59806	1.49885e-09	8.82424
PA4351	4.80342	2.26406	1.14769e-12	11.9402
PA4352	4.95794	2.30974	9.2839e-09	8.03227
PA4353	1.93139	0.949636	0.0592536	1.22729
PA4354	-1.13929	-0.18813	0.935875	0.0287824
PA4355	-2.91413	-1.54307	0.102265	0.990275
PA4357	-34.6069	-5.11299	5.27302e-15	14.2779
PA4358	-10.6574	-3.41378	1.46317e-07	6.83471
PA4359	-12.999	-3.70033	4.76415e-09	8.32201
PA4361	3.00713	1.58839	6.62379e-08	7.17889
PA4368	3.17173	1.66527	2.09437e-05	4.67895
PA4371	-4.3657	-2.12621	3.13857e-07	6.50327
PA4372	-2.73337	-1.45068	9.21652e-05	4.03543
PA4377	-1.96504	-0.974562	0.0366435	1.436
PA4382	1.76926	0.823143	0.0273055	1.56375
PA4383	1.72508	0.786662	0.102639	0.988687
PA4384	-6.88804	-2.78409	4.19804e-14	13.377
PA4390	-3.23703	-1.69467	0.000226624	3.64469
PA4391	-1.69951	-0.765119	0.0659815	1.18058
PA4392	1.04358	0.0615371	0.982047	0.00786784
PA4396	1.78116	0.832821	0.0528684	1.2768
PA4398	-2.02938	-1.02104	0.00210983	2.67575
PA4399	-1.67009	-0.739926	0.0883429	1.05383
PA4400	1.3997	0.485118	0.325949	0.486851
PA4406.1	1	0	1	0
PA4423	-1.95534	-0.967423	0.00446605	2.35008
PA4431	1.12066	0.164347	0.771864	0.112459
PA4434	-1.61979	-0.695805	0.0354371	1.45054
PA4438	-2.42897	-1.28035	0.0159625	1.7969
PA4440	1.50819	0.592823	0.0990266	1.00425
PA4441	1.15764	0.21119	0.635868	0.196633
PA4451	-1.93379	-0.951434	0.0155511	1.80824
PA4454	-1.07896	-0.109639	0.934367	0.0294823
PA4456	1.6199	0.695908	0.189928	0.721411
PA4463	1.55133	0.633507	0.0935426	1.02899
PA4465	-1.53885	-0.62185	0.0892663	1.04931
PA4466	-2.76162	-1.46552	1.50385e-05	4.8228
PA4467	-47.7533	-5.57753	6.21075e-47	46.2069
PA4469	-256.702	-8.00395	2.32291e-90	89.634
PA4471	-240.685	-7.911	1.67342e-88	87.7764
PA4486	-1.55286	-0.634925	0.112488	0.948896
PA4487	-2.94399	-1.55777	6.89524e-05	4.16145
PA4489	-3.02474	-1.59681	4.75675e-05	4.32269
PA4490	-2.28945	-1.195	0.00269344	2.56969
[truncated: 720 more rows]

## Sheet: ∆prrF
Feature ID	fold change (∆prrF pUCP18, Low Fe/High Fe)	Log(2) fold change	FDR p value correction	-log p value
accA	-1.38395	-0.468791	0.0772087	1.11233
accB	-6.55277	-2.7121	1.933e-21	20.7138
accC	-1.77739	-0.829761	0.000394376	3.40409
accD	-1.6797	-0.748204	0.000664813	3.1773
aceA	1.36902	0.453148	0.0325603	1.48731
aceE	1.01395	0.0199876	0.98663	0.00584553
aceF	1.10037	0.137989	0.617342	0.209474
ackA	1.63557	0.709793	0.00228802	2.64054
acnB	-1.52023	-0.604292	0.00557934	2.25342
acpP	-2.14497	-1.10096	1.0745e-08	7.96879
acsA	5.97324	2.57851	5.21579e-15	14.2827
acsB	1.53393	0.617233	0.00627912	2.2021
adhA	8.33755	3.05962	2.61793e-17	16.582
adk	-2.63143	-1.39585	3.70214e-09	8.43155
aer	1.10827	0.148303	0.586042	0.232071
aguA	-1.4726	-0.558369	0.0109325	1.96128
aguR	1.4604	0.546364	0.0382586	1.41727
ahpC	1.36557	0.449499	0.0616032	1.2104
ahpF	2.88323	1.52769	2.14313e-11	10.669
alaS	-3.81001	-1.92979	7.08995e-19	18.1494
alc	9.52073	3.25107	3.3516e-58	57.4747
alg44	1.89522	0.922369	0.0608014	1.21609
alg8	1.94194	0.957498	0.0113456	1.94517
algA	2.7706	1.4702	1.34312e-07	6.87189
algB	3.09615	1.63048	9.20345e-12	11.036
algG	2.03504	1.02505	4.70564e-06	5.32738
algL	2.29073	1.19581	0.0388391	1.41073
algQ	-1.31579	-0.39593	0.0745348	1.12764
algR	2.44223	1.2882	2.70963e-10	9.56709
algU	2.32706	1.21851	9.26208e-09	8.03329
algW	-1.48594	-0.571375	0.0263935	1.5785
algZ	2.08891	1.06275	2.12944e-07	6.67173
alkB1	1.53454	0.617807	0.0060703	2.21679
alr	1.95006	0.963516	4.6966e-05	4.32822
ambA	-1.88295	-0.912997	4.76862e-06	5.32161
ambB	-2.20434	-1.14035	5.47352e-08	7.26173
ambC	-1.61316	-0.689891	0.0275002	1.56066
ambD	-2.59002	-1.37296	3.70383e-07	6.43135
ambE	-4.5178	-2.17562	3.60471e-17	16.4431
amiA	14.6133	3.86921	4.32195e-11	10.3643
amn	-1.51618	-0.600443	0.00550078	2.25958
ampC	-7.41707	-2.89085	2.23836e-28	27.6501
ampDh3	1.42272	0.508648	0.0288691	1.53957
amrZ	-1.08986	-0.124146	0.595707	0.224967
amtB	76.5422	6.25818	2.3432e-120	119.63
anr	8.25954	3.04606	1.56629e-39	38.8051
ansB	12.5133	3.64539	8.60505e-41	40.0652
antA	-28.0389	-4.80936	1.50193e-07	6.82335
antB	-18.3834	-4.20033	1.01907e-06	5.9918
antC	-7.4409	-2.89548	7.21257e-05	4.14191
aotM	1.42915	0.515154	0.0144382	1.84049
aotP	2.0379	1.02708	8.10997e-08	7.09098
aph	-2.17942	-1.12394	0.0192727	1.71506
aphA	4.79315	2.26098	7.03562e-08	7.1527
aprA	-5.54071	-2.47007	3.2108e-14	13.4934
aprD	-1.49394	-0.579119	0.013708	1.86303
aprF	-2.5748	-1.36446	1.93393e-10	9.71356
aqpZ	-2.96753	-1.56926	0.000502254	3.29908
arcA	3.41	1.76977	2.11227e-06	5.67525
arcB	3.12695	1.64476	5.0416e-06	5.29743
arcC	2.90084	1.53647	6.88791e-06	5.16191
arcD	10.4198	3.38125	9.04102e-18	17.0438
argA	-2.6601	-1.41148	1.20913e-07	6.91753
argB	1.47473	0.560451	0.00986922	2.00572
argF	-1.38978	-0.474861	0.0548837	1.26056
argH	-3.14403	-1.65261	1.06005e-14	13.9747
argJ	-1.82139	-0.865041	0.000107093	3.97024
argS	-2.21598	-1.14795	5.28686e-05	4.2768
arnA	-2.05744	-1.04085	0.000626876	3.20282
arnB	-2.84152	-1.50666	1.32034e-07	6.87931
arnC	-1.67381	-0.743135	0.0187889	1.7261
arnD	-1.97468	-0.981617	0.00890964	2.05014
arnE	-1.18885	-0.249565	0.57934	0.237067
arnF	-2.0057	-1.00411	0.000424505	3.37212
arnT	-1.80649	-0.853193	0.00677569	2.16905
aroC	-2.92984	-1.55082	1.49509e-12	11.8253
aroP1	2.30749	1.20632	3.78104e-09	8.42239
aroQ1	-1.43216	-0.518189	0.0193198	1.714
arsB	-2.08573	-1.06055	0.051565	1.28764
arsR	2.88248	1.52731	0.00239647	2.62043
aruB	1.37351	0.457867	0.0352331	1.45305
aruC	-2.00253	-1.00183	6.74348e-07	6.17112
aruF	1.22654	0.294595	0.214467	0.66864
aruG	1.29366	0.371461	0.0775921	1.11018
aruH	1.72563	0.787126	0.0292076	1.5345
aruI	2.2571	1.17447	0.027026	1.56822
asd	-5.47887	-2.45388	1.50304e-23	22.823
aspA	-11.9942	-3.58427	1.10954e-43	42.9549
aspS	-2.30178	-1.20275	5.47436e-08	7.26167
atpA	-2.23036	-1.15727	1.89074e-07	6.72337
atpB	-1.42957	-0.515577	0.0320697	1.49391
atpD	-2.07894	-1.05585	5.24069e-06	5.28061
atpF	-1.90919	-0.932958	0.000145936	3.83584
atpG	-2.58856	-1.37215	2.93224e-08	7.5328
atpH	-2.81265	-1.49193	1.1062e-08	7.95617
atpI	-1.56325	-0.644553	0.00120774	2.91803
atsA	1.76415	0.818976	0.0768415	1.1144
atuG	3.25432	1.70235	0.00767257	2.11506
atuR	3.08189	1.62381	3.85625e-13	12.4138
azu	1.5223	0.606253	0.00446989	2.3497
bcp	-1.51569	-0.599978	0.0052565	2.2793
bdhA	2.63712	1.39896	1.64743e-09	8.78319
betB	1.45808	0.54407	0.0530258	1.27551
betC	1.7241	0.785846	0.0414126	1.38287
betI	-1.94221	-0.957699	0.00240607	2.61869
bfrA	-1.16267	-0.217444	0.438186	0.358341
bfrB	43.2149	5.43346	1.75721e-85	84.7552
bifA	-1.64124	-0.714782	0.000651542	3.18606
bioB	-4.30472	-2.10592	5.37243e-22	21.2698
bioF	-1.43646	-0.522515	0.0545081	1.26354
birA	-1.79746	-0.845958	0.000223803	3.65013
bkdA1	11.382	3.50869	1.66696e-36	35.7781
bkdA2	12.7757	3.67533	8.46358e-61	60.0724
bkdB	8.85702	3.14682	4.86616e-52	51.3128
blc	2.00734	1.00529	4.25687e-06	5.37091
bphP	1.07662	0.106506	0.719038	0.143248
braB	-2.53118	-1.33981	2.74921e-11	10.5608
braC	3.35315	1.74552	9.0812e-15	14.0419
braD	2.54786	1.34929	2.8826e-05	4.54022
braE	3.82658	1.93606	1.61149e-05	4.79277
braF	5.75877	2.52576	1.07598e-22	21.9682
braG	3.94061	1.97842	7.47242e-11	10.1265
capB	-1.29662	-0.374756	0.121993	0.913664
carA	-1.88273	-0.912829	6.3327e-05	4.19841
carB	-2.39343	-1.25908	2.00532e-10	9.69782
cat	-3.24193	-1.69685	1.1e-10	9.95861
catA	1.93376	0.951409	0.00850487	2.07033
catB	1.65197	0.724188	0.061466	1.21137
catC	1.69366	0.760148	0.0676734	1.16958
catR	2.06343	1.04504	0.000405048	3.39249
cbpA	1.74383	0.802257	0.000173071	3.76178
cbpD	-9.64948	-3.27045	1.60436e-34	33.7947
cbrA	-1.39435	-0.479595	0.0854381	1.06835
cc4	-1.07783	-0.108132	0.711819	0.147631
ccmC	-2.28731	-1.19366	4.21663e-07	6.37503
ccmE	-1.7879	-0.838264	0.000190474	3.72016
ccmF	-2.31916	-1.2136	6.04275e-06	5.21877
ccmG	-2.55848	-1.35529	4.85845e-10	9.3135
ccmH	-2.46911	-1.30399	7.00018e-07	6.15489
ccoN1	-2.15909	-1.11042	9.8751e-06	5.00546
ccoN2	2.50209	1.32313	3.10498e-07	6.50794
ccoO1	-1.38368	-0.468505	0.0623328	1.20528
ccoO2	4.35372	2.12225	4.26309e-09	8.37028
ccoP2	2.46762	1.30312	3.59494e-08	7.44431
ccoQ2	5.6604	2.5009	2.1926e-15	14.659
ccpR	2.9571	1.56419	0.000350416	3.45542
cdhR	2.88466	1.5284	0.00258902	2.58686
cheY	1.81947	0.86352	0.00114489	2.94124
cheZ	1.66309	0.733869	0.000199501	3.70005
chiC	-44.9629	-5.49066	5.25574e-34	33.2794
cifR	6.75916	2.75684	6.88889e-22	21.1619
cioA	-3.90125	-1.96394	0	#NUM!
cioB	-2.33945	-1.22617	5.68128e-09	8.24555
citA	1.02706	0.0385137	0.926453	0.0331767
clpA	1.82166	0.865254	1.13672e-05	4.94435
clpB	-1.32514	-0.406146	0.134821	0.870243
clpP	-2.90874	-1.54039	9.79638e-14	13.0089
clpV1	-2.65814	-1.41041	0.000106563	3.97239
cmk	-2.05247	-1.03736	4.36803e-07	6.35971
cmpX	-2.8164	-1.49385	5.18404e-10	9.28533
coaC	-2.34409	-1.22903	2.97834e-08	7.52603
coaD	-1.58973	-0.668783	0.00501742	2.29952
cobA	11.7161	3.55043	1.03373e-33	32.9856
cobL	-2.64536	-1.40347	0.0120378	1.91945
cobO	1.51609	0.600357	0.0268863	1.57047
codA	6.16138	2.62325	2.32315e-22	21.6339
codB	4.58647	2.19739	9.39986e-13	12.0269
coIII	2.05315	1.03784	2.74232e-06	5.56188
comL	-3.08967	-1.62745	1.4336e-10	9.84357
corA	-2.15989	-1.11096	8.04382e-05	4.09454
coxA	3.81172	1.93044	6.92759e-11	10.1594
coxB	3.86135	1.9491	1.38513e-07	6.85851
crcZ	4.70555	2.23436	5.51477e-24	23.2585
creC	-1.69749	-0.763403	0.0310744	1.5076
crfX	1.93495	0.952299	9.55891e-07	6.01959
csaA	1.04805	0.0677143	0.927316	0.0327723
cspD	2.23208	1.15839	1.57393e-07	6.80301
cti	-2.73291	-1.45044	5.77663e-07	6.23833
cttP	1.5254	0.609187	0.00612496	2.2129
cueR	1.05338	0.0750274	0.791194	0.101717
cupA1	7.02767	2.81305	2.68929e-08	7.57036
cupB1	2.04794	1.03417	0.0207481	1.68302
cupB2	3.7476	1.90597	0.0220378	1.65683
cupB3	1.60135	0.679292	0.0152944	1.81547
cupB6	4.66899	2.22311	6.95405e-08	7.15776
cupC1	2.61478	1.38669	3.36902e-11	10.4725
cupC2	3.10075	1.63262	0.0255931	1.59188
cyaB	-1.65001	-0.722473	0.0369431	1.43247
cycB	-1.3562	-0.439568	0.0738416	1.1317
cycH	-3.13033	-1.64632	3.83176e-08	7.4166
cynR	2.9965	1.58328	9.443e-06	5.02489
cynS	-1.92682	-0.946224	0.000422447	3.37423
cyoA	-4.09023	-2.03218	0	#NUM!
cyoB	-4.01581	-2.00569	3.34479e-23	22.4756
cyoC	-3.64856	-1.86733	7.18583e-20	19.1435
cyoD	-2.90818	-1.54012	1.33937e-14	13.8731
cyoE	-4.44402	-2.15186	8.09206e-23	22.0919
cysA	-1.88859	-0.91731	0.00480797	2.31804
cysB	1.86966	0.90278	2.55363e-05	4.59284
cysC	2.09599	1.06763	0.000147445	3.83137
cysD	-4.07428	-2.02655	3.64487e-13	12.4383
cysE	-3.66638	-1.87436	3.25124e-17	16.488
cysG	-1.33882	-0.420958	0.0548901	1.26051
cysH	-2.65139	-1.40675	1.69506e-07	6.77081
cysI	-4.34535	-2.11947	1.25807e-18	17.9003
cysM	-3.55583	-1.83019	3.40294e-16	15.4681
cysN	-4.10383	-2.03697	8.1546e-12	11.0886
cysP	-2.09621	-1.06778	4.5343e-05	4.34349
cysQ	-1.42411	-0.510056	0.0237428	1.62447
cysS	-1.59641	-0.674836	0.000801286	3.09621
cysT	-3.28393	-1.71542	4.82392e-06	5.3166
cysW	-2.87077	-1.52144	1.31829e-08	7.87999
dacC	-1.76332	-0.818297	4.43764e-05	4.35285
dadA	3.01653	1.59289	1.84121e-12	11.7349
dadX	4.29426	2.10241	5.75238e-17	16.2402
dapB	-1.34367	-0.426177	0.081055	1.09122
dapD	-3.72483	-1.89717	1.51743e-19	18.8189
dapE	-4.06169	-2.02208	3.73967e-16	15.4272
dapF	-3.38615	-1.75965	4.09357e-17	16.3879
dctA	-3.06604	-1.61638	1.2605e-05	4.89946
ddlA	-1.49124	-0.576511	0.00404352	2.39324
def	1.51237	0.59681	0.00883175	2.05395
desA	-2.77996	-1.47506	2.33241e-11	10.6322
desB	-1.51354	-0.597927	0.0139816	1.85444
desT	-1.38664	-0.471592	0.0831408	1.08019
dgcA	3.37683	1.75567	7.04314e-08	7.15223
dgcB	2.67857	1.42146	0.0388219	1.41092
dgkA	-1.29403	-0.371869	0.259773	0.585406
dhcA	-1.5112	-0.595696	0.0469809	1.32808
dhcR	-1.56476	-0.645945	0.0352131	1.4533
dht	104.659	6.70956	2.89971e-77	76.5376
dnaA	-1.51764	-0.601832	0.00996705	2.00143
dnaE	-2.29516	-1.19859	2.31323e-09	8.63578
dnaG	-1.9877	-0.991103	2.23782e-06	5.65017
dnaJ	-2.19284	-1.1328	3.76283e-06	5.42449
dnaK	-2.3685	-1.24397	3.68791e-07	6.43322
dnaN	-1.01194	-0.0171293	0.992642	0.00320721
dnaX	-1.62497	-0.70041	0.00058707	3.23131
dnr	1.33451	0.416309	0.0793286	1.10057
dsbC	-3.49945	-1.80713	4.31632e-14	13.3649
dsdA	-1.66977	-0.739651	0.0582352	1.23481
dut	-1.75646	-0.812671	5.97894e-05	4.22338
dxr	-1.76031	-0.815833	0.018633	1.72972
dxs	-1.81369	-0.858931	2.81164e-05	4.55104
eco	1.59987	0.677959	0.011244	1.94908
edd	-1.76466	-0.819386	5.50502e-05	4.25924
eddA	2.24904	1.16931	0.0451138	1.34569
efp	-4.60807	-2.20416	3.78064e-19	18.4224
epd	-2.23822	-1.16235	2.6621e-06	5.57478
era	1.18319	0.242678	0.305841	0.514505
eraR	3.43859	1.78182	0.049868	1.30218
eraS	6.67599	2.73898	6.16276e-06	5.21022
estA	3.35134	1.74474	2.38489e-15	14.6225
etfA	-1.469	-0.554838	0.00653812	2.18455
eutB	12.0628	3.59249	2.53648e-50	49.5958
exaB	2.13518	1.09436	0.0733233	1.13476
exaC	2.27669	1.18694	0.0451138	1.34569
exbB1	1.73087	0.791494	0.0454933	1.34205
exbD1	-1.05473	-0.0768731	0.968788	0.0137713
exoY	-3.07504	-1.62061	1.17382e-07	6.9304
exsA	-8.52757	-3.09213	5.21623e-39	38.2826
exsB	-2.72201	-1.44467	6.31581e-10	9.19957
exsC	-5.31955	-2.41131	2.01795e-23	22.6951
exsD	-3.43444	-1.78008	2.21386e-10	9.65485
exsE	-3.4375	-1.78136	5.78915e-10	9.23739
fabB	-1.56139	-0.642833	0.00353282	2.45188
fabD	-1.76048	-0.815969	0.00102814	2.98795
fabF1	-1.54555	-0.628124	0.00858133	2.06645
fabG	-2.35252	-1.23421	2.93313e-09	8.53267
fabH2	-15.2109	-3.92703	1.9604e-32	31.7077
fabI	-1.25533	-0.328068	0.240245	0.619345
fadD1	-1.07538	-0.104849	0.711819	0.147631
fadH1	-2.02151	-1.01543	0.0165842	1.78031
faoA	-1.75703	-0.813137	0.000159412	3.79748
fdhA	2.31542	1.21127	0.063739	1.19559
fdhE	-1.97646	-0.982915	0.0344883	1.46233
fdnG	1.3359	0.417812	0.0616682	1.20994
fdnH	-2.17018	-1.11782	2.81532e-06	5.55047
fdnI	-1.63331	-0.707796	0.0719573	1.14292
fdx2	-30.4767	-4.92964	5.5823e-102	101.253
fdxA	-1.86646	-0.900302	9.72559e-05	4.01208
fecA	-7.11081	-2.83001	3.03686e-26	25.5176
femA	-14.3748	-3.84547	6.20414e-41	40.2073
femI	-213.261	-7.73648	1.3859e-127	126.858
femR	-43.5294	-5.44392	4.20409e-72	71.3763
fepB	-4.53077	-2.17976	1.01019e-05	4.9956
fepC	-16.9247	-4.08106	6.29018e-34	33.2013
fepG	-4.2163	-2.07598	7.71135e-06	5.11287
ffh	-2.64252	-1.40191	3.19429e-10	9.49563
fhp	-1.40842	-0.494077	0.373111	0.428162
fimL	-1.55284	-0.634912	0.00416765	2.38011
fimT	1.76387	0.818743	0.0170498	1.76828
fimU	1.5124	0.596841	0.0298059	1.5257
fimV	1.8865	0.915715	8.2963e-06	5.08112
fimX	-2.38922	-1.25654	2.24647e-10	9.6485
fis	-2.69379	-1.42964	2.60514e-11	10.5842
fiuA	-8.50939	-3.08906	4.47168e-39	38.3495
fklB	1.60079	0.678786	0.00218213	2.66112
fleN	2.5413	1.34557	5.58611e-11	10.2529
fleQ	2.71167	1.43918	6.30735e-13	12.2002
fleR	1.44813	0.534188	0.0107112	1.97016
fleS	1.89128	0.919364	7.1582e-06	5.1452
flgC	1.37275	0.457074	0.0567822	1.24579
flgD	1.58915	0.668255	0.00863664	2.06366
flgE	1.56598	0.647065	0.0090558	2.04307
flgG	1.56385	0.645103	0.00704622	2.15204
flgH	1.42556	0.511528	0.0565565	1.24752
flgI	1.6363	0.710435	0.00115391	2.93783
flgJ	1.97858	0.984463	6.48522e-06	5.18808
flgK	2.62875	1.39438	4.86387e-10	9.31302
flgL	2.39499	1.26002	4.45877e-09	8.35078
flgM	1.4669	0.55277	0.00512264	2.29051
flhA	1.44076	0.526831	0.0185654	1.7313
flhF	2.14398	1.10029	6.07296e-08	7.2166
fliA	1.60278	0.680573	0.000732336	3.13529
fliC	-1.00375	-0.00539619	1	0
fliD	1.55921	0.640816	0.00258957	2.58677
fliE	1.48575	0.571194	0.012281	1.91077
fliF	1.15856	0.212337	0.353508	0.451601
fliG	1.59119	0.670107	0.000935363	3.02902
fliI	-1.36514	-0.449046	0.131094	0.882417
fliJ	1.47527	0.560982	0.0299533	1.52356
fliM	1.74408	0.802464	0.000307226	3.51254
fliN	2.10352	1.0728	2.18858e-08	7.65984
fliO	1.52292	0.606837	0.00954885	2.02005
fliP	1.3739	0.458276	0.030045	1.52223
fliQ	2.24453	1.16641	1.42868e-07	6.84507
fliR	1.898	0.92448	0.00634139	2.19782
flp	1.93839	0.95486	0.0137184	1.8627
foaB	-1.37029	-0.454486	0.0416487	1.3804
folA	-1.26423	-0.338256	0.226088	0.645722
folC	-1.71855	-0.781191	0.000377552	3.42302
folD	-2.49235	-1.31751	1.50534e-09	8.82237
folE1	-2.03885	-1.02776	2.39326e-07	6.62101
folM	1.54302	0.625759	0.00150337	2.82293
folP	-2.77482	-1.4724	1.81141e-13	12.742
folX	-1.58557	-0.664998	0.0016427	2.78444
foxA	-10.7402	-3.42495	7.33002e-41	40.1349
foxI	-79.7167	-6.31681	8.2184e-82	81.0852
foxR	-50.9096	-5.66987	1.10933e-77	76.9549
fpr	-53.4187	-5.73927	5.8814e-134	133.231
fptA	-348.564	-8.44528	6.7563e-196	195.17
fpvA	-57.931	-5.85626	2.3025e-139	138.638
fpvB	-3.98505	-1.9946	7.89949e-22	21.1024
fpvI	-1.1048	-0.143779	0.618612	0.208581
fpvR	-1.59686	-0.675234	0.000976312	3.01041
frr	-1.86952	-0.902669	7.30662e-05	4.13628
fruA	1.3764	0.460904	0.464619	0.332903
ftsA	-1.43427	-0.520318	0.00760953	2.11864
ftsE	-2.05666	-1.0403	7.07793e-07	6.15009
ftsI	-1.30985	-0.389398	0.0622222	1.20605
ftsJ	-1.60142	-0.67935	0.00152511	2.8167
ftsK	-1.3492	-0.432101	0.0377707	1.42285
ftsQ	-1.54517	-0.627764	0.00165119	2.7822
ftsW	-1.2966	-0.374734	0.0740612	1.13041
ftsX	-1.96077	-0.971419	1.0931e-05	4.96134
ftsY	-3.3079	-1.72592	2.22393e-17	16.6529
ftsZ	1.37811	0.462692	0.0241626	1.61686
fumC1	-131.232	-7.03598	1.8925e-159	158.723
fumC2	2.00345	1.00248	1.46843e-05	4.83315
fusA1	-4.27069	-2.09447	5.1441e-22	21.2887
fusA2	1.71719	0.780053	0.000111661	3.9521
gabD	-1.56833	-0.649231	0.00275952	2.55917
gabP	2.28442	1.19183	8.15622e-06	5.08851
gabT	-1.81875	-0.862946	2.50931e-05	4.60045
gacA	1.34388	0.426402	0.0471071	1.32691
galE	2.59787	1.37733	2.09414e-06	5.67899
galU	1.22075	0.287773	0.293642	0.532181
gatA	-5.1771	-2.37214	7.76549e-31	30.1098
gatB	-4.3397	-2.1176	7.46964e-23	22.1267
gatC	-1.56457	-0.645766	0.00465634	2.33196
gbcA	6.23208	2.63971	8.36668e-10	9.07745
gbcB	2.92785	1.54984	5.36495e-09	8.27043
gbdR	33.9168	5.08393	7.9541e-114	113.099
gcd	-4.24386	-2.08538	8.6511e-20	19.0629
gcl	2.41755	1.27354	0.0171366	1.76608
gcp	-1.51638	-0.600635	0.0597662	1.22354
gcpE	-1.89176	-0.919727	3.65411e-06	5.43722
gcvH1	1.71685	0.779765	0.00059975	3.22203
gcvH2	-3.28533	-1.71604	3.30727e-06	5.48053
gcvP1	3.34862	1.74356	6.97718e-18	17.1563
gcvP2	-9.49645	-3.24739	5.97537e-31	30.2236
gdhA	-2.4652	-1.30171	0.000202636	3.69328
gdhB	-1.61822	-0.694406	0.00133843	2.8734
ggt	11.9244	3.57584	1.52483e-65	64.8168
glcB	1.36434	0.448199	0.0320956	1.49356
glcD	16.6391	4.0565	8.41307e-44	43.075
glcE	17.6246	4.13952	1.66198e-07	6.77937
glcF	28.3144	4.82346	1.77316e-42	41.7513
glgB	-7.11566	-2.831	9.4071e-27	26.0265
glgP	-5.93662	-2.56964	4.81917e-28	27.317
glk	-1.53146	-0.614905	0.00523595	2.281
glmM	-2.05661	-1.04027	1.75469e-07	6.7558
glmS	-1.86009	-0.895373	0.0205223	1.68777
glmU	-1.92808	-0.947165	9.50136e-06	5.02221
glnA	13.3897	3.74306	2.63394e-81	80.5794
glnD	1.10367	0.142311	0.581875	0.23517
glnE	-1.91961	-0.940816	5.71257e-06	5.24317
glnK	7.08626	2.82502	4.26049e-37	36.3705
glnS	-1.85416	-0.890767	8.0155e-05	4.09607
gloA1	1.03563	0.0505093	0.8849	0.0531059
gloA3	1.34199	0.424374	0.0774095	1.11121
glpD	2.25997	1.1763	1.54918e-06	5.8099
glpF	1.93201	0.950099	1.64471e-05	4.78391
glpK	1.8515	0.888695	5.77902e-05	4.23815
gltA	-1.89491	-0.922127	5.6771e-05	4.24587
gltB	-1.74272	-0.801338	0.00262809	2.58036
gltP	-1.43764	-0.523702	0.0420513	1.37622
gltX	-1.92475	-0.944674	8.81547e-06	5.05475
glyA1	3.04534	1.6066	0.000266294	3.57464
glyA2	-5.695	-2.50969	1.03179e-14	13.9864
glyA3	-4.00428	-2.00154	3.3002e-17	16.4815
glyQ	-2.23571	-1.16073	1.89674e-07	6.72199
glyS	-2.11336	-1.07954	5.0355e-05	4.29796
gmd	1.73259	0.792928	0.000457353	3.33975
gntR	-4.24011	-2.0841	4.08105e-20	19.3892
gor	-1.49443	-0.579593	0.00564366	2.24844
gpsA	1.47824	0.563876	0.00680182	2.16737
gpuR	1.66651	0.736827	0.00701829	2.15377
greA	-1.8139	-0.859092	8.38308e-05	4.0766
greB	-2.9714	-1.57114	4.0624e-08	7.39122
groEL	-2.31598	-1.21162	6.95405e-08	7.15776
groES	-1.69841	-0.764185	0.000642781	3.19194
grpE	-1.47191	-0.557693	0.0333511	1.47689
grx	-6.31925	-2.65975	2.25641e-29	28.6466
gshA	-1.29312	-0.370851	0.0798483	1.09773
gshB	-1.51614	-0.600408	0.00690112	2.16108
gtdA	2.64136	1.40128	0.0537548	1.26958
guaA	-3.05204	-1.60977	3.01717e-13	12.5204
guaB	-2.28546	-1.19249	1.71479e-07	6.76579
gyrA	-2.53339	-1.34107	1.45933e-10	9.83585
hasAp	-61.635	-5.94568	1.54886e-55	54.81
hasD	-9.3806	-3.22968	2.12252e-11	10.6731
hasE	-2.04392	-1.03134	0.00277667	2.55648
hasR	-8.73527	-3.12685	1.12662e-20	19.9482
hcnA	-3.99351	-1.99766	2.4277e-20	19.6148
hcnB	-2.57643	-1.36538	3.0752e-06	5.51213
hcnC	-3.32433	-1.73306	1.58014e-11	10.8013
hcp1	-5.35318	-2.4204	7.81854e-11	10.1069
hcpA	2.9783	1.57449	1.31958e-09	8.87956
hcpB	3.20947	1.68233	3.77826e-10	9.42271
hcpC	3.91326	1.96837	8.44675e-12	11.0733
hemA	-2.18651	-1.12863	1.99868e-06	5.69926
hemE	-3.5516	-1.82847	4.58346e-11	10.3388
hemF	-2.1698	-1.11756	1.8814e-06	5.72552
hemH	1.95786	0.969278	1.11385e-05	4.95317
hemK	-3.18293	-1.67036	9.48619e-10	9.02291
hemL	-1.6838	-0.751717	0.000394256	3.40422
hemN	4.11105	2.03951	5.07654e-18	17.2944
hemO	-78.5965	-6.29639	1.075e-99	98.9686
hepA	-3.21727	-1.68584	1.88209e-05	4.72536
hflC	-1.32251	-0.403281	0.0460355	1.33691
hflK	-1.64813	-0.720832	0.000223803	3.65013
hfq	-1.55438	-0.636339	0.00122498	2.91187
himA	1.72974	0.790557	4.73893e-05	4.32432
himD	2.21074	1.14453	6.63734e-09	8.17801
hisB	-1.68961	-0.756688	0.000459263	3.33794
hisC1	-1.73465	-0.794641	0.0199472	1.70012
hisC2	-3.25883	-1.70435	2.70107e-11	10.5685
hisD	-1.69918	-0.764838	0.00616082	2.21036
hisE	-1.79239	-0.841886	6.9168e-05	4.16009
hisF1	-1.47854	-0.564171	0.0451207	1.34562
hisF2	1.00977	0.01402	1	0
hisG	-2.7378	-1.45302	2.68601e-09	8.57089
hisH1	-1.77391	-0.826929	4.72932e-05	4.3252
hisH2	1.69404	0.760468	0.00101598	2.99311
hisI	-1.40191	-0.487395	0.036795	1.43421
hisQ	2.39012	1.25708	0.000635498	3.19689
hisS	-2.29491	-1.19843	5.70906e-09	8.24344
hitA	-4.42574	-2.14592	0	#NUM!
hitB	-5.54886	-2.47219	6.85523e-21	20.164
hmgA	6.80417	2.76642	1.30686e-26	25.8838
holA	-3.43759	-1.7814	2.78805e-16	15.5547
holB	-1.75737	-0.813415	0.00059939	3.22229
hom	-1.999	-0.999276	7.91649e-06	5.10147
hpaA	-2.31247	-1.20944	3.00435e-05	4.52225
hpaC	-3.56284	-1.83303	0.00115724	2.93658
hpcD	2.48061	1.3107	0.076228	1.11789
hpcG	3.34087	1.74023	0.000842154	3.07461
hpd	9.55582	3.25638	1.07563e-32	31.9683
hprA	-1.99872	-0.999079	0.0031996	2.4949
hscA	-27.2144	-4.7663	2.74115e-85	84.5621
hscB	-29.4774	-4.88154	8.8017e-109	108.055
hslU	-2.27799	-1.18776	4.81491e-06	5.31741
hslV	-1.43578	-0.521831	0.110669	0.955972
htpG	-1.45464	-0.540666	0.0498656	1.3022
hupB	-1.35437	-0.437625	0.0255564	1.5925
hutG	1.74452	0.802834	0.00102631	2.98872
hutH	4.59532	2.20017	0.000330596	3.4807
hutI	1.94527	0.959973	0.00634139	2.19782
hutU	4.19572	2.06892	8.54075e-09	8.0685
ibpA	-1.95798	-0.969366	0.00205814	2.68652
iciA	2.25775	1.17489	0.0168585	1.77318
icmF1	-2.00166	-1.0012	0.0291403	1.53551
icmP	-13.7227	-3.7785	3.2956e-83	82.4821
idh	-2.55783	-1.35492	2.98688e-10	9.52478
ileS	-2.27218	-1.18408	2.35758e-09	8.62753
ilvA1	-2.70651	-1.43643	6.76168e-11	10.1699
ilvC	-4.14347	-2.05084	4.02738e-24	23.395
ilvE	-2.12528	-1.08765	2.47916e-07	6.6057
ilvH	-4.80333	-2.26404	7.93242e-24	23.1006
ilvI	-3.49894	-1.80692	4.24235e-18	17.3724
imm2	2.54973	1.35035	1.40463e-11	10.8524
infB	-3.49892	-1.80691	1.30797e-15	14.8834
infC	-1.95585	-0.967796	1.4039e-06	5.85266
ipk	-2.49887	-1.32128	7.71752e-12	11.1125
irlR	1.75574	0.812079	0.0695632	1.15762
iscA	-20.8239	-4.38017	7.59118e-78	77.1197
iscR	-25.8661	-4.69299	7.14703e-85	84.1459
iscS	-48.6084	-5.60313	8.6114e-110	109.065
iscU	-33.8456	-5.0809	4.1999e-102	101.377
ispA	-1.79761	-0.846082	0.00159322	2.79772
ispB	-1.83307	-0.874261	5.85174e-05	4.23271
katA	2.17783	1.12289	0.000125648	3.90084
katB	1.50857	0.593177	0.0482202	1.31677
katE	-9.92985	-3.31177	3.14615e-34	33.5022
katN	-3.47939	-1.79883	1.36894e-13	12.8636
ksgA	-2.27835	-1.18799	1.77499e-08	7.7508
kup	1.89002	0.918403	2.88482e-05	4.53988
kynA	2.15573	1.10817	2.72988e-06	5.56386
kynB	2.77516	1.47257	1.34312e-07	6.87189
lasA	-2.4178	-1.27369	2.01333e-08	7.69609
lasB	-2.09774	-1.06883	3.08334e-06	5.51098
lasI	2.4738	1.30673	1.03286e-08	7.98596
lasR	1.60723	0.684574	0.00083422	3.07872
ldcA	-1.54969	-0.631975	0.0047621	2.3222
ldh	1.95343	0.96601	7.93449e-05	4.10048
lecA	1.03014	0.0428456	0.973727	0.0115629
lecB	-33.0763	-5.04773	2.25284e-30	29.6473
lepA	-1.93078	-0.949183	1.06132e-05	4.97415
leuA	-2.18292	-1.12626	2.0016e-08	7.69862
leuB	-4.41254	-2.14161	9.54318e-15	14.0203
leuC	-4.41843	-2.14353	2.65088e-18	17.5766
leuD	-2.17829	-1.1232	1.01178e-05	4.99491
leuS	-2.61496	-1.38679	9.44753e-11	10.0247
lig	-1.33033	-0.411782	0.0796592	1.09876
ligT	3.5639	1.83346	2.28633e-08	7.64086
lipA	3.59044	1.84416	1.97676e-06	5.70405
lipB	-2.20111	-1.13823	4.08215e-09	8.38911
lis	-1.32688	-0.408036	0.0492766	1.30736
liuA	5.76934	2.52841	1.41094e-28	27.8505
liuB	2.95232	1.56185	4.3951e-05	4.35703
liuC	3.29292	1.71937	3.85169e-05	4.41435
liuD	2.38927	1.25657	0.00236112	2.62688
liuE	2.45488	1.29565	0.0103907	1.98336
liuR	2.44309	1.28871	3.61883e-09	8.44143
lldA	-2.7004	-1.43317	1.03658e-05	4.9844
lldP	1.42326	0.509199	0.019651	1.70662
lon	-1.83228	-0.873641	2.47037e-06	5.60724
lpd3	1.86479	0.899013	1.10915e-05	4.95501
lpdG	-1.59879	-0.676983	0.0024285	2.61466
lpdV	8.51144	3.0894	1.98137e-53	52.703
lppL	4.52965	2.1794	1.55181e-11	10.8092
lptA	-1.64167	-0.715168	0.00188386	2.72495
lptF	-1.76647	-0.820872	0.00174309	2.75868
lpxC	-1.44593	-0.531993	0.0172069	1.7643
lpxD	-1.25518	-0.327892	0.178213	0.749061
lpxK	-2.10174	-1.07158	0.00690112	2.16108
lpxO1	1.3003	0.378845	0.0793705	1.10034
lpxO2	-1.35542	-0.438738	0.0370417	1.43131
lrp	-1.46685	-0.552722	0.0327932	1.48422
lspA	-3.2722	-1.71026	4.54629e-15	14.3423
ltaA	-1.66262	-0.733463	0.000755396	3.12183
lysA	-2.99738	-1.5837	8.63386e-13	12.0638
lysC	-2.44387	-1.28916	3.25512e-10	9.48743
lysS	-2.91957	-1.54576	1.04647e-11	10.9803
lytB	-1.64871	-0.721336	0.000334636	3.47543
maiA	1.21336	0.279012	0.357252	0.447025
map	-1.86374	-0.898197	3.96487e-05	4.40177
masA	-1.3894	-0.474463	0.121731	0.914599
mdoH	1.01616	0.0231258	0.993105	0.00300481
metE	1.28644	0.363389	0.740835	0.130279
metF	-3.57227	-1.83684	1.00334e-11	10.9986
metG	-3.81755	-1.93265	5.46715e-19	18.2622
metK	-7.54263	-2.91507	2.24992e-25	24.6478
metX	-1.99996	-0.999971	5.67414e-05	4.2461
metY	-1.73678	-0.796413	0.00430742	2.36578
metZ	-1.88932	-0.917863	5.17273e-06	5.28628
mexA	-1.13394	-0.181345	0.442574	0.354014
mfd	-1.54996	-0.632231	0.00189433	2.72255
miaA	-1.43277	-0.51881	0.0142258	1.84692
micA	-2.85034	-1.51114	5.09231e-07	6.29309
mifR	-1.64432	-0.717492	0.0549511	1.26002
mifS	-2.45653	-1.29662	0.000451698	3.34515
migA	-1.52348	-0.60737	0.0237388	1.62454
minD	-2.35799	-1.23756	5.4596e-09	8.26284
minE	-2.38102	-1.25158	2.38204e-09	8.62305
mliC	-1.74751	-0.805297	1.51965e-05	4.81826
mltB1	-2.83968	-1.50573	1.07005e-11	10.9706
mltD	-5.13818	-2.36126	4.16121e-22	21.3808
mmsA	37.598	5.23258	7.50623e-71	70.1246
mmsB	87.9126	6.458	3.58266e-48	47.4458
mmsR	2.07713	1.05459	0.000133845	3.8734
moaA1	2.49058	1.31648	0.032813	1.48395
moaA2	-1.73206	-0.792487	0.000208502	3.68089
moaB2	-2.19463	-1.13398	9.23538e-08	7.03455
mobA	-2.01461	-1.0105	0.00115926	2.93582
modA	7.32959	2.87373	2.36739e-23	22.6257
modB	1.91186	0.93498	0.00357422	2.44682
modC	2.40859	1.26819	1.22077e-08	7.91337
moeA2	-2.04365	-1.03115	2.55765e-06	5.59216
morA	-4.74578	-2.24665	8.23498e-24	23.0843
motB	-1.99324	-0.995115	3.12916e-07	6.50457
motC	1.94877	0.962567	5.00002e-06	5.30103
motD	1.81401	0.859185	2.77091e-05	4.55738
mqoA	-4.35558	-2.12286	2.53651e-22	21.5958
mrcB	-2.12146	-1.08506	3.51914e-05	4.45356
mreB	-2.87195	-1.52203	1.82546e-08	7.73863
mreC	-3.085	-1.62527	2.86374e-05	4.54307
msbA	-4.31982	-2.11097	2.58533e-20	19.5875
mscL	1.95726	0.968837	2.79407e-06	5.55376
msrA	-1.69543	-0.761647	0.000400764	3.39711
mttC	2.31012	1.20797	1.42868e-07	6.84507
mucA	1.76945	0.823305	0.000251302	3.5998
mucB	2.01579	1.01134	1.08975e-06	5.96267
mucD	1.63524	0.709505	0.00185213	2.73233
mucR	-1.61008	-0.687132	0.0137688	1.8611
murA	-3.56869	-1.83539	8.35416e-16	15.0781
murB	-1.8401	-0.879781	0.000124176	3.90596
mutM	-1.67024	-0.740052	0.00123935	2.9068
mutS	-3.06155	-1.61426	5.6305e-12	11.2495
mutY	-1.61986	-0.695867	0.00657106	2.18236
mvaT	2.94804	1.55976	8.37637e-10	9.07694
mvfR	-2.15287	-1.10626	3.48146e-08	7.45824
nadA	1.73066	0.791319	7.32548e-05	4.13516
nadD	-2.0135	-1.00971	1.38826e-05	4.85753
nadE	4.07973	2.02847	7.30013e-14	13.1367
nagZ	-1.36892	-0.453036	0.0740612	1.13041
nalD	1.34596	0.428632	0.08573	1.06687
napA	3.93198	1.97525	1.44241e-18	17.8409
napB	1.3189	0.399335	0.119264	0.92349
napC	1.99502	0.996401	1.96332e-05	4.70701
napD	3.87094	1.95268	2.82066e-16	15.5496
napE	19.7406	4.3031	3.03301e-76	75.5181
napF	2.91964	1.54579	1.02075e-13	12.9911
narH	1.87066	0.903546	0.0285498	1.5444
narK1	1.92292	0.943296	0.00536347	2.27055
narL	1.60132	0.679264	0.00106372	2.97317
nasA	56.397	5.81755	1.36754e-65	64.8641
ndh	-2.79575	-1.48324	9.87647e-14	13.0054
ndk	-2.77334	-1.47163	3.18681e-12	11.4966
ndvB	1.48929	0.574621	0.103378	0.985571
nfxB	-2.08576	-1.06057	4.49308e-07	6.34746
nhaB	2.13374	1.09338	2.11622e-06	5.67444
nirB	50.6903	5.66364	5.65391e-75	74.2477
nirC	5.03586	2.33224	0.000340463	3.46793
nirD	49.7038	5.63528	6.44701e-56	55.1906
nirQ	3.54867	1.82728	1.09376e-16	15.9611
nirS	3.08724	1.62632	0.000429672	3.36686
nosF	2.04008	1.02863	0.0410382	1.38681
nosL	-3.28757	-1.71702	0.0220378	1.65683
nosR	1.72712	0.78837	0.0589411	1.22958
nosY	-3.53361	-1.82114	0.000486303	3.31309
np20	3.58778	1.84309	6.2758e-15	14.2023
nrdA	-5.11691	-2.35527	2.15422e-05	4.66671
nrdB	-4.39372	-2.13544	4.58137e-05	4.339
nrdD	2.66666	1.41503	0.000187565	3.72685
nrdG	2.39628	1.2608	5.24455e-05	4.28029
nrdJa	-3.28665	-1.71662	0.00143311	2.84372
nrdJb	-2.45284	-1.29445	0.017098	1.76705
nrdR	-1.67779	-0.746562	0.000442429	3.35416
nth	-1.34497	-0.427572	0.0664721	1.17736
ntrB	17.4575	4.12577	6.25646e-46	45.2037
ntrC	25.0043	4.6441	9.14458e-79	78.0388
nuh	4.89022	2.2899	2.25046e-29	28.6477
nuoA	5.13626	2.36072	1.61939e-23	22.7906
nuoB	4.00343	2.00124	2.41465e-23	22.6171
nuoD	2.2503	1.17012	1.2604e-07	6.89949
nuoE	2.689	1.42707	8.38747e-09	8.07637
nuoF	2.55663	1.35424	1.45615e-09	8.83679
nuoG	2.36086	1.23932	5.9255e-08	7.22727
nuoH	1.82473	0.867681	1.98467e-05	4.70231
nuoI	1.96045	0.971183	9.1985e-05	4.03628
nuoK	1.64042	0.714063	0.00279221	2.55405
nusA	-3.56464	-1.83376	2.82999e-13	12.5482
nusB	-1.43588	-0.521938	0.0145428	1.83735
nusG	-3.09696	-1.63085	5.52859e-15	14.2574
obg	-1.63345	-0.707925	0.000541463	3.26643
ohr	1.05716	0.0801897	0.838737	0.076374
ohrR	6.77676	2.76059	5.47901e-34	33.2613
omlA	-1.18904	-0.249793	0.456101	0.340939
opdB	2.33694	1.22462	0.0277545	1.55667
opdC	1.88606	0.915378	0.00460331	2.33693
opdH	2.32443	1.21688	0.0733233	1.13476
opdP	10.3369	3.36974	1.80215e-45	44.7442
opmQ	-41.6318	-5.37961	1.36173e-60	59.8659
opr86	-2.49509	-1.31909	7.36523e-11	10.1328
oprC	-3.60671	-1.85068	1.22833e-09	8.91068
oprD	11.2694	3.49434	5.45339e-40	39.2633
oprE	2.34237	1.22797	2.02284e-05	4.69404
oprF	1.38335	0.468162	0.0189162	1.72317
oprG	8.71815	3.12402	4.23029e-18	17.3736
oprH	3.82657	1.93605	1.8982e-09	8.72166
oprI	3.26411	1.70669	3.26478e-14	13.4861
oprL	-1.32552	-0.406564	0.0444874	1.35176
oprO	2.47749	1.30888	8.20439e-06	5.08595
osmC	-6.89409	-2.78536	3.04232e-22	21.5168
osmE	-1.70369	-0.768664	0.00161922	2.7907
ospR	5.79501	2.53481	5.4605e-28	27.2628
ostA	-2.0172	-1.01235	4.25687e-06	5.37091
oxyR	-1.33841	-0.420521	0.0873186	1.05889
PA0011	-1.34275	-0.425195	0.0600497	1.22149
PA0012	-1.80946	-0.85556	0.000214928	3.66771
PA0017	-2.16755	-1.11607	0.000234743	3.62941
PA0020	-1.35117	-0.434209	0.0520999	1.28316
PA0022	-2.2416	-1.16453	7.91649e-06	5.10147
PA0032	1.97198	0.979644	0.0183748	1.73578
PA0038	-1.68037	-0.748781	0.00340706	2.46762
PA0039	-1.69816	-0.76397	0.00142255	2.84693
PA0040	-3.40079	-1.76587	9.99023e-09	8.00042
PA0041	-2.70787	-1.43716	1.08891e-06	5.96301
PA0045	-2.42038	-1.27523	0.000386393	3.41297
PA0046	-2.20412	-1.1402	0.00121661	2.91485
PA0052	2.96149	1.56632	1.17976e-10	9.92821
PA0053	1.14517	0.195562	0.436773	0.359744
PA0054	1.82271	0.866086	0.000420291	3.37645
PA0056	2.23044	1.15733	0.0613206	1.21239
PA0060	1.0635	0.0888162	0.772992	0.111825
PA0061	3.57143	1.8365	2.02198e-17	16.6942
PA0062	2.43912	1.28636	0.000352344	3.45303
PA0063	-1.289	-0.366248	0.165722	0.780621
PA0070	-9.0003	-3.16997	1.83877e-16	15.7355
PA0071	-1.62649	-0.701765	0.00243806	2.61296
PA0073	-4.86746	-2.28317	0.0700559	1.15456
PA0076	-3.28021	-1.71379	0.00503991	2.29758
PA0078	-1.43018	-0.516198	0.433638	0.362872
PA0082	-1.98084	-0.986112	0.00258583	2.5874
PA0083	-7.65526	-2.93645	2.18295e-16	15.661
PA0084	-7.20661	-2.84932	3.93884e-15	14.4046
PA0086	-2.34535	-1.2298	0.0279903	1.55299
PA0087	-2.46798	-1.30333	0.00317429	2.49835
PA0088	-3.42123	-1.77451	0.000419623	3.37714
PA0089	-5.65852	-2.50043	1.33275e-06	5.87525
PA0092	-2.37617	-1.24864	0.0103907	1.98336
PA0093	-2.774	-1.47197	0.000231891	3.63472
PA0095	-1.79249	-0.841961	0.00123719	2.90756
PA0096	-1.79165	-0.841288	0.0252425	1.59787
PA0098	-1.86998	-0.903025	0.159971	0.795959
PA0099	-3.04849	-1.60809	4.89665e-06	5.3101
PA0100	-1.69926	-0.764909	0.00427168	2.3694
PA0102	2.38234	1.25238	4.25257e-10	9.37135
PA0103	6.15116	2.62086	8.31621e-18	17.0801
PA0104	2.04148	1.02961	1.19191e-06	5.92376
PA0107	7.83652	2.97021	7.23162e-17	16.1408
PA0109	2.85438	1.51318	5.90407e-08	7.22885
PA0110	5.71277	2.51419	1.07866e-06	5.96712
PA0111	4.3508	2.12128	6.4094e-08	7.19318
PA0112	2.4978	1.32066	0.000275861	3.55931
PA0113	3.08678	1.6261	5.31075e-09	8.27484
PA0115	-2.22963	-1.1568	5.03441e-06	5.29805
PA0116	2.60605	1.38187	1.91661e-12	11.7175
PA0117	10.7824	3.4306	8.15227e-18	17.0887
PA0118	9.3347	3.2226	2.69164e-17	16.57
PA0119	1.89356	0.921103	0.0608014	1.21609
PA0120	1.97996	0.985475	0.0188114	1.72558
PA0121	2.48381	1.31256	0.00103719	2.98414
PA0122	-5.18904	-2.37547	1.34628e-14	13.8709
PA0124	3.54041	1.82392	3.37763e-15	14.4714
PA0125	4.24983	2.08741	9.33074e-16	15.0301
PA0128	3.75171	1.90755	2.29495e-17	16.6392
PA0130	2.0773	1.05471	1.65093e-06	5.78227
PA0131	2.13865	1.0967	1.55997e-07	6.80688
PA0132	4.7615	2.25142	6.7719e-09	8.16929
PA0133	3.1769	1.66762	1.11475e-08	7.95282
PA0134	7.41563	2.89057	2.68525e-30	29.571
PA0136	260.236	8.02368	1.4655e-102	101.834
PA0137	147.034	7.20001	3.345e-110	109.476
PA0138	18.7016	4.22509	5.38645e-81	80.2687
PA0141	6.36829	2.67091	1.03422e-13	12.9854
PA0142	3.4328	1.77939	0.000335788	3.47393
PA0144	15.53	3.95698	7.65585e-64	63.116
PA0145	1.55533	0.637219	0.0820609	1.08586
PA0146	27.0334	4.75667	8.02329e-66	65.0956
PA0147	14.5214	3.86011	1.32567e-62	61.8776
PA0148	1.62954	0.704467	0.000874509	3.05824
PA0149	-23.6828	-4.56577	7.7899e-67	66.1085
PA0150	-37.0457	-5.21123	1.62826e-63	62.7883
PA0151	-7.01128	-2.80968	3.68339e-10	9.43375
PA0156	1.28604	0.362939	0.149503	0.82535
PA0157	2.38414	1.25347	7.54919e-08	7.1221
PA0158	1.54075	0.623634	0.00545812	2.26296
PA0159	1.70864	0.772848	0.000277871	3.55616
PA0160	4.89352	2.29087	1.12613e-18	17.9484
PA0161	6.32644	2.66139	2.73951e-20	19.5623
PA0165	19.1258	4.25745	2.98324e-63	62.5253
PA0166	27.4869	4.78067	2.97211e-82	81.5269
PA0167	3.82934	1.9371	1.90037e-21	20.7212
PA0168	3.2053	1.68046	9.99023e-09	8.00042
PA0169	2.10571	1.0743	0.000698738	3.15569
PA0171	-2.57268	-1.36327	3.38666e-07	6.47023
PA0173	-1.33631	-0.418259	0.251446	0.599556
PA0174	1.55593	0.637779	0.0158478	1.80003
PA0175	1.46034	0.5463	0.0436575	1.35994
PA0177	1.75142	0.808527	0.000425974	3.37062
PA0178	1.20932	0.274192	0.299771	0.523211
PA0179	2.74238	1.45543	3.64996e-09	8.43771
PA0181	2.80005	1.48545	7.82824e-06	5.10634
PA0190	-2.53814	-1.34377	0.0233977	1.63083
PA0191	1.1608	0.215117	0.924718	0.0339906
PA0194	3.32182	1.73197	0.000625281	3.20392
PA0200	1.37187	0.456143	0.046005	1.33719
PA0201	-8.05165	-3.00928	1.32512e-09	8.87774
PA0202	-3.09129	-1.62821	0.0431854	1.36466
PA0204	1.66935	0.739286	0.00115795	2.93631
PA0205	1.95062	0.963934	7.04333e-05	4.15222
PA0206	1.9386	0.955012	0.0661639	1.17938
PA0215	1.75524	0.811665	0.0648271	1.18824
PA0218	2.91122	1.54162	6.4307e-11	10.1917
PA0219	4.05027	2.01802	0.0242113	1.61598
PA0220	2.61306	1.38574	0.000437093	3.35943
PA0221	7.38511	2.88462	1.98393e-10	9.70247
PA0222	16.5264	4.0467	2.75589e-23	22.5597
PA0223	3.27777	1.71271	3.96438e-13	12.4018
PA0224	5.36551	2.42371	2.92345e-16	15.5341
PA0226	1.20296	0.266589	0.546675	0.262271
PA0238	2.07025	1.0498	0.0488792	1.31088
PA0239	2.58955	1.3727	1.3349e-06	5.87455
PA0240	2.62159	1.39044	0.000275861	3.55931
PA0241	2.30635	1.20561	0.063739	1.19559
PA0242	2.98649	1.57845	0.0319826	1.49509
PA0248	2.11799	1.0827	0.00178821	2.74758
PA0249	3.95767	1.98465	1.16324e-17	16.9343
PA0250	2.31903	1.21352	9.83173e-09	8.00737
PA0252	-3.05942	-1.61326	5.32296e-10	9.27385
PA0254	2.0245	1.01757	0.00928478	2.03223
PA0258	1.37789	0.462458	0.0832795	1.07946
PA0259	1.49108	0.57636	0.00428253	2.3683
PA0261	1.48177	0.567319	0.0551448	1.2585
PA0264	-1.64611	-0.719057	0.000898878	3.0463
PA0267	-2.48394	-1.31263	0.000322893	3.49094
PA0272	1.56204	0.643434	0.0675402	1.17044
PA0275	1.7435	0.801986	0.000423122	3.37353
PA0276	3.38762	1.76027	1.78569e-13	12.7482
PA0279	1.89528	0.922414	0.0221541	1.65455
PA0284	-3.77894	-1.91798	3.81432e-10	9.41858
PA0285	-2.36444	-1.2415	0.000206172	3.68577
PA0290	-2.4827	-1.31191	2.76924e-10	9.55764
PA0295	3.12609	1.64436	2.5708e-09	8.58993
PA0306	-1.84483	-0.88349	0.00592381	2.2274
PA0307	-1.65305	-0.725127	0.0156139	1.80649
PA0310	2.60398	1.38072	0.000592167	3.22756
PA0313	1.4584	0.544382	0.0314775	1.502
PA0314	-1.1635	-0.218477	0.581491	0.235457
PA0315	-1.80847	-0.854766	0.00104304	2.9817
PA0317	-2.96408	-1.56759	2.74066e-13	12.5621
PA0318	-1.33174	-0.413311	0.0702464	1.15338
PA0319	-1.93447	-0.951939	0.00275728	2.55952
PA0321	24.5497	4.61764	1.36692e-71	70.8643
PA0322	21.6735	4.43786	7.01875e-55	54.1537
PA0323	26.1178	4.70696	6.3e-84	83.2007
PA0324	3.00587	1.58778	1.10766e-15	14.9556
PA0325	2.38599	1.25459	1.6256e-10	9.78899
PA0326	56.9189	5.83084	1.53269e-86	85.8145
PA0327	1.67638	0.745352	0.00567642	2.24593
PA0328	6.62836	2.72865	9.97623e-12	11.001
PA0329	2.56727	1.36023	1.79064e-09	8.74699
PA0332	-1.47641	-0.562092	0.0515694	1.28761
PA0333	-1.01731	-0.0247566	1	0
PA0335	-1.50307	-0.587917	0.0052603	2.27899
PA0344	-1.53547	-0.618683	0.0230417	1.63749
PA0345	-2.40535	-1.26625	0.000739301	3.13118
PA0346	-2.82651	-1.49902	8.49078e-08	7.07105
PA0354	-1.61436	-0.69096	0.00431529	2.36499
PA0356	-2.6706	-1.41716	3.29384e-09	8.4823
PA0359	1.83439	0.8753	0.00203707	2.69099
PA0360	-1.39139	-0.476527	0.0241555	1.61698
PA0361	-2.14632	-1.10186	0.000441242	3.35532
PA0364	1.59987	0.677952	0.0453894	1.34305
PA0365	2.05337	1.03799	2.0517e-07	6.68789
PA0366	1.42325	0.509185	0.0138428	1.85877
PA0367	-1.75647	-0.812681	3.7169e-05	4.42982
PA0368	-1.58848	-0.667645	0.0389429	1.40957
PA0371	-1.40659	-0.492204	0.0448649	1.34809
PA0372	-1.39031	-0.475404	0.0580551	1.23616
PA0387	3.62034	1.85613	6.45944e-20	19.1898
PA0388	3.04765	1.6077	3.04257e-13	12.5168
PA0389	-1.84686	-0.885072	0.000459387	3.33782
PA0392	1.45388	0.539913	0.0197019	1.70549
PA0394	-1.29059	-0.368032	0.0806663	1.09331
PA0397	1.4699	0.555721	0.0169852	1.76993
PA0398	1.42235	0.508275	0.0330168	1.48127
PA0399	-2.05143	-1.03663	1.15748e-07	6.93649
PA0400	-2.07846	-1.05552	2.53244e-07	6.59646
PA0401	-1.57774	-0.657855	0.00326238	2.48647
PA0405	-1.55689	-0.638667	0.00299302	2.52389
PA0418	-1.70642	-0.770975	0.0213236	1.67114
PA0422	-2.37964	-1.25074	8.09208e-09	8.09194
PA0428	-2.33567	-1.22383	1.20458e-08	7.91916
PA0429	-1.32928	-0.410641	0.0605126	1.21815
PA0431	-8.76983	-3.13255	2.20908e-33	32.6558
PA0433	-4.77333	-2.255	3.61688e-10	9.44167
PA0435	-2.49692	-1.32015	0.00615593	2.21071
PA0436	-1.47728	-0.562941	0.012447	1.90493
PA0439	304.163	8.2487	2.03862e-73	72.6907
PA0440	143.784	7.16776	7.93782e-65	64.1003
PA0443	38.3248	5.26021	6.14854e-41	40.2112
PA0444	66.2728	6.05035	5.35141e-65	64.2715
PA0446	2.14837	1.10325	1.44424e-08	7.84036
PA0448	2.45827	1.29764	0.012281	1.91077
PA0451	2.0575	1.04089	2.16003e-05	4.66554
PA0452	-1.01983	-0.0283235	0.971657	0.0124868
PA0453	1.80016	0.848122	0.00143898	2.84195
PA0456	-2.97493	-1.57286	1.22736e-13	12.911
PA0459	4.42723	2.1464	3.69203e-20	19.4327
PA0460	2.93407	1.5529	3.89818e-12	11.4091
PA0462	2.20616	1.14154	3.03559e-07	6.51776
PA0468	2.21414	1.14675	6.10498e-05	4.21432
PA0471	-67.4413	-6.07556	8.23936e-78	77.0841
PA0472	-77.7178	-6.28017	9.30089e-72	71.0315
PA0473	-3.36373	-1.75006	3.19763e-17	16.4952
PA0474	14.8443	3.89184	2.24151e-11	10.6495
PA0475	8.95638	3.16292	1.01616e-33	32.993
PA0476	2.95881	1.56502	3.42032e-15	14.4659
PA0477	3.24341	1.69751	6.76101e-09	8.16999
PA0478	1.7263	0.787683	0.00426101	2.37049
PA0479	3.5823	1.84089	3.95444e-07	6.40292
PA0483	-1.91932	-0.940595	1.2605e-05	4.89946
PA0484	1.27052	0.345423	0.140155	0.853393
PA0485	3.03846	1.60334	2.58285e-10	9.5879
PA0490	2.82557	1.49854	2.02977e-11	10.6926
PA0491	1.663	0.733792	0.07571	1.12085
PA0493	2.42807	1.27981	0.0388219	1.41092
PA0496	2.00869	1.00626	0.0183748	1.73578
PA0497	1.9468	0.961102	4.08052e-05	4.38928
PA0498	2.60386	1.38065	3.22309e-11	10.4917
PA0499	1.91045	0.933914	6.89086e-05	4.16173
PA0503	-1.16068	-0.21497	0.35756	0.446652
PA0505	-1.56476	-0.645942	0.00676701	2.1696
PA0506	2.21383	1.14654	2.20132e-08	7.65732
PA0507	2.22222	1.152	0.00512607	2.29022
PA0515	3.04159	1.60483	0.000235838	3.62739
PA0521	1.63551	0.709739	0.0493437	1.30677
PA0529	3.52961	1.81951	6.18534e-10	9.20864
PA0530	2.14787	1.1029	0.00227495	2.64303
PA0531	2.15557	1.10807	0.000544026	3.26438
PA0532	-1.04704	-0.066315	0.920762	0.0358526
PA0533	1.30935	0.388855	0.299479	0.523634
PA0537	2.31613	1.21171	1.29197e-06	5.88875
PA0539	2.18497	1.12761	0.0192727	1.71506
PA0541	-1.98064	-0.98597	4.51084e-05	4.34574
PA0542	-2.03445	-1.02464	2.48191e-06	5.60521
PA0543	3.202	1.67897	1.40379e-11	10.8527
PA0544	2.32146	1.21503	2.65722e-07	6.57557
PA0545	4.56522	2.19068	5.92841e-14	13.2271
PA0547	-4.64915	-2.21697	1.04924e-16	15.9791
PA0549	-2.55065	-1.35087	0.000358067	3.44604
PA0550	-2.49274	-1.31773	1.55133e-06	5.8093
PA0553	1.52852	0.612133	0.0158997	1.79861
PA0554	1.22675	0.29484	0.222814	0.652058
PA0558	-2.56028	-1.3563	4.77447e-10	9.32107
PA0559	-1.96295	-0.973026	0.00160918	2.79339
PA0560	-1.68856	-0.755796	0.00538262	2.26901
PA0562	-1.99539	-0.996667	0.000186836	3.72854
PA0563	-1.76285	-0.817911	0.00282932	2.54832
PA0567	3.13732	1.64953	6.64861e-13	12.1773
PA0568	-1.40955	-0.495237	0.0356149	1.44837
PA0570	-1.75581	-0.812133	0.00033487	3.47512
PA0573	2.13605	1.09495	5.67609e-06	5.24595
PA0575	1.57383	0.654277	0.00418794	2.378
PA0578	-4.12279	-2.04362	1.06918e-08	7.97095
PA0581	-2.13799	-1.09626	4.22479e-06	5.37419
PA0585	1.84344	0.882402	8.34146e-05	4.07876
PA0586	2.73	1.4489	5.23706e-11	10.2809
PA0587	2.53329	1.34102	6.63492e-09	8.17816
PA0588	2.54568	1.34805	1.44515e-08	7.84009
PA0589	-1.16325	-0.218162	0.432448	0.364066
PA0596	3.60755	1.85102	6.53776e-16	15.1846
PA0597	1.08999	0.124313	0.766018	0.115761
PA0602	2.57698	1.36568	1.02681e-07	6.98851
PA0603	2.54695	1.34877	8.77479e-13	12.0568
PA0604	13.4711	3.75179	1.45135e-72	71.8382
PA0605	2.95929	1.56525	3.93743e-12	11.4048
PA0606	2.11215	1.07872	0.0457458	1.33965
PA0608	-3.97313	-1.99028	1.72154e-08	7.76408
PA0613	1.52262	0.606559	0.00696063	2.15735
PA0614	-2.84193	-1.50687	0.00674205	2.17121
PA0615	-1.56107	-0.642532	0.00662581	2.17876
PA0619	1.20446	0.268391	0.726813	0.138578
PA0621	1.15558	0.208618	0.372193	0.429232
PA0622	-1.7764	-0.828957	0.00467551	2.33017
PA0623	-1.31062	-0.390249	0.333101	0.477424
PA0625	1.39497	0.48023	0.0967531	1.01433
PA0628	-1.57376	-0.654213	0.059625	1.22457
PA0636	1.0432	0.0610193	0.980607	0.008505
PA0640	-1.12373	-0.168299	0.70508	0.151762
PA0644	1.35032	0.433297	0.0728415	1.13762
PA0646	1.51226	0.596703	0.00357422	2.44682
PA0647	2.01866	1.01339	3.96708e-07	6.40153
PA0648	1.92765	0.946841	3.63379e-06	5.43964
PA0653	-1.57992	-0.659848	0.00349736	2.45626
PA0655	-1.47172	-0.557506	0.0366176	1.43631
PA0656	2.38886	1.25632	4.26292e-08	7.37029
PA0658	2.15251	1.10602	1.3661e-07	6.86452
PA0659	-2.62441	-1.39199	5.24208e-11	10.2805
PA0660	-5.81671	-2.5402	5.00053e-29	28.301
PA0661	-1.62295	-0.698616	0.00653812	2.18455
PA0663	-1.72082	-0.783096	0.0011445	2.94138
PA0664	-2.16824	-1.11653	2.02203e-07	6.69421
PA0665	-1.53833	-0.621362	0.00631926	2.19933
PA0667	-1.85301	-0.889872	5.00654e-05	4.30046
PA0668.1	-5.08208	-2.34542	3.49855e-10	9.45611
PA0668.4	-4.16498	-2.05831	1.05418e-10	9.97709
PA0673	-1.74062	-0.799599	0.000693383	3.15903
PA0677	7.80898	2.96513	1.24324e-05	4.90545
PA0683	3.68968	1.88349	0.063739	1.19559
PA0687	3.99165	1.99699	0.0692967	1.15929
PA0688	1.29272	0.370412	0.101663	0.992835
PA0697	3.53783	1.82286	0.0220378	1.65683
PA0708	-1.2665	-0.340846	0.272748	0.564239
PA0709	2.55715	1.35454	0.000173169	3.76153
PA0713	2.7594	1.46435	3.89165e-08	7.40987
PA0714	4.07951	2.0284	5.95511e-08	7.22511
PA0715	1.44152	0.52759	0.0171673	1.7653
PA0716	-1.05688	-0.079815	0.793161	0.100638
PA0722	-1.47551	-0.561216	0.0199451	1.70016
PA0727	-1.48699	-0.5724	0.0568796	1.24504
PA0730	3.8744	1.95397	3.72696e-18	17.4286
PA0731	2.10613	1.07459	1.73333e-07	6.76112
PA0732	1.95328	0.9659	2.64151e-06	5.57815
PA0733	-1.94499	-0.959759	0.00730796	2.1362
PA0734	-2.21358	-1.14638	1.96866e-07	6.70583
PA0737	3.49798	1.80652	3.32013e-10	9.47884
PA0738	7.10155	2.82813	1.48682e-20	19.8277
PA0742	1.56954	0.650338	0.0135215	1.86897
PA0744	5.06175	2.33964	1.22124e-27	26.9132
PA0745	5.08668	2.34673	4.16843e-28	27.38
PA0746	9.56328	3.25751	1.73963e-59	58.7595
PA0747	3.41934	1.77372	1.51534e-17	16.8195
PA0748	2.39489	1.25996	0.000635498	3.19689
PA0758	-1.3551	-0.438397	0.0272516	1.56461
PA0769	2.07151	1.05068	7.27406e-07	6.13822
PA0776	1.61972	0.695743	0.0727801	1.13799
PA0779	-1.91606	-0.938146	0.000122914	3.9104
PA0781	4.60451	2.20305	0.0104268	1.98185
PA0784	1.30095	0.379571	0.111187	0.953947
PA0787	2.7733	1.4716	3.40711e-08	7.46761
PA0788	2.33342	1.22245	4.20384e-08	7.37635
PA0789	-2.78743	-1.47894	2.07354e-06	5.68329
PA0791	3.64927	1.86761	3.55184e-06	5.44955
PA0793	1.79898	0.84718	0.000601372	3.22086
PA0794	1.80353	0.850827	0.00239492	2.62071
PA0797	4.81166	2.26653	7.91915e-22	21.1013
PA0799	-1.93934	-0.955565	0.00374048	2.42707
PA0800	-4.34007	-2.11772	0.000213663	3.67027
PA0801	-5.38668	-2.4294	3.5891e-21	20.445
PA0802	-1.07106	-0.0990326	0.876876	0.0570619
PA0805	1.0645	0.0901796	0.75757	0.120578
PA0806	-5.62038	-2.49067	1.43825e-21	20.8422
PA0808	1.73502	0.794955	0.051834	1.28539
PA0809	1.80528	0.852223	0.0134549	1.87112
PA0810	2.40737	1.26746	4.85515e-05	4.3138
PA0811	1.35727	0.440706	0.0676605	1.16967
PA0812	3.38312	1.75836	1.01555e-09	8.9933
PA0815	1.55396	0.635951	0.00257611	2.58904
PA0816	4.37321	2.12869	1.67298e-24	23.7765
PA0818	-2.34898	-1.23203	7.12286e-06	5.14735
PA0821	1.51044	0.594972	0.00419726	2.37703
PA0822	1.94561	0.960225	9.9025e-07	6.00426
PA0823	11.4205	3.51356	3.25634e-38	37.4873
PA0824	1.97119	0.979066	0.0188114	1.72558
PA0825	2.03062	1.02192	0.0274287	1.56179
PA0826	11.9823	3.58283	4.85415e-36	35.3139
PA0830	1.75161	0.808684	0.000603563	3.21928
PA0832	1.60469	0.682295	0.0152944	1.81547
PA0833	3.79628	1.92458	6.21396e-16	15.2066
PA0838	1.86891	0.9022	1.08497e-05	4.96458
PA0839	3.84078	1.9414	7.22234e-10	9.14132
PA0846	-1.31255	-0.392375	0.161047	0.793047
PA0847	1.45637	0.542379	0.0394376	1.40409
PA0850	-2.39143	-1.25787	0.00871804	2.05958
PA0851	-3.56534	-1.83404	2.60514e-11	10.5842
PA0853	2.60494	1.38125	2.83412e-11	10.5476
PA0858	1.33094	0.412443	0.0616032	1.2104
PA0859	3.45709	1.78956	2.36496e-11	10.6262
PA0860	1.53592	0.619106	0.0573161	1.24172
PA0861	1.24217	0.312865	0.180363	0.743854
PA0874	86.7379	6.43859	7.1256e-33	32.1472
PA0875	1.7235	0.785341	0.0207018	1.68399
PA0876	1.45673	0.542735	0.0104272	1.98183
PA0877	1.67766	0.746448	0.00386728	2.41259
PA0887.1	23.7663	4.57084	0.00885325	2.0529
PA0891	1.77916	0.831199	3.91899e-05	4.40683
PA0900	1.31355	0.393471	0.061466	1.21137
PA0902	-1.33039	-0.411849	0.241479	0.61712
PA0905.1	19.1637	4.2603	0.03097	1.50906
PA0906	1.63779	0.711748	0.000474196	3.32404
PA0907	2.99502	1.58257	8.83857e-14	13.0536
PA0908	3.89429	1.96136	0.000808282	3.09244
PA0915	1.50199	0.586877	0.0533523	1.27285
PA0919	2.39346	1.2591	3.34157e-06	5.47605
PA0920	2.14352	1.09998	0.000200865	3.6971
PA0925	2.44629	1.29059	6.479e-11	10.1885
PA0926	-1.69561	-0.761804	0.00341135	2.46707
PA0929	-14.8816	-3.89545	1.25479e-46	45.9014
PA0930	-2.81833	-1.49484	2.05194e-11	10.6878
PA0935	-1.46468	-0.550585	0.009577	2.01877
PA0937	-3.46602	-1.79328	1.79712e-18	17.7454
PA0938	-10.6338	-3.41058	3.97462e-74	73.4007
PA0940	-1.60699	-0.684364	0.0199855	1.69929
PA0941	-2.27132	-1.18353	1.30466e-05	4.8845
PA0943	1.68181	0.750016	0.000458504	3.33866
PA0946	-1.34024	-0.422492	0.0553266	1.25707
PA0947	-1.57772	-0.657845	0.00162238	2.78985
PA0948	-2.68259	-1.42363	5.69361e-08	7.24461
PA0950	-1.45922	-0.545197	0.0157002	1.80409
PA0951	-1.36559	-0.449522	0.0688177	1.1623
PA0952	-1.59441	-0.673023	0.032089	1.49364
PA0953	-1.83531	-0.876021	4.0981e-05	4.38742
PA0954	1.53111	0.614578	0.00408861	2.38842
PA0955	-3.57058	-1.83616	4.35804e-17	16.3607
PA0957	3.68212	1.88054	1.81141e-13	12.742
PA0959	2.64127	1.40123	6.76279e-12	11.1699
PA0960	3.09648	1.63063	6.08298e-14	13.2159
PA0968	-2.098	-1.06901	2.09629e-05	4.67855
PA0975	-2.26091	-1.1769	1.04338e-06	5.98156
PA0976	-2.06022	-1.0428	6.31012e-07	6.19996
PA0980	2.25182	1.17109	1.08083e-06	5.96624
PA0981	1.38163	0.466368	0.0412801	1.38426
PA0982	1.43854	0.524605	0.0231978	1.63455
PA0986	1.8896	0.918078	0.0858929	1.06604
PA0987	2.41196	1.27021	0.000285308	3.54469
PA0988	-1.34997	-0.432929	0.0674608	1.17095
PA0990	1.65177	0.724016	0.00367264	2.43502
PA0991	1.87546	0.907243	8.27426e-05	4.08227
PA1007	-2.16238	-1.11262	0.00016945	3.77096
PA1009	-1.9723	-0.979877	1.25524e-05	4.90127
PA1011	-3.40939	-1.76951	6.69158e-16	15.1745
PA1012	-2.0347	-1.02482	6.48339e-07	6.1882
PA1014	-1.74696	-0.804846	9.9906e-05	4.00041
PA1022	1.68961	0.756688	0.000522547	3.28187
PA1023	1.49168	0.576942	0.0533523	1.27285
PA1024	1.6379	0.711846	0.0843104	1.07412
PA1026	1.0746	0.103801	1	0
PA1027	1.755	0.811472	0.0589411	1.22958
PA1029	1.53222	0.615627	0.0248056	1.60545
PA1030	1.44761	0.533674	0.077915	1.10838
PA1031	-1.6978	-0.763663	0.000779525	3.10817
PA1035	1.38878	0.473819	0.023382	1.63112
PA1036	1.32349	0.404351	0.161277	0.792429
PA1037	1.91922	0.940519	1.5599e-05	4.8069
PA1038	1.70049	0.765952	0.0233518	1.63168
PA1040	1.42159	0.507501	0.0129484	1.88778
PA1041	7.4684	2.9008	4.77618e-42	41.3209
PA1042	8.27795	3.04927	8.57222e-51	50.0669
PA1043	3.22769	1.6905	1.43622e-17	16.8428
PA1044	2.13098	1.09152	0.0148046	1.8296
PA1045	-2.67442	-1.41923	7.98104e-08	7.09794
PA1047	-1.93719	-0.953966	0.000243115	3.61419
PA1048	-3.03484	-1.60162	1.50581e-15	14.8222
PA1050	-1.25531	-0.328038	0.418156	0.378661
PA1051	2.01593	1.01145	0.0231978	1.63455
PA1053	3.4424	1.78341	9.16514e-14	13.0379
PA1054	1.95893	0.970069	0.000554007	3.25648
PA1055	2.05872	1.04175	1.76825e-06	5.75246
PA1056	1.72773	0.788879	0.00367103	2.43521
PA1057	2.52513	1.33636	2.90502e-09	8.53685
PA1058	1.91455	0.937003	0.000352344	3.45303
PA1059	2.30179	1.20276	7.75889e-06	5.1102
PA1061	-2.67003	-1.41686	2.39205e-11	10.6212
PA1062	-2.16602	-1.11505	1.95442e-07	6.70898
PA1063	-1.71858	-0.781219	0.0130253	1.88521
PA1064	-2.2688	-1.18193	1.0809e-05	4.96621
PA1066	7.81039	2.96539	2.30786e-26	25.6368
PA1076	2.5541	1.35282	1.75682e-11	10.7553
PA1088	3.926	1.97306	1.88804e-22	21.724
PA1089	2.11425	1.08014	2.16983e-07	6.66357
PA1090	1.41654	0.502375	0.0549601	1.25995
PA1093	-1.08548	-0.118337	0.711333	0.147927
PA1095	1.88715	0.916211	3.56021e-05	4.44852
PA1096	2.13888	1.09685	1.8252e-06	5.73869
PA1103	-1.11818	-0.161152	0.516766	0.286706
PA1107	-2.19298	-1.13289	2.79407e-06	5.55376
PA1108	2.70858	1.43754	0.000480371	3.31842
PA1111	1.89258	0.920351	9.97394e-05	4.00113
PA1112	1.01467	0.0210039	1	0
PA1112.1	-1.44108	-0.527152	0.0144359	1.84056
PA1114	1.55392	0.635913	0.0186679	1.7289
PA1115	-1.16803	-0.224075	0.356277	0.448212
PA1116	-2.30638	-1.20563	0.000460999	3.3363
PA1117	2.0056	1.00404	4.74567e-05	4.3237
PA1122	1.88424	0.913979	1.80911e-05	4.74254
PA1123	-2.86048	-1.51626	8.4579e-08	7.07274
PA1125	-1.6251	-0.700529	0.0130561	1.88419
PA1126	-2.74561	-1.45713	9.80487e-07	6.00856
PA1127	-3.61618	-1.85447	6.46777e-12	11.1892
PA1131	-2.60299	-1.38017	8.36323e-07	6.07763
PA1132	-1.82761	-0.869958	0.000186079	3.7303
PA1133	-1.91898	-0.940336	0.000199747	3.69952
PA1134	-7.68916	-2.94283	7.71657e-20	19.1126
PA1135	-1.11454	-0.156448	0.604265	0.218773
PA1138	2.25572	1.17359	0.00319031	2.49617
PA1139	1.99134	0.993738	1.63927e-05	4.78535
PA1140	3.14057	1.65102	1.09943e-13	12.9588
PA1142	-2.7881	-1.47928	0.000973678	3.01158
PA1152	-1.14007	-0.189126	0.65224	0.185593
PA1159	-1.44809	-0.534154	0.0191825	1.7171
PA1160	-1.26107	-0.334647	0.187927	0.726011
PA1166	1.64364	0.716898	0.00285807	2.54393
PA1167	-1.33498	-0.416814	0.0522112	1.28224
PA1168	3.39895	1.76509	2.79643e-06	5.5534
PA1169	2.05019	1.03576	0.000126795	3.8969
PA1170	2.16478	1.11422	1.9728e-06	5.70492
PA1181	1.57983	0.659773	0.00768382	2.11442
PA1182	2.25048	1.17024	6.08037e-07	6.21607
PA1184	2.04895	1.03489	0.00255605	2.59243
PA1185	2.87395	1.52303	0.00123447	2.90852
PA1189	-1.61802	-0.694234	0.000712685	3.1471
PA1190	3.41479	1.7718	0.000289123	3.53892
PA1192	-2.93059	-1.55119	4.9931e-12	11.3016
PA1194	2.06703	1.04756	0.0207481	1.68302
PA1195	11.4169	3.5131	1.43679e-39	38.8426
PA1197	-1.38637	-0.471315	0.0392884	1.40574
PA1198	-2.42748	-1.27946	2.86555e-08	7.54279
PA1199	-2.76722	-1.46844	1.53014e-11	10.8153
PA1200	-2.42993	-1.28092	4.29084e-10	9.36746
PA1204	1.34162	0.423973	0.0851617	1.06976
PA1205	1.36203	0.445763	0.0378598	1.42182
PA1208	1.61261	0.689396	0.0214796	1.66797
PA1209	1.79395	0.843143	0.0260676	1.5839
PA1211	-1.60038	-0.678416	0.0798483	1.09773
PA1212	-2.90045	-1.53628	1.47648e-05	4.83077
PA1213	-3.69844	-1.88692	7.55404e-06	5.12182
PA1214	-3.7768	-1.91717	9.89295e-06	5.00467
PA1215	-2.23874	-1.16268	0.0145982	1.8357
PA1216	-3.75578	-1.90911	0.000801286	3.09621
PA1217	-2.09545	-1.06726	0.0102495	1.9893
PA1219	2.06766	1.048	0.0385923	1.4135
PA1221	1.7697	0.823506	0.023202	1.63448
PA1223	2.88515	1.52865	2.8458e-09	8.5458
PA1225	1.81289	0.858288	0.0465527	1.33205
PA1228	-1.15271	-0.205032	0.80117	0.0962751
PA1229	2.07518	1.05324	0.0693695	1.15883
PA1234	-3.42926	-1.7779	5.25386e-08	7.27952
PA1238	2.16997	1.11767	0.0613206	1.21239
PA1240	8.39467	3.06947	1.16768e-16	15.9327
PA1243	-1.70066	-0.766098	0.00033487	3.47512
PA1244	-2.73302	-1.4505	2.21386e-10	9.65485
PA1245	-1.78182	-0.833355	0.00132385	2.87816
PA1252	2.12718	1.08894	5.68061e-05	4.24561
PA1255	7.89678	2.98126	1.57962e-08	7.80145
PA1256	4.5974	2.20082	1.01882e-11	10.9919
PA1257	2.56412	1.35846	0.00525692	2.27927
PA1258	2.04566	1.03257	0.0344883	1.46233
PA1259	2.92795	1.54989	0.00142031	2.84762
PA1260	8.93948	3.16019	1.31416e-13	12.8814
PA1263	1.50772	0.592373	0.0111947	1.95099
PA1264	3.20976	1.68246	2.92648e-10	9.53365
PA1269	-1.02359	-0.0336409	0.99759	0.00104787
PA1283	1.50109	0.586011	0.0321904	1.49227
PA1285	2.65546	1.40896	9.72559e-05	4.01208
PA1287	-1.2793	-0.35535	0.107212	0.969756
PA1288	1.45672	0.542721	0.0261645	1.58229
PA1289	2.16901	1.11704	2.51705e-05	4.59911
PA1290	12.4493	3.63799	1.60434e-50	49.7947
PA1291	3.23248	1.69264	0.00406302	2.39115
PA1292	1.78463	0.835624	0.000110725	3.95575
PA1293	-1.44933	-0.535391	0.099361	1.00278
PA1295	-2.31764	-1.21266	1.26936e-07	6.89642
PA1296	-1.57083	-0.651524	0.0166704	1.77805
PA1297	-1.69682	-0.762835	0.141919	0.847961
PA1298	-3.05899	-1.61305	0.00185213	2.73233
PA1299	-18.3091	-4.19449	2.06147e-31	30.6858
PA1300	-304.372	-8.24969	4.9724e-142	141.303
PA1301	-174.365	-7.44597	1.60607e-81	80.7942
PA1302	-15.8601	-3.98733	5.73664e-39	38.2413
PA1303	-4.23377	-2.08194	1.64756e-05	4.78316
PA1304	-2.14706	-1.10236	0.000165032	3.78243
PA1305	-2.3187	-1.21332	4.10626e-09	8.38655
PA1306	-1.38059	-0.465282	0.029815	1.52557
PA1307	-1.3874	-0.472382	0.0243464	1.61357
PA1308	-1.75082	-0.808028	0.000366544	3.43587
PA1309	2.54244	1.34621	2.06143e-07	6.68583
PA1316	-1.5496	-0.631894	0.055977	1.25199
PA1322	-2.74535	-1.45699	2.62205e-06	5.58136
PA1323	-1.67928	-0.747846	0.00385461	2.41402
PA1324	-1.70127	-0.766612	0.00247706	2.60606
PA1324.1	11.4361	3.51552	0.0138431	1.85877
PA1327	1.68088	0.74922	0.00102115	2.99091
PA1328	2.25812	1.17512	4.05738e-05	4.39175
PA1329	-3.39716	-1.76433	0.0242113	1.61598
PA1330	-2.00612	-1.00441	0.0195832	1.70812
PA1333	2.54046	1.34509	7.56048e-10	9.12145
PA1334	2.34164	1.22752	0.00376918	2.42375
PA1335	1.85145	0.888659	0.00173758	2.76005
PA1336	2.2857	1.19264	8.15622e-06	5.08851
PA1339	16.8155	4.07172	1.71055e-72	71.7669
PA1340	3.92707	1.97345	7.71743e-22	21.1125
PA1341	7.3548	2.87869	2.79104e-33	32.5542
PA1342	5.18188	2.37347	6.33883e-29	28.198
PA1343	4.35519	2.12273	8.96976e-07	6.04722
PA1344	1.94243	0.957861	0.00408468	2.38884
PA1345	2.12839	1.08976	0.0207481	1.68302
PA1347	5.04507	2.33487	5.03455e-17	16.298
PA1348	1.37813	0.462714	0.0396798	1.40143
PA1353	1.50517	0.589929	0.0283312	1.54773
PA1354	-1.56736	-0.648334	0.0352131	1.4533
PA1355	-1.82894	-0.871011	0.00668092	2.17516
PA1356	1.62539	0.700789	0.0410382	1.38681
PA1357	-1.48708	-0.572481	0.0112956	1.94709
PA1360	-1.6155	-0.691977	0.0451138	1.34569
PA1361	-2.43744	-1.28537	0.0388219	1.41092
PA1362	2.21197	1.14533	2.35724e-07	6.6276
PA1363	-19.6987	-4.30003	1.04643e-57	56.9803
PA1364	-18.4442	-4.20509	3.07445e-30	29.5122
PA1365	-10.2984	-3.36435	4.84201e-28	27.315
PA1366	1.43115	0.517179	0.0127351	1.895
PA1369	1.19698	0.259404	0.290497	0.536858
PA1370	1.42393	0.509876	0.0319826	1.49509
PA1371	1.69821	0.764011	0.000272939	3.56393
PA1372	1.3565	0.439888	0.0441727	1.35485
PA1377	-1.70158	-0.766878	0.00215276	2.667
PA1378	-1.89959	-0.925691	0.00211213	2.67528
PA1380	1.55	0.632268	0.051834	1.28539
PA1382	1.43041	0.516424	0.0202303	1.694
PA1383	1.7392	0.798424	0.000167807	3.77519
PA1385	2.68173	1.42316	2.0016e-08	7.69862
PA1386	4.08743	2.0312	1.81131e-19	18.742
PA1387	2.1981	1.13626	4.12448e-08	7.38463
PA1388	2.20531	1.14098	9.23814e-06	5.03442
PA1394	1.81187	0.857483	0.078516	1.10504
PA1397	-2.28412	-1.19164	0.000206326	3.68545
PA1398	-2.93032	-1.55106	4.53613e-07	6.34331
PA1399	-2.28767	-1.19388	0.00236112	2.62688
PA1401	1.61033	0.68736	0.0222133	1.65339
PA1403	1.9589	0.970041	0.00956304	2.0194
PA1404	-1.58742	-0.666686	0.00776909	2.10963
PA1410	7.44159	2.89561	6.16508e-13	12.2101
PA1412	3.47569	1.7973	0.00106048	2.9745
PA1414	3.96218	1.98629	6.76051e-21	20.17
PA1419	1.93527	0.952538	0.0336485	1.47303
PA1433	1.39039	0.475494	0.0320202	1.49458
PA1436	1.8597	0.895068	0.0860515	1.06524
PA1439	-1.8734	-0.905657	6.75298e-05	4.1705
PA1440	-1.42574	-0.511709	0.0261505	1.58252
PA1441	2.34748	1.23112	2.98131e-09	8.52559
PA1442	1.48211	0.567652	0.00317429	2.49835
PA1458	1.8008	0.848638	1.72034e-05	4.76439
PA1459	2.20887	1.14331	1.22588e-07	6.91155
PA1462	1.74097	0.799888	2.39734e-05	4.62027
PA1463	1.10321	0.141707	0.605437	0.217931
PA1464	1.34692	0.429669	0.0383169	1.41661
PA1466	1.68026	0.748688	0.00302471	2.51932
PA1467	1.97522	0.982016	0.0507615	1.29447
PA1468	1.8513	0.888538	0.0510313	1.29216
PA1470	2.57032	1.36195	3.42124e-06	5.46582
PA1471	1.99792	0.998496	7.22854e-05	4.14095
PA1473	1.97756	0.983724	5.51511e-05	4.25845
PA1474	1.53396	0.617258	0.00509208	2.2931
PA1478	1.86768	0.90125	0.205787	0.686581
PA1486	2.04205	1.03002	0.0274287	1.56179
PA1492	5.11776	2.35551	2.94326e-22	21.5312
PA1494	-5.33586	-2.41572	5.38632e-26	25.2687
PA1495	1.92747	0.94671	0.0174145	1.75909
PA1501	1.76046	0.815951	0.00015989	3.79618
PA1504	-1.42593	-0.511902	0.0201557	1.6956
PA1506	-1.06305	-0.0882144	0.794181	0.100081
PA1508	3.98111	1.99317	4.0852e-07	6.38879
PA1509	2.52524	1.33642	1.30918e-11	10.883
PA1510	1.37546	0.459917	0.0307968	1.51149
PA1513	3.21378	1.68427	6.71189e-17	16.1732
PA1514	10.2784	3.36155	2.7586e-58	57.5593
PA1516	14.4041	3.84841	2.02394e-56	55.6938
PA1517	10.4951	3.39165	8.67923e-63	62.0615
PA1518	6.5441	2.71019	4.81635e-24	23.3173
PA1521	3.65776	1.87096	4.07715e-17	16.3896
PA1522	3.94018	1.97826	1.6527e-17	16.7818
PA1527	-2.17587	-1.12159	9.43832e-09	8.02511
PA1533	-1.76938	-0.823246	1.15682e-05	4.93673
PA1537	2.27103	1.18335	0.0062307	2.20546
PA1538	2.30938	1.2075	0.000533006	3.27327
PA1539	1.91975	0.940917	0.000353381	3.45176
PA1541	1.71485	0.778084	0.00451675	2.34517
PA1545	-1.02024	-0.0289124	0.970336	0.0130777
PA1551	1.01534	0.0219619	0.986726	0.00580358
PA1558	-1.1901	-0.251089	0.544807	0.263757
PA1559	-2.99229	-1.58125	1.54826e-07	6.81016
PA1560	-1.09848	-0.135509	0.737233	0.132395
PA1564	1.46885	0.554684	0.0137528	1.86161
PA1565	2.73542	1.45176	6.89857e-07	6.16124
PA1566	3.22873	1.69097	9.17097e-06	5.03758
PA1569	1.84924	0.886934	0.0660171	1.18034
PA1570	1.07962	0.110529	0.735297	0.133537
PA1571	2.1323	1.09241	6.13237e-08	7.21237
PA1572	-2.47437	-1.30706	2.3144e-11	10.6356
PA1573	-2.15548	-1.10801	1.01672e-08	7.9928
PA1574	-3.12294	-1.64291	3.1494e-09	8.50177
PA1575	1.22308	0.290524	0.233919	0.630934
PA1576	-2.16895	-1.11699	5.85489e-07	6.23248
PA1577	-2.15521	-1.10783	4.65572e-07	6.33201
PA1591	1.10742	0.147204	0.627692	0.202253
PA1593	-1.93227	-0.950297	0.071881	1.14339
PA1594	-3.31028	-1.72695	2.14333e-06	5.66891
PA1597	-1.18561	-0.245626	0.415839	0.381075
PA1600	2.86867	1.52038	0.0630573	1.20026
PA1601	3.37416	1.75453	0.000842154	3.07461
PA1602	5.45774	2.4483	3.20045e-14	13.4948
PA1604	1.75389	0.810556	6.53827e-05	4.18454
PA1605	1.41992	0.505813	0.0273358	1.56327
PA1607	2.22388	1.15308	2.48797e-06	5.60415
PA1608	1.11045	0.151145	0.629013	0.201341
PA1615	-1.55566	-0.637531	0.0015649	2.80551
PA1616	1.15678	0.210117	0.381469	0.418541
PA1617	4.62434	2.20925	1.02023e-10	9.9913
PA1618	1.77218	0.825525	0.000875386	3.0578
PA1623	-1.53452	-0.617788	0.00204892	2.68848
PA1628	2.12308	1.08616	0.051565	1.28764
PA1641	2.31965	1.21391	1.50193e-07	6.82335
PA1643	-1.41377	-0.499552	0.0342136	1.4658
PA1644	-1.89059	-0.918835	4.35747e-05	4.36077
PA1645	-2.09305	-1.06561	1.60745e-06	5.79386
PA1646	3.05035	1.60897	0.000393834	3.40469
PA1651	-1.79164	-0.841278	0.00820943	2.08569
PA1653	3.333	1.73682	7.27566e-13	12.1381
PA1654	3.71566	1.89362	1.59989e-22	21.7959
PA1655	5.14772	2.36393	2.24491e-25	24.6488
PA1656	1.89824	0.924665	0.000365116	3.43757
PA1657	1.09987	0.137337	0.809984	0.0915234
PA1658	-1.24914	-0.320937	0.308772	0.510361
PA1665	-1.5609	-0.64238	0.383598	0.416123
PA1666	-1.73803	-0.797457	0.0306478	1.5136
PA1672	1.80984	0.855861	1.72691e-05	4.76273
PA1673	9.05435	3.17861	2.52063e-23	22.5985
PA1676	-1.50493	-0.589692	0.142319	0.846737
PA1677	4.07493	2.02678	1.38201e-22	21.8595
PA1678	-1.77844	-0.830616	0.0260676	1.5839
PA1683	-2.11995	-1.08403	4.94759e-07	6.30561
PA1684	-1.30602	-0.385181	0.0566119	1.24709
PA1688	-2.14207	-1.099	1.17872e-07	6.92859
PA1689	-2.39922	-1.26256	1.17009e-06	5.93178
PA1692	2.99972	1.58483	0.000578921	3.23738
PA1728	-1.15343	-0.205931	0.447358	0.349345
PA1729	2.09759	1.06873	5.21503e-08	7.28274
PA1730	10.2305	3.3548	9.60863e-54	53.0173
PA1731	9.26277	3.21144	7.93371e-42	41.1005
PA1732	8.73031	3.12603	2.39685e-43	42.6204
PA1733	7.00722	2.80884	1.01405e-34	33.9939
PA1734	8.5762	3.10034	2.31204e-70	69.636
PA1735	2.62052	1.38985	2.40873e-09	8.61821
PA1737	1.73771	0.797186	0.0487239	1.31226
PA1739	1.56116	0.642622	0.126177	0.899018
PA1741	-2.00116	-1.00084	0.000290244	3.53724
PA1742	1.27928	0.35533	0.146865	0.833082
PA1744	1.47133	0.557121	0.304182	0.516867
PA1746	8.60565	3.10528	2.05834e-30	29.6865
PA1747	1.95307	0.965741	5.30214e-05	4.27555
PA1749	1.3226	0.403373	0.0760172	1.11909
PA1750	-3.8085	-1.92922	1.83795e-17	16.7357
PA1751	1.50844	0.593059	0.0112956	1.94709
PA1753	1.58689	0.666199	0.00319838	2.49507
PA1755	1.68475	0.752537	0.00357422	2.44682
PA1759	1.50383	0.58864	0.00437643	2.35888
PA1760	1.41236	0.498103	0.0167495	1.776
PA1761	1.81659	0.861235	5.623e-05	4.25003
PA1762	2.09929	1.0699	1.89575e-06	5.72222
PA1763	1.57137	0.652026	0.00885181	2.05297
PA1765	1.4563	0.54231	0.0252093	1.59844
PA1766	-4.07813	-2.02791	1.10757e-22	21.9556
PA1767	-2.91109	-1.54156	5.62255e-14	13.2501
PA1768	-2.5381	-1.34375	2.44209e-10	9.61224
PA1772	1.48041	0.565997	0.00648232	2.18827
PA1779	6.64946	2.73324	6.07257e-16	15.2166
PA1781.1	93.6469	6.54916	5.85949e-09	8.23214
PA1782	47.3763	5.56609	1.24551e-52	51.9047
PA1784	6.89528	2.78561	3.03165e-31	30.5183
PA1785	120.268	6.91011	5.93e-104	103.227
PA1786	226.393	7.82269	6.1513e-103	102.211
PA1788	-1.68213	-0.750292	0.000231427	3.63559
PA1789	1.89982	0.925863	5.31965e-06	5.27412
PA1792	-2.36179	-1.23988	7.68554e-05	4.11433
PA1797	-7.72636	-2.94979	2.08265e-28	27.6814
PA1807	-1.58679	-0.666109	0.058515	1.23273
PA1813	-1.56331	-0.644607	0.00298197	2.5255
PA1814	-1.32256	-0.403337	0.0605127	1.21815
PA1817	-1.5127	-0.597127	0.0099515	2.00211
PA1819	1.62856	0.703596	0.00472706	2.32541
PA1821	-2.06835	-1.04848	9.83731e-07	6.00712
PA1828	-1.22296	-0.290376	0.205482	0.687227
PA1831	1.56933	0.65015	0.00143773	2.84232
PA1832	-1.35001	-0.432974	0.0349886	1.45607
PA1834	1.21696	0.283288	0.417811	0.37902
PA1835	2.5935	1.3749	2.25492e-09	8.64687
PA1836	3.53635	1.82226	5.6986e-15	14.2442
PA1837	-2.61432	-1.38643	2.20393e-06	5.6568
PA1839	1.45572	0.541729	0.0481303	1.31758
PA1840	-1.79288	-0.842278	0.000223712	3.65031
PA1841	1.27001	0.34484	0.306527	0.513532
PA1842	1.04545	0.0641247	0.917639	0.0373282
PA1847	-1.70103	-0.76641	0.000153693	3.81335
PA1851	-1.05645	-0.0792215	0.848058	0.0715747
PA1852	2.80488	1.48794	7.63413e-13	12.1172
PA1853	-1.61296	-0.689714	0.0681441	1.16657
PA1856	-1.02921	-0.0415366	0.918165	0.0370791
PA1859	1.90213	0.927619	0.00331161	2.47996
PA1860	2.02319	1.01663	5.83418e-06	5.23402
PA1864	18.8843	4.23912	2.00938e-68	67.6969
PA1865	-1.77935	-0.831347	0.00802768	2.09541
PA1869	-10.731	-3.42371	3.26376e-29	28.4863
PA1870	-5.36236	-2.42287	1.26304e-20	19.8986
PA1872	-2.63494	-1.39777	1.9869e-11	10.7018
PA1874	1.93821	0.954727	0.0171434	1.7659
PA1878	1.52305	0.606963	0.0770093	1.11346
PA1879	1.47207	0.557844	0.0221392	1.65484
PA1880	1.84421	0.883	6.60019e-06	5.18044
PA1885	1.889	0.917624	0.00641909	2.19253
PA1887	3.01435	1.59185	5.04929e-12	11.2968
PA1888	8.24453	3.04344	1.55566e-34	33.8081
PA1889	2.09472	1.06676	0.000570126	3.24403
PA1890	1.50562	0.590354	0.0232419	1.63373
PA1891	4.52574	2.17815	1.05619e-07	6.97626
PA1892	5.60079	2.48563	9.69897e-12	11.0133
PA1893	5.42921	2.44074	8.52308e-14	13.0694
PA1894	14.7451	3.88216	1.23117e-26	25.9097
PA1895	5.26916	2.39757	1.38443e-20	19.8587
PA1896	11.024	3.46258	1.11967e-21	20.9509
PA1897	5.29702	2.40518	1.67543e-18	17.7759
PA1906	-7.838	-2.97049	4.2105e-14	13.3757
PA1907	-4.4637	-2.15824	2.33593e-12	11.6315
PA1908	-9.17081	-3.19705	2.9907e-07	6.52423
PA1909	-11.2231	-3.4884	9.89897e-17	16.0044
PA1913	-2.88458	-1.52836	3.62917e-10	9.44019
PA1914	-1.4324	-0.518438	0.0568796	1.24504
PA1915	1.09195	0.126903	0.699695	0.155091
PA1921	5.92606	2.56707	2.87008e-13	12.5421
PA1922	9.05101	3.17808	0.000225285	3.64727
PA1923	2.9314	1.55159	0.0208936	1.67999
PA1924	2.66785	1.41568	0.0113856	1.94364
PA1925	3.39958	1.76536	0.0100995	1.9957
PA1926	-2.12244	-1.08572	0.000790319	3.1022
PA1930	2.16603	1.11505	3.77533e-06	5.42305
PA1931	2.01041	1.00749	1.54943e-06	5.80983
PA1933	-1.56771	-0.648661	0.00133054	2.87597
PA1934	-2.06947	-1.04926	7.3652e-05	4.13282
PA1935	-1.50911	-0.5937	0.0119843	1.92139
PA1936	3.72085	1.89563	1.69864e-09	8.7699
PA1938	1.75398	0.810632	0.0300273	1.52248
PA1939	-1.54346	-0.626168	0.00561722	2.25048
PA1940	1.3667	0.450693	0.0451138	1.34569
PA1942	1.19289	0.254466	0.52967	0.275995
PA1944	1.23286	0.302011	0.173671	0.760273
PA1952	3.65425	1.86958	0.0332517	1.47819
PA1954	4.25243	2.08829	1.739e-09	8.7597
PA1955	2.14798	1.10298	0.0733233	1.13476
PA1956	4.8154	2.26766	0.0262033	1.58164
PA1963	-2.31713	-1.21234	4.41968e-06	5.35461
PA1964	-4.05853	-2.02096	8.44001e-19	18.0737
PA1966	3.74158	1.90365	2.51074e-10	9.6002
PA1967	3.08814	1.62674	9.32619e-11	10.0303
PA1968	2.48919	1.31568	1.1806e-09	8.9279
PA1969	-1.87003	-0.90306	0.0104916	1.97916
PA1970	-1.53438	-0.617655	0.0573161	1.24172
PA1981	3.00506	1.58739	0.029286	1.53334
PA1997	4.13276	2.04711	1.4211e-21	20.8474
PA2004	1.68011	0.748558	0.0425869	1.37072
PA2010	4.0212	2.00763	3.86588e-07	6.41275
PA2017	2.58753	1.37157	8.92374e-09	8.04945
PA2019	-6.64993	-2.73334	5.13058e-08	7.28983
PA2020	1.30199	0.380722	0.115044	0.939135
PA2024	1.31114	0.390822	0.175165	0.756554
PA2026	4.86209	2.28158	4.1851e-16	15.3783
PA2027	6.10832	2.61078	2.84025e-19	18.5466
PA2028	-1.00834	-0.0119857	1	0
PA2030	-1.45213	-0.538169	0.0183909	1.7354
PA2031	1.04657	0.0656626	0.882465	0.0543025
PA2033	-179.037	-7.48411	1.1826e-108	107.927
PA2034	-102.384	-6.67785	2.0762e-81	80.6827
PA2035	-5.07261	-2.34273	2.03406e-25	24.6916
PA2040	-1.45658	-0.542586	0.0100411	1.99822
PA2041	1.07815	0.108555	0.783365	0.106036
PA2042	-4.24107	-2.08443	1.22341e-11	10.9124
PA2043	-3.79	-1.9222	0.000314538	3.50233
PA2044	-3.94199	-1.97893	1.49925e-20	19.8241
PA2048	1.55329	0.635331	0.0529538	1.2761
PA2049	-2.89788	-1.535	4.47352e-05	4.34935
PA2055	-1.87641	-0.907978	0.111613	0.952284
PA2062	-6.79344	-2.76414	2.20014e-09	8.65755
PA2066	-1.78414	-0.835231	0.000720165	3.14257
PA2067	-3.16094	-1.66035	0.000120219	3.92003
PA2068	-3.51749	-1.81455	2.1402e-12	11.6695
PA2069	-11.0256	-3.46278	2.37714e-25	24.6239
PA2072	1.17875	0.237259	0.448941	0.347811
PA2074	3.26186	1.7057	0.0738722	1.13152
PA2079	-1.75272	-0.809597	0.00320893	2.49364
PA2083	-1.91008	-0.933634	0.0359615	1.44416
PA2084	-1.61494	-0.691483	0.0719573	1.14292
PA2089	-2.62788	-1.3939	1.71767e-05	4.76506
PA2090	-5.67385	-2.50433	7.24228e-05	4.14012
PA2091	-5.97905	-2.57992	0.000306251	3.51392
PA2092	-1.94727	-0.961453	0.054471	1.26383
PA2093	-3.11956	-1.64134	4.84432e-07	6.31477
PA2094	-2.45253	-1.29427	0.0237428	1.62447
PA2095	-3.29674	-1.72104	6.79316e-06	5.16793
PA2100	1.4443	0.530367	0.031063	1.50776
PA2101	-1.38535	-0.470251	0.0498331	1.30248
PA2102	2.16487	1.11428	7.00018e-07	6.15489
PA2103	1.46023	0.546196	0.0102178	1.99064
PA2104	1.32613	0.407226	0.0649963	1.18711
PA2105	1.48945	0.574777	0.00722349	2.14125
PA2108	-3.70495	-1.88945	3.57908e-13	12.4462
PA2109	-2.98722	-1.5788	6.4842e-06	5.18814
PA2117	-1.47878	-0.564408	0.176349	0.753628
PA2120	2.01306	1.00939	0.071881	1.14339
PA2121	2.96712	1.56907	2.67377e-13	12.5729
PA2126	6.88343	2.78313	9.56425e-10	9.01935
PA2127	3.23202	1.69244	1.21126e-16	15.9168
PA2134	-9.54204	-3.2543	8.46953e-33	32.0721
PA2135	-4.61395	-2.206	1.75779e-07	6.75503
PA2136	-4.21694	-2.0762	7.33496e-07	6.1346
PA2137	8.56574	3.09858	3.49026e-17	16.4571
PA2138	8.45537	3.07987	6.45083e-20	19.1904
PA2139	27.7975	4.79688	4.82076e-07	6.31688
PA2140	-6.54412	-2.7102	3.5191e-21	20.4536
PA2141	-11.6836	-3.54641	6.93631e-30	29.1589
PA2142	-5.26723	-2.39705	7.09418e-19	18.1491
PA2143	-3.44882	-1.7861	1.16282e-14	13.9345
PA2145	-1.98561	-0.989581	0.000241105	3.61779
PA2146	-19.068	-4.25308	4.99096e-36	35.3018
PA2148	-3.87624	-1.95466	1.69733e-14	13.7702
PA2149	-2.79858	-1.48469	2.3433e-09	8.63017
PA2150	-3.59223	-1.84488	2.56303e-14	13.5912
PA2151	-4.84421	-2.27626	5.8564e-21	20.2324
PA2152	-4.3763	-2.12971	8.06419e-19	18.0934
PA2154	-3.67958	-1.87954	3.02683e-13	12.519
PA2155	-2.11293	-1.07924	0.000677656	3.16899
PA2156	-5.52073	-2.46486	4.57875e-09	8.33925
PA2157	-3.85738	-1.94762	2.12423e-14	13.6728
PA2158	-5.82107	-2.54128	3.6025e-26	25.4434
PA2159	-4.33382	-2.11564	5.8484e-19	18.233
PA2160	-9.59352	-3.26206	6.33679e-34	33.1981
PA2161	-122.439	-6.93592	3.74563e-92	91.4265
PA2162	-7.53841	-2.91426	3.26685e-27	26.4859
PA2163	-6.94055	-2.79505	3.25605e-25	24.4873
PA2164	-7.34999	-2.87774	1.6776e-30	29.7753
PA2165	-5.49883	-2.45912	1.43592e-24	23.8429
PA2166	-5.33835	-2.4164	1.9692e-15	14.7057
PA2167	-2.00457	-1.00329	4.68896e-05	4.32892
PA2169	-11.6247	-3.53912	5.01793e-40	39.2995
PA2170	-8.28519	-3.05053	9.34817e-26	25.0293
PA2171	-3.74881	-1.90643	1.61351e-12	11.7922
PA2172	-6.33379	-2.66307	2.72624e-25	24.5644
PA2173	-10.7204	-3.42228	7.44951e-41	40.1279
PA2174	-3.02751	-1.59813	7.1064e-11	10.1484
PA2175	-1.56758	-0.648538	0.00704632	2.15204
PA2176	1.47112	0.556918	0.0351693	1.45384
PA2177	2.08039	1.05685	7.58678e-07	6.11994
PA2178	2.23454	1.15998	4.94357e-07	6.30596
PA2179	-2.70018	-1.43305	1.04889e-09	8.97927
PA2180	-11.6119	-3.53753	4.54757e-39	38.3422
PA2181	-2.8031	-1.48702	9.52183e-07	6.02128
PA2182	1.16211	0.216743	0.38928	0.409738
PA2183	-3.16337	-1.66146	2.82875e-12	11.5484
PA2184	-14.334	-3.84137	7.53912e-55	54.1227
PA2186	1.43038	0.5164	0.395519	0.402832
PA2187	-7.85023	-2.97273	6.21407e-26	25.2066
PA2188	-4.66413	-2.22161	3.51577e-11	10.454
PA2189	-3.27665	-1.71222	1.2957e-09	8.8875
PA2190	-4.335	-2.11603	0	#NUM!
PA2192	-6.96321	-2.79975	4.31247e-25	24.3653
PA2196	4.12678	2.04502	5.84487e-20	19.2332
PA2197	2.45598	1.2963	2.13576e-05	4.67045
PA2198	4.74559	2.24659	3.79424e-15	14.4209
PA2199	1.45577	0.541784	0.0165996	1.7799
PA2200	1.70569	0.770356	0.0213236	1.67114
PA2201	-3.83362	-1.93871	2.72805e-07	6.56415
PA2202	-3.50385	-1.80894	0.00010604	3.97453
PA2203	-5.75973	-2.526	0.000306251	3.51392
PA2204	-22.7182	-4.50578	1.03159e-35	34.9865
PA2220	1.64657	0.719463	0.0236708	1.62579
PA2221	2.48654	1.31414	0.000330596	3.4807
PA2222	2.75478	1.46193	6.4439e-13	12.1909
PA2223	2.79412	1.4824	3.68815e-11	10.4332
PA2224	2.79695	1.48386	6.05631e-11	10.2178
PA2225	3.37788	1.75612	5.6757e-12	11.246
PA2226	3.55679	1.83058	1.72885e-16	15.7622
PA2228	2.16132	1.11191	8.99181e-07	6.04615
PA2230	-1.6102	-0.687239	0.0389382	1.40962
PA2251	1.62613	0.701441	0.0529342	1.27626
PA2260	1.62336	0.698982	0.0015745	2.80286
PA2264	4.80263	2.26382	9.36258e-20	19.0286
PA2265	4.2991	2.10404	8.54535e-19	18.0683
PA2266	4.77236	2.2547	3.95075e-25	24.4033
PA2267	1.63641	0.710537	0.00534649	2.27193
PA2268	2.88256	1.52735	0.0319826	1.49509
PA2269	1.8721	0.90466	0.078897	1.10294
PA2276	-1.77736	-0.829734	0.00170925	2.7672
PA2281	-1.61797	-0.694185	0.00907287	2.04226
PA2282	1.55755	0.63928	0.00417344	2.37951
PA2289	-2.91665	-1.54431	2.51276e-11	10.5998
PA2291	-6.15029	-2.62065	8.25107e-25	24.0835
PA2292	3.84936	1.94462	0.0567923	1.24571
PA2294	-1.33148	-0.413035	0.717306	0.144295
PA2295	-2.07845	-1.05551	0.0823291	1.08445
PA2297	1.38645	0.471394	0.616255	0.210239
PA2298	1.63329	0.707785	0.196877	0.705805
PA2299	11.3561	3.5054	1.1313e-19	18.9464
PA2301	-3.05417	-1.61078	5.72999e-07	6.24185
PA2308	-3.18291	-1.67034	0.029286	1.53334
PA2309	-2.56345	-1.35809	0.0243229	1.61398
PA2310	-1.7349	-0.794852	0.394483	0.403972
PA2311	1.58082	0.660675	0.664497	0.177507
PA2312	-3.52765	-1.81871	1.822e-05	4.73945
PA2313	-1.92025	-0.941297	0.000102429	3.98958
PA2317	1.45223	0.538266	0.0190855	1.7193
PA2321	-2.79429	-1.48248	2.39614e-09	8.62049
PA2323	5.60025	2.48549	7.73778e-19	18.1114
PA2325	1.97638	0.98286	0.021716	1.66322
PA2326	2.94418	1.55787	0.000385184	3.41433
PA2327	-2.0252	-1.01807	0.0410382	1.38681
PA2328	-2.29204	-1.19663	0.00122388	2.91226
PA2329	-2.37871	-1.25018	0.000739301	3.13118
PA2332	1.69438	0.760757	0.0256758	1.59048
PA2353	1.59116	0.670079	0.0214796	1.66797
PA2354	2.78582	1.4781	0.00370385	2.43135
PA2358	-7.59435	-2.92493	1.30488e-12	11.8844
PA2359	-4.27509	-2.09596	0.00016827	3.77399
PA2360	-2.68746	-1.42624	4.3951e-05	4.35703
PA2364	-2.006	-1.00432	0.00131214	2.88202
PA2365	-8.12754	-3.02282	2.34759e-15	14.6294
PA2366	-5.94472	-2.57161	1.15687e-17	16.9367
PA2367	-4.01593	-2.00573	2.22393e-17	16.6529
PA2368	-7.83261	-2.96949	0.00107836	2.96724
PA2369	-3.61066	-1.85226	1.60959e-06	5.79328
PA2370	-1.89111	-0.919236	0.0309481	1.50937
PA2371	-2.22208	-1.15191	8.69408e-06	5.06078
PA2372	-1.02948	-0.0419131	0.921538	0.0354869
PA2373	1.62583	0.70118	0.00190824	2.71937
PA2374	2.12736	1.08906	0.000181474	3.74119
PA2377	-2.57376	-1.36388	0.000121907	3.91397
PA2379	-1.06719	-0.0938206	0.787899	0.10353
PA2380	-1.59435	-0.672967	0.00286023	2.5436
PA2381	-2.40129	-1.26381	4.77595e-06	5.32094
PA2383	-5.92751	-2.56743	2.48602e-27	26.6045
PA2384	-94.6088	-6.5639	6.7317e-104	103.172
PA2393	-57.4009	-5.843	8.54628e-69	68.0682
PA2402	-37.8756	-5.2432	2.40965e-83	82.618
PA2403	-21.839	-4.44884	4.92697e-94	93.3074
PA2404	-160.08	-7.32265	1.7332e-107	106.761
PA2405	-65.7071	-6.03798	2.27289e-97	96.6434
PA2406	-59.374	-5.89176	1.33307e-63	62.8751
PA2407	-8.64477	-3.11183	1.41291e-37	36.8499
PA2408	-71.6243	-6.16238	1.9732e-37	36.7048
PA2409	-34.3205	-5.101	7.41042e-65	64.1302
PA2410	-20.4891	-4.35678	1.32868e-74	73.8766
PA2411	-66.1801	-6.04833	7.98389e-94	93.0978
PA2412	-33.0168	-5.04513	6.6473e-100	99.1774
PA2414	2.83834	1.50505	6.21521e-08	7.20654
PA2415	1.89317	0.920801	0.00505386	2.29638
PA2417	1.87687	0.908329	0.000517863	3.28579
PA2422	4.19462	2.06854	4.49252e-14	13.3475
PA2423	1.5374	0.620496	0.00362153	2.44111
PA2427	-333.219	-8.38032	4.4121e-150	149.355
PA2428	-2.2261	-1.15452	0.0100818	1.99646
PA2430	-2.273	-1.1846	0.0001264	3.89825
PA2433	-1.56072	-0.64221	0.0123053	1.90991
PA2434	-1.88532	-0.914811	3.15293e-05	4.50129
PA2436	-1.56798	-0.648904	0.00861892	2.06455
PA2437	-3.18547	-1.67151	1.99482e-06	5.7001
PA2439	-1.59182	-0.670673	0.040943	1.38782
PA2441	-2.13327	-1.09306	0.000188355	3.72502
PA2449	-2.83466	-1.50318	3.12935e-07	6.50455
PA2450	-4.50563	-2.17173	1.79206e-07	6.74665
PA2451	-24.2248	-4.59841	1.32082e-80	79.8792
PA2452	-246.948	-7.94806	8.3011e-99	98.0809
PA2453	2.28557	1.19256	0.00319031	2.49617
PA2454	2.46945	1.30419	4.86282e-11	10.3131
PA2455	2.10942	1.07685	8.14069e-07	6.08934
PA2456	2.97244	1.57165	6.07803e-14	13.2162
PA2457	2.97577	1.57326	9.06404e-14	13.0427
PA2458	1.84849	0.886344	0.000340415	3.46799
PA2459	-1.53577	-0.618961	0.0080108	2.09632
PA2460	-1.44615	-0.532213	0.0277067	1.55742
PA2461	-1.55417	-0.636141	0.00596919	2.22408
PA2462	-3.58521	-1.84206	4.15563e-19	18.3814
PA2463	-4.6537	-2.21838	3.13076e-20	19.5044
PA2469	1.88615	0.915443	0.00807265	2.09298
PA2471	2.96347	1.56729	1.79213e-05	4.74663
PA2472	2.56864	1.361	0.00525692	2.27927
PA2473	2.54427	1.34725	0.0647076	1.18904
PA2474	1.75459	0.811135	0.0695632	1.15762
PA2482	-2.39332	-1.25901	1.20473e-08	7.91911
PA2483	-3.09276	-1.62889	1.53948e-13	12.8126
PA2484	1.28506	0.361835	0.0785272	1.10498
PA2485	1.39945	0.484858	0.0334041	1.4762
PA2487	1.66811	0.738215	0.0408647	1.38865
PA2488	2.10735	1.07543	0.00629254	2.20117
PA2490	4.15926	2.05633	9.72998e-09	8.01189
PA2491	1.39564	0.480927	0.0280313	1.55236
PA2497	3.60282	1.84913	2.98081e-06	5.52567
PA2498	1.82353	0.866734	0.0768415	1.1144
PA2499	3.42775	1.77726	0.0332517	1.47819
PA2500	8.38051	3.06704	2.35326e-16	15.6283
PA2501	10.4555	3.38619	1.68933e-41	40.7723
PA2503	4.19047	2.06711	2.77521e-17	16.5567
PA2504	2.61154	1.3849	1.25465e-09	8.90148
PA2506	2.37529	1.2481	0.063739	1.19559
PA2511	-1.21455	-0.280427	0.617374	0.209451
PA2524	-1.62441	-0.699913	0.0451138	1.34569
PA2528	1.70852	0.77275	0.0090558	2.04307
PA2529	-1.49051	-0.575805	0.0130602	1.88405
PA2531	-9.36551	-3.22736	7.26106e-17	16.139
PA2533	-1.97976	-0.985325	6.7325e-07	6.17182
PA2536	-1.98025	-0.985684	1.79318e-05	4.74638
PA2537	-1.50981	-0.594367	0.0410382	1.38681
PA2538	-1.39895	-0.484346	0.212776	0.672076
PA2540	-2.19452	-1.1339	0.00149615	2.82502
PA2541	-1.50045	-0.585396	0.046837	1.32941
PA2543	-1.70074	-0.766162	0.0535971	1.27086
PA2544	1.23674	0.306542	0.157616	0.802399
PA2546	1.59556	0.674067	0.0177022	1.75197
PA2547	1.4919	0.577151	0.0273924	1.56237
PA2550	2.20284	1.13936	0.000139938	3.85406
PA2552	2.70514	1.4357	0.000138924	3.85722
PA2553	2.72317	1.44529	0.00114489	2.94124
PA2560	-2.67922	-1.42181	2.21558e-10	9.65451
PA2561	1.57287	0.653395	0.0369518	1.43236
PA2562	3.01975	1.59443	2.8107e-13	12.5512
PA2566	1.55455	0.636493	0.0409104	1.38817
PA2567	-1.99148	-0.993839	5.17404e-06	5.28617
PA2568	-2.27601	-1.18651	3.16261e-08	7.49995
PA2569	1.94218	0.957675	1.24457e-05	4.90498
PA2571	1.65231	0.724483	0.000880922	3.05506
PA2572	1.65784	0.729303	0.00140567	2.85212
PA2573	1.68878	0.755981	0.000803621	3.09495
PA2577	2.44601	1.29043	5.02897e-09	8.29852
PA2578	3.57572	1.83823	1.08461e-11	10.9647
PA2580	1.56132	0.64277	0.00802768	2.09541
PA2581	-1.91292	-0.935777	4.43438e-05	4.35317
PA2582	-1.68468	-0.752476	0.00058366	3.23384
PA2583	-2.34304	-1.22838	1.13676e-08	7.94433
PA2592	-2.84693	-1.50941	1.92223e-13	12.7162
PA2594	-2.38193	-1.25213	0.00475765	2.32261
PA2599	-1.45254	-0.538576	0.217855	0.661833
PA2600	1.29192	0.369511	0.801219	0.0962486
PA2603	-1.95607	-0.96796	0.071881	1.14339
PA2605	2.69905	1.43245	1.02408e-06	5.98967
PA2606	1.51899	0.603112	0.0131163	1.88219
PA2607	-1.52025	-0.604313	0.0145982	1.8357
PA2609	-2.41778	-1.27369	9.26902e-11	10.033
PA2618	2.08863	1.06256	4.51418e-06	5.34542
PA2621	1.78632	0.836987	9.10268e-05	4.04083
PA2625	-1.50279	-0.587642	0.0280634	1.55186
PA2628	1.21184	0.277197	0.233079	0.632496
PA2630	-1.9001	-0.926072	0.0171434	1.7659
PA2631	1.39739	0.482734	0.0247933	1.60567
PA2632	1.46777	0.55363	0.0116985	1.93187
PA2633	2.04365	1.03115	1.38526e-06	5.85847
PA2650	-1.10419	-0.14299	0.796978	0.0985536
PA2651	1.20492	0.268941	0.250419	0.601332
PA2654	2.52571	1.33669	8.97287e-12	11.0471
PA2655	-2.90557	-1.53882	6.92759e-11	10.1594
PA2657	-1.02024	-0.0289119	0.961481	0.0170591
PA2659	-1.36107	-0.444746	0.0585613	1.23239
PA2661	-1.05907	-0.0828044	0.949588	0.0224649
PA2662	1.07493	0.10424	0.908448	0.0417001
PA2665	3.72056	1.89552	4.65933e-09	8.33168
PA2666	-2.13913	-1.09703	2.80073e-07	6.55273
PA2667	1.8094	0.85551	0.000384256	3.41538
PA2673	2.71779	1.44244	0.0273924	1.56237
PA2679	1.75397	0.810627	0.0280263	1.55243
PA2682	-9.80301	-3.29322	1.72187e-05	4.764
PA2683	-2.27816	-1.18787	1.34649e-05	4.8708
PA2689	-1.90304	-0.928303	0.00680544	2.16714
PA2690	-2.44417	-1.28935	0.00252582	2.5976
PA2691	-9.44125	-3.23898	1.84523e-14	13.7339
PA2692	-2.78335	-1.47682	0.00348848	2.45736
PA2693	1.07333	0.1021	0.794829	0.0997262
PA2694	-1.74049	-0.799492	0.00404352	2.39324
PA2695	-2.0324	-1.02319	0.000828927	3.08148
PA2699	2.30395	1.20411	0.00101523	2.99344
PA2701	2.74843	1.45861	0.00615593	2.21071
PA2702	-1.10394	-0.14266	0.714384	0.146068
PA2703	-1.32325	-0.404083	0.187927	0.726011
PA2704	9.09257	3.18469	2.96151e-18	17.5285
PA2705	1.40145	0.486917	0.0219634	1.6583
PA2706	1.76646	0.820861	8.96467e-05	4.04747
PA2707	1.31902	0.399471	0.067473	1.17087
PA2708	1.03169	0.0450105	0.933093	0.030075
PA2710	4.78111	2.25735	5.70629e-29	28.2436
PA2711	2.64593	1.40377	5.79311e-11	10.2371
PA2713	1.41319	0.498956	0.0358353	1.44569
PA2714	3.22811	1.69069	0.00125404	2.90169
PA2715	2.07788	1.05511	0.00424505	2.37212
PA2718	-1.49995	-0.584912	0.00527285	2.27795
PA2720	-1.41025	-0.495952	0.0399173	1.39884
PA2724	-2.18877	-1.13012	0.053607	1.27078
PA2725	-1.62686	-0.702092	0.00197741	2.7039
PA2727	-3.2534	-1.70195	4.10383e-06	5.38681
PA2728	-2.05579	-1.03969	0.000379225	3.4211
PA2729	-3.97737	-1.99182	2.41304e-15	14.6174
PA2731	1.86478	0.899004	1.74471e-05	4.75828
PA2736	2.01007	1.00724	7.19982e-06	5.14268
PA2746	-2.35142	-1.23353	3.64687e-08	7.43808
PA2747	1.26624	0.340548	0.191189	0.718536
PA2748	1.2816	0.357948	0.256838	0.59034
PA2751	-1.06548	-0.0914996	0.760159	0.119095
PA2753	12.0363	3.58931	6.2212e-23	22.2061
PA2754	1.40146	0.486932	0.0453197	1.34371
PA2757	-2.31479	-1.21088	0.0329396	1.48228
PA2758	1.8148	0.859814	0.0360149	1.44352
PA2759	1.92457	0.944533	0.000162573	3.78895
PA2760	-1.73745	-0.796975	0.00127321	2.8951
PA2761	-1.92705	-0.946395	6.99003e-06	5.15552
PA2764	-3.57256	-1.83696	3.39491e-20	19.4692
PA2767	2.10535	1.07406	0.0410382	1.38681
PA2768	3.44717	1.78541	1.15179e-10	9.93863
PA2769	1.84	0.879706	0.000287858	3.54082
PA2770	1.64403	0.717239	0.00268995	2.57026
PA2771	1.0364	0.0515797	0.918007	0.0371542
PA2773	-2.59367	-1.375	0.00132871	2.87657
PA2775	-2.32712	-1.21854	1.85014e-06	5.7328
PA2776	1.01895	0.027081	1	0
PA2777	1.63842	0.712306	0.00193364	2.71362
PA2778	5.21517	2.38272	1.26301e-16	15.8986
PA2779	13.8891	3.79589	4.37463e-82	81.3591
PA2780	-1.42442	-0.510375	0.0209895	1.678
PA2784	2.2975	1.20006	0.027026	1.56822
PA2786	-10.3189	-3.36722	1.68324e-18	17.7739
PA2791	1.21765	0.284098	0.328678	0.483229
PA2793	-2.0061	-1.00439	1.80571e-05	4.74335
PA2795	-3.10993	-1.63688	1.07805e-13	12.9674
PA2798	1.12027	0.163846	0.541263	0.266592
PA2799	2.57849	1.36653	1.06058e-09	8.97446
PA2801	1.52256	0.606501	0.00330862	2.48035
PA2803	1.97935	0.985026	0.0282374	1.54918
PA2805	1.28348	0.360059	0.217574	0.662393
PA2807	3.81383	1.93124	0.00723923	2.14031
PA2813	1.57878	0.658814	0.00126625	2.89748
PA2814	1.97834	0.984293	0.000234194	3.63042
PA2815	1.71335	0.776817	0.000330596	3.4807
PA2817	1.50775	0.592399	0.00431823	2.36469
PA2819	-1.79298	-0.842361	0.0360149	1.44352
PA2820	-1.51743	-0.601631	0.00850487	2.07033
PA2821	-1.03691	-0.0522888	0.863888	0.0635427
PA2823	-2.49118	-1.31683	7.5111e-09	8.1243
PA2826	9.67235	3.27387	1.02605e-52	51.9888
PA2828	-1.54374	-0.626433	0.0130074	1.88581
PA2829	-3.08629	-1.62587	4.35008e-07	6.3615
PA2831	-2.66824	-1.41589	0.000385184	3.41433
PA2833	-1.54773	-0.63015	0.115384	0.937854
PA2840	-14.5637	-3.8643	1.98317e-27	26.7026
PA2845	2.85201	1.51198	0.0537548	1.26958
PA2846	2.28363	1.19133	0.0062307	2.20546
PA2847	2.4813	1.31109	0.0388391	1.41073
PA2858	-1.82039	-0.864247	0.0205223	1.68777
PA2860	-1.66503	-0.73555	0.000637464	3.19554
PA2864	1.59385	0.672518	0.0023356	2.6316
PA2865	-1.83541	-0.876105	0.000403097	3.39459
PA2867	1.1379	0.186376	0.486117	0.313259
PA2868	1.18231	0.241603	0.446752	0.349933
PA2871	-1.82601	-0.868696	6.87513e-06	5.16272
PA2875	1.68101	0.749325	0.00419866	2.37689
PA2878	1.80307	0.850457	0.00457769	2.33935
PA2884	1.51758	0.601777	0.00896819	2.0473
PA2894	-2.30191	-1.20283	3.87163e-07	6.41211
PA2895	-5.14299	-2.36261	1.03539e-23	22.9849
PA2896	-2.32849	-1.21939	1.59893e-07	6.79617
PA2897	2.32427	1.21678	1.52367e-08	7.81711
PA2899	1.68653	0.754058	0.00367103	2.43521
PA2901	-1.90749	-0.931672	6.04766e-06	5.21841
PA2902	-1.5865	-0.665849	0.00629338	2.20112
PA2911	2.19015	1.13103	0.0210583	1.67658
PA2912	2.93553	1.55362	0.00132854	2.87663
PA2913	2.21461	1.14705	0.0165705	1.78067
PA2914	-2.16161	-1.11211	1.07866e-06	5.96712
PA2917	1.43963	0.5257	0.0492427	1.30766
PA2919	2.15597	1.10834	3.25686e-05	4.4872
PA2920	1.58372	0.663315	0.00411113	2.38604
PA2928	-3.68839	-1.88299	4.73481e-05	4.3247
PA2929	-12.5364	-3.64806	1.09022e-16	15.9625
PA2938	1.96587	0.975166	0.00111223	2.95381
PA2940	1.68751	0.754897	0.0165791	1.78044
PA2942	-2.83398	-1.50283	1.39749e-05	4.85465
PA2942.1	-1.52649	-0.61022	0.0344658	1.46261
PA2943	-2.04066	-1.02904	0.00661424	2.17952
PA2945	-2.43072	-1.28138	0.0246374	1.60841
PA2949	-1.45508	-0.541102	0.0340337	1.46809
PA2950	-3.09551	-1.63018	2.34438e-11	10.63
PA2957	1.33532	0.417189	0.045717	1.33992
PA2958	1.35312	0.43629	0.0719245	1.14312
PA2959	-2.07515	-1.05321	3.04917e-05	4.51582
PA2963	-1.60734	-0.684677	0.00058707	3.23131
PA2971	-2.46776	-1.3032	7.8754e-06	5.10373
PA2973	-2.19558	-1.1346	8.63365e-08	7.06381
PA2974	-2.59756	-1.37716	2.35168e-10	9.62862
PA2982	-3.25819	-1.70407	8.48067e-11	10.0716
PA2983	-2.78594	-1.47816	1.32079e-11	10.8792
PA2986	-1.58744	-0.666699	0.0178921	1.74734
PA3001	-3.39592	-1.7638	5.46891e-15	14.2621
PA3003	-1.18681	-0.247085	0.26961	0.569265
PA3004	-1.17553	-0.233311	0.325166	0.487895
PA3008	-1.83158	-0.873088	0.000650769	3.18657
PA3009	-2.68764	-1.42634	4.75271e-10	9.32306
PA3017	5.48821	2.45633	3.01108e-25	24.5213
PA3018	3.8507	1.94512	1.38576e-14	13.8583
PA3019	-1.82825	-0.870465	0.0135948	1.86663
PA3021	-3.23568	-1.69407	1.34608e-09	8.87093
PA3023	1.54119	0.624044	0.00473281	2.32488
PA3031	1.8777	0.908968	5.03441e-06	5.29805
PA3037	2.53501	1.34199	2.40873e-09	8.61821
PA3038	5.29657	2.40506	7.59134e-21	20.1197
[truncated: 1,562 more rows]

## Sheet: WT Comp
Feature ID	fold change (WT Comp, Low Fe/High Fe)	Log(2) fold change	FDR p value correction	-log p value
accB	-2.03188	-1.02282	0.189487	0.722422		1.02282
accC	-1.24046	-0.310871	0.502459	0.298899
accD	-1.58227	-0.662	0.0451187	1.34564
aceA	-1.71526	-0.778429	0.0330132	1.48131		0.492611	-1.02148
acnA	1.66035	0.731487	0.08561	1.06748
acnB	1.60581	0.683306	0.0496736	1.30387
acoR	1.92105	0.941898	0.044066	1.3559
acpP	-3.62316	-1.85725	1.13237e-07	6.94601
adhA	2.38899	1.2564	5.798e-05	4.23672
adhC	-1.90646	-0.930899	0.00180685	2.74308
adk	-1.54124	-0.624094	0.0629277	1.20116
aer	-1.63021	-0.705054	0.0619267	1.20812
aer2	6.00791	2.58686	7.77432e-11	10.1093
ahpF	4.6028	2.20251	3.89005e-12	11.41
alc	5.71473	2.51468	1.87684e-17	16.7266
algC	-1.6246	-0.700087	0.0833207	1.07925
algG	1.49524	0.580372	0.0676583	1.16968
algP	1.23896	0.309135	0.493674	0.30656
algQ	1.04867	0.0685544	0.949115	0.0226809
algU	-3.92765	-1.97367	5.97615e-09	8.22358
alr	1.81725	0.861753	0.0110064	1.95836
ambA	-2.17386	-1.12026	0.000214359	3.66886
ambB	-2.05304	-1.03776	0.00346989	2.45968
ambD	-2.68534	-1.4251	0.000241987	3.61621
ambE	-2.40355	-1.26517	0.00267092	2.57334
amiA	5.21353	2.38226	4.00602e-06	5.39729
amiR	1.75081	0.808025	0.0505477	1.2963
ampC	-4.4068	-2.13973	3.32068e-05	4.47877
ampDh3	-2.23066	-1.15747	0.00127674	2.8939
amrZ	-1.69527	-0.761515	0.0378759	1.42164
amtB	67.0451	6.06706	8.44575e-42	41.0734
anr	5.31842	2.411	4.05929e-12	11.3916
ansB	2.172	1.11902	0.0010775	2.96758
antA	-2.77538	-1.47268	0.00196923	2.7057
antB	-2.04418	-1.03152	0.0640015	1.19381
aotP	1.76277	0.817847	0.0101306	1.99436
aphA	3.19206	1.67449	0.000223346	3.65102
aprA	-2.6167	-1.38775	0.00393202	2.40538
aprD	-6.4151	-2.68147	4.80202e-11	10.3186
aprE	-2.73191	-1.44991	0.000186226	3.72996
aprF	-4.81608	-2.26786	2.33151e-09	8.63236
arcB	-1.80343	-0.850742	0.0510047	1.29239
arcD	1.85451	0.89104	0.0246052	1.60897
argA	-1.54861	-0.63097	0.102537	0.989121
argB	-1.85277	-0.88968	0.0488269	1.31134
argE	1.72457	0.786234	0.00720054	2.14264
argG	1.56271	0.644046	0.0459998	1.33724
argH	-1.49834	-0.583369	0.082204	1.08511
arnA	-6.05965	-2.59924	1.37988e-13	12.8602
arnB	-7.8468	-2.9721	1.79383e-14	13.7462
arnC	-7.35466	-2.87866	1.44376e-15	14.8405
arnD	-6.48506	-2.69712	1.74668e-14	13.7578
arnE	-6.49488	-2.6993	7.20508e-14	13.1424
arnF	-6.42649	-2.68403	6.0519e-08	7.21811
arnT	-5.92618	-2.5671	2.81098e-13	12.5511
aroB	-1.75618	-0.812438	0.034691	1.45978
aroC	-2.16815	-1.11646	0.00026894	3.57034
aroK	1.60408	0.681747	0.0271769	1.5658
aroP1	2.16597	1.11502	0.000204273	3.68979
aroQ1	-1.80018	-0.848139	0.0205708	1.68675
aruC	-1.42953	-0.515538	0.14948	0.825417
aruD	2.25511	1.1732	0.00777069	2.10954
aspA	-1.6357	-0.709905	0.0693736	1.15881
atoB	2.0498	1.03548	0.00259271	2.58625
atpA	-2.82759	-1.49957	1.77231e-05	4.75146
atpC	-1.51897	-0.60309	0.0622999	1.20551
atpD	-2.22371	-1.15297	0.000441998	3.35458
atpE	-1.11706	-0.159707	0.774002	0.111258
atpF	-2.49925	-1.3215	0.000149963	3.82402
atpG	-2.69197	-1.42866	1.13581e-05	4.9447
atpH	-2.8476	-1.50975	5.06498e-05	4.29542
atuH	1.60402	0.681691	0.0379934	1.42029
atuR	2.1811	1.12506	0.000135072	3.86944
bacA	-3.80288	-1.92709	2.35152e-07	6.62865
bdhA	1.62242	0.698151	0.0282101	1.54959
betC	2.06947	1.04926	0.0281085	1.55116
betI	-2.34983	-1.23256	0.00191453	2.71794
bfrB	20.5233	4.35919	1.7605e-26	25.7544
bioA	-1.07706	-0.107094	0.913365	0.0393555
birA	-1.67008	-0.73992	0.0197119	1.70527
bkdA1	7.68423	2.9419	2.02994e-13	12.6925
bkdA2	9.9468	3.31423	4.0253e-18	17.3952
bkdB	4.44774	2.15307	4.26118e-08	7.37047
blc	-1.67316	-0.742579	0.0362846	1.44028
bolA	-2.77855	-1.47433	4.64942e-05	4.3326
bphO	-1.91733	-0.939101	0.00219376	2.65881
braB	-2.55509	-1.35338	7.46155e-06	5.12717
braC	2.04601	1.03281	0.00199328	2.70043
braE	3.03172	1.60014	0.000982375	3.00772
braF	4.79317	2.26098	1.98355e-13	12.7026
braG	2.39041	1.25726	0.000360407	3.44321
capB	-2.90269	-1.53739	0.0831613	1.08008
carA	-1.48853	-0.573891	0.0812003	1.09044
catA	6.51188	2.70307	4.03412e-12	11.3943
catB	6.76313	2.75769	2.8878e-07	6.53943
catC	8.28672	3.0508	1.1399e-16	15.9431
catR	3.89632	1.96211	2.11303e-07	6.67509
cbpA	-1.37296	-0.457287	0.350248	0.455624
cbpD	-8.0065	-3.00117	1.73608e-18	17.7604
ccmE	2.42477	1.27785	0.00264893	2.57693
ccmF	2.25209	1.17127	0.0316155	1.5001
ccmG	2.96855	1.56976	0.00112465	2.94898
ccmH	2.06913	1.04902	0.0473475	1.3247
ccoN2	1.43608	0.52214	0.109639	0.960033
ccoO1	2.01445	1.01039	0.0010708	2.97029
ccoO2	4.6937	2.23073	6.64616e-09	8.17743
ccoP1	1.51434	0.598688	0.0527145	1.27807
ccoP2	2.10883	1.07644	0.000718626	3.1435
ccoQ1	2.74727	1.458	5.97518e-07	6.22365
ccoQ2	3.80743	1.92882	2.00995e-05	4.69682
ccpR	1.84219	0.881421	0.0220271	1.65704
cdhR	3.81021	1.92987	0.000949736	3.0224
cdsA	2.07766	1.05496	0.000184715	3.7335
chiC	-11.6634	-3.54392	3.76048e-14	13.4248
chpC	-1.93455	-0.952002	0.0135779	1.86717
cifR	2.6338	1.39715	6.09302e-06	5.21517
cioA	1.60774	0.685037	0.105112	0.978348
cioB	2.47932	1.30995	0.000412174	3.38492
clpB	-2.31945	-1.21378	0.000381693	3.41829
clpP	-1.86734	-0.900985	0.00862862	2.06406
cmaX	-2.10463	-1.07357	0.00475513	2.32284
cmpX	-2.54415	-1.34719	0.000718626	3.1435
coaC	-2.15919	-1.11049	0.000432951	3.36356
cobA	7.34224	2.87622	2.52889e-17	16.5971
codA	4.33925	2.11744	6.45164e-11	10.1903
codB	1.95584	0.967785	0.00163674	2.78602
comL	-2.38123	-1.25171	0.000134408	3.87158
coxA	2.52464	1.33608	0.00785006	2.10513
cpg2	1.59992	0.677998	0.080548	1.09395
cpo	-1.92166	-0.942351	0.00259981	2.58506
crcZ	3.30288	1.72372	2.65527e-05	4.57589
crfX	-1.7873	-0.837782	0.0643096	1.19172
cspD	-1.73052	-0.791208	0.0466503	1.33115
cttP	1.03191	0.0453183	1	0
cupA1	5.21581	2.38289	0.00653175	2.18497
cupB6	5.44688	2.44543	2.41133e-10	9.61774
cupC1	2.6306	1.39539	8.18236e-07	6.08712
cupC2	4.37226	2.12838	0.0161627	1.79149
cynR	1.16182	0.216387	0.750007	0.124935
cynS	-1.77814	-0.83037	0.041821	1.37861
cyoA	-2.05474	-1.03895	0.0492879	1.30726
cyoD	-2.89207	-1.5321	0.00993547	2.00281
cyoE	-3.08131	-1.62355	0.000153335	3.81436
cysA	1.05412	0.0760324	1	0
cysD	-1.70895	-0.773113	0.0778382	1.10881
cysE	-1.83563	-0.876277	0.00299064	2.52424
cysG	1.62153	0.697358	0.0307797	1.51174
cysM	-2.37939	-1.25059	0.000278381	3.55536
cysP	-1.87548	-0.907259	0.0584758	1.23302
cysT	-2.73301	-1.45049	0.0420058	1.37669
cysW	-1.49841	-0.583432	0.289928	0.53771
dadA	2.87622	1.52417	0.000262812	3.58036
dadX	4.57173	2.19274	2.79808e-12	11.5531
dapB	-3.44236	-1.7834	1.15425e-07	6.9377
dapD	-1.52822	-0.611855	0.118276	0.927103
dapE	-1.50855	-0.593166	0.0978254	1.00955
dapF	-1.76684	-0.821171	0.0120791	1.91797
dauR	1.57798	0.658079	0.108516	0.964505
dctA	-2.92552	-1.54869	0.000126797	3.89689
ddlB	-1.45526	-0.541277	0.0959467	1.01797
def	1.74643	0.80441	0.0198943	1.70127
desA	-1.55862	-0.640272	0.0807966	1.09261
desB	1.93811	0.954652	0.0036919	2.43275
dgcA	2.55956	1.3559	0.000180229	3.74418
dhcA	4.47719	2.16259	3.55805e-11	10.4488
dhcB	4.8944	2.29113	3.16546e-09	8.49956
dht	68.8064	6.10447	7.78147e-35	34.1089
dksA	-2.20433	-1.14034	0.00109235	2.96164
dnaB	1.42797	0.51397	0.120615	0.9186
dnaJ	-3.69599	-1.88596	1.91988e-08	7.71673
dnaK	-3.97447	-1.99076	1.89527e-09	8.72233
dnaQ	1.60879	0.685977	0.0422997	1.37366
dnaX	-2.50697	-1.32595	0.000135041	3.86953
dsbA	-1.69735	-0.763281	0.0388122	1.41103
dsbC	-2.98881	-1.57957	3.64012e-05	4.43888
dut	-1.58787	-0.66709	0.0724279	1.14009
dxs	1.58457	0.664091	0.0260739	1.58379
eco	-1.78507	-0.835979	0.0366039	1.43647
edd	1.61768	0.693926	0.0713219	1.14678
efp	-3.74353	-1.9044	1.30399e-07	6.88473
endA	1.90083	0.92663	0.0322911	1.49092
epd	-1.75554	-0.811917	0.0154132	1.81211
era	2.1175	1.08236	0.00197328	2.70481
eraS	2.29687	1.19967	0.0927632	1.03262
erdR	1.59995	0.678022	0.0368108	1.43402
estA	1.67127	0.740948	0.0194303	1.71152
etfA	-1.53238	-0.615776	0.0996147	1.00168
etfB	-1.90215	-0.927631	0.0164548	1.78371
eutB	3.46028	1.79089	5.26731e-08	7.27841
exbB1	1.58485	0.66435	0.12025	0.919915
exbD1	1.25878	0.332024	0.564281	0.248504
exoS	-7.27144	-2.86224	3.27751e-14	13.4845
exoT	-6.36696	-2.67061	2.44718e-15	14.6113
exoY	-12.9872	-3.69902	9.5491e-25	24.02
exsA	-2.97041	-1.57066	0.000383257	3.41651
exsB	-8.58347	-3.10156	1.60626e-15	14.7942
exsC	-25.4171	-4.66773	4.10259e-30	29.3869
exsD	-9.95364	-3.31522	3.64602e-22	21.4382
exsE	-14.4849	-3.85648	1.94915e-24	23.7102
fabB	-1.32157	-0.402256	0.309192	0.509771
fabD	-1.8321	-0.873502	0.00609872	2.21476
fabG	-1.82542	-0.868227	0.00368084	2.43405
fabH2	-4.12939	-2.04593	2.64117e-07	6.5782
faoA	-1.83623	-0.876746	0.00926403	2.0332
fda	-1.71214	-0.775805	0.0811319	1.09081
fdnG	3.91607	1.9694	4.41423e-11	10.3551
fdnH	13.6879	3.77483	4.99665e-18	17.3013
fdnI	3.59154	1.8446	0.0037472	2.42629
fdx1	1.11191	0.153038	0.765478	0.116067
fdx2	-4.29866	-2.10389	1.88909e-11	10.7237
fecA	-3.22114	-1.68757	5.05547e-07	6.29624
femA	-2.12656	-1.08852	0.0680463	1.1672
femI	-51.7586	-5.69373	5.44624e-32	31.2639
femR	-11.0276	-3.46305	5.00399e-15	14.3007
fepB	-13.0692	-3.70809	3.17991e-18	17.4976
fepC	-28.3688	-4.82623	1.21702e-32	31.9147
fepD	-5.05208	-2.33688	0.00196923	2.7057
fepG	-2.84983	-1.51087	0.000788671	3.1031
ffs	1.86945	0.902614	0.0102055	1.99117
fhp	3.33991	1.73981	2.90914e-10	9.53624
fimU	-2.17177	-1.11887	0.0269829	1.56891
fimX	-1.58376	-0.663354	0.0400315	1.3976
fis	-1.6033	-0.681047	0.0492145	1.30791
fiuA	-3.88743	-1.95882	1.36602e-10	9.86454
fleN	1.5337	0.617018	0.0931272	1.03092
fleQ	2.04446	1.03172	0.00365904	2.43663
flgB	1.26762	0.342128	0.484837	0.314404
flgC	1.17224	0.229266	0.646581	0.189377
flgD	1.16146	0.215945	0.705289	0.151633
flgE	1.60889	0.686065	0.0686653	1.16326
flgF	1.05312	0.0746725	0.945978	0.0241188
flgG	1.57016	0.650911	0.0815212	1.08873
flgH	1.20362	0.267384	0.594163	0.226094
flgI	1.78358	0.834779	0.00393202	2.40538
flgJ	1.73648	0.796165	0.0104585	1.98053
flgK	2.23855	1.16256	8.15275e-05	4.0887
flgL	1.629	0.70399	0.0488874	1.3108
flgM	-1.77914	-0.831182	0.0356692	1.44771
flhA	1.06791	0.0947948	0.890143	0.0505402
fliF	-1.28176	-0.358125	0.357241	0.447038
fliI	1.53655	0.619698	0.114052	0.942898
fliJ	1.67902	0.74762	0.0236814	1.62559
fliQ	2.11594	1.0813	0.000337559	3.47165
fliR	1.65071	0.723089	0.0993306	1.00292
flp	1.47047	0.556275	0.13479	0.870341
foaB	-1.55847	-0.640126	0.0473475	1.3247
folA	1.82299	0.866307	0.0245645	1.60969
folB	1.5351	0.618334	0.282462	0.54904
folD	-1.85059	-0.887987	0.00581456	2.23548
folK	2.181	1.12499	0.0121686	1.91476
folM	1.60939	0.686513	0.0195616	1.70859
folP	-1.81132	-0.857042	0.0195815	1.70815
foxA	-2.10308	-1.07251	0.0124453	1.90499
foxI	-18.7179	-4.22635	1.12039e-25	24.9506
foxR	-14.0035	-3.80771	8.3822e-23	22.0766
fppA	2.21914	1.15	0.000398094	3.40001
fpr	-49.149	-5.61909	4.15757e-22	21.3812
fptA	-88.5768	-6.46886	1.4667e-49	48.8337
fpvA	-19.5506	-4.28914	5.52655e-23	22.2575
fpvB	-2.2503	-1.17012	3.07935e-05	4.51154
fpvI	-1.82596	-0.868653	0.075428	1.12247
fpvR	-1.79023	-0.840144	0.0288893	1.53926
fruA	-1.54949	-0.631796	0.149101	0.826519
ftsA	-1.74462	-0.802909	0.0174874	1.75728
ftsH	-1.55849	-0.64015	0.0808247	1.09246
ftsI	-2.29135	-1.1962	0.000476903	3.32157
ftsJ	-2.16077	-1.11155	0.000578322	3.23783
ftsQ	-1.95552	-0.96755	0.00393202	2.40538
ftsW	-1.91681	-0.93871	0.00965623	2.01519
ftsX	-1.53414	-0.61743	0.0686113	1.1636
ftsY	-2.47711	-1.30866	3.59733e-06	5.44402
fumC1	-115.26	-6.84875	2.08641e-59	58.6806
fur	-2.06235	-1.04429	0.00853653	2.06872
fusA1	-3.20699	-1.68122	3.59262e-06	5.44459
fusA2	-1.85342	-0.890191	0.0118119	1.92768
gabD	-2.3967	-1.26105	6.96179e-05	4.15728
gabP	2.25492	1.17308	0.000175126	3.75665
gabT	-2.56131	-1.35688	0.000125423	3.90162
galE	2.04723	1.03367	0.00381595	2.4184
galU	-3.72357	-1.89669	3.45437e-06	5.46163
gatA	-1.45022	-0.536272	0.100739	0.996803
gatB	-1.86313	-0.897725	0.0051388	2.28914
gbcA	7.25914	2.8598	5.48062e-09	8.26117
gbcB	3.48107	1.79953	2.60523e-08	7.58415
gbdR	58.919	5.88066	1.42832e-46	45.8452
gcd	-5.74322	-2.52186	2.46624e-12	11.608
gcpE	-1.56501	-0.646173	0.0632	1.19928
gcvH2	-6.736	-2.75189	5.3074e-09	8.27512
gcvP1	1.40787	0.493509	0.311556	0.506464
gcvP2	-8.03889	-3.007	2.0755e-13	12.6829
gcvT1	1.46212	0.548057	0.111594	0.952359
gcvT2	-2.52644	-1.3371	7.40333e-05	4.13057
gdhA	-3.418	-1.77315	7.40367e-06	5.13055
gdhB	-2.10765	-1.07563	0.00117884	2.92855
ggt	3.30124	1.72301	1.88305e-09	8.72514
gidB	1.21214	0.277561	0.519	0.284833
glcD	4.28917	2.1007	3.15681e-10	9.50075
glcE	4.04219	2.01514	0.00994037	2.0026
glcF	7.0977	2.82735	8.57755e-13	12.0666
glgB	-4.24383	-2.08537	6.24425e-07	6.20452
glgP	-5.49063	-2.45697	5.63192e-08	7.24934
glk	2.57375	1.36387	4.49671e-06	5.3471
glmS	2.34353	1.22868	0.0319482	1.49555
glnA	14.2609	3.83399	3.71381e-27	26.4302
glnD	2.43861	1.28606	8.57417e-06	5.06681
glnE	-2.12858	-1.08989	0.000505124	3.2966
glnK	5.89028	2.55834	6.86885e-15	14.1631
gloA1	1.27097	0.345928	0.389027	0.41002
gloA2	1.43215	0.518186	0.298547	0.524988
glpF	-2.22621	-1.15459	0.00655531	2.18341
glpQ	-3.25147	-1.70109	0.000597911	3.22336
gltR	3.45194	1.78741	2.00043e-06	5.69888
gltX	-1.68294	-0.750984	0.014797	1.82983
glyA1	2.18981	1.1308	0.0196624	1.70636
glyA2	-6.63862	-2.73088	8.71231e-11	10.0599
glyQ	-1.56892	-0.649776	0.032594	1.48686
gmd	1.56728	0.648261	0.039798	1.40014
gntR	-1.99957	-0.999693	0.0186017	1.73045
gpuR	2.17983	1.12422	0.00104031	2.98284
greA	-1.6113	-0.688227	0.067012	1.17385
groEL	-4.6616	-2.22083	8.48797e-10	9.0712
groES	-5.12211	-2.35674	6.93461e-11	10.159
grpE	-4.19302	-2.06799	4.82276e-10	9.3167
grx	-3.34414	-1.74163	7.54727e-08	7.12221
guaB	-1.7899	-0.839882	0.00947483	2.02343
gyrA	-1.70921	-0.773332	0.0130202	1.88538
hasAp	-40.8856	-5.35352	9.61001e-16	15.0173
hasD	-4.337	-2.1167	0.000468235	3.32954
hasR	-9.51907	-3.25082	1.28039e-21	20.8927
hcnA	-3.6823	-1.88061	7.9121e-06	5.10171
hcnB	-1.9841	-0.988486	0.00966394	2.01485
hcnC	-2.01714	-1.01231	0.00187101	2.72792
hcp1	-4.06244	-2.02235	0.000168782	3.77267
hcpA	1.71573	0.778819	0.00649652	2.18732
hcpB	10.999	3.4593	2.59258e-25	24.5863
hcpC	3.61527	1.8541	1.56106e-06	5.80658
hemD	-2.67585	-1.42	3.61275e-06	5.44216
hemO	-27.8773	-4.80102	2.29096e-32	31.64
hflK	-1.84153	-0.880901	0.00755739	2.12163
hfq	-2.69806	-1.43193	0.00014186	3.84814
himD	2.30609	1.20545	0.00100699	2.99697
hisC2	-1.55861	-0.640259	0.115046	0.939127
hisE	-1.32512	-0.406119	0.327699	0.484525
hisF1	2.25431	1.17268	0.00359153	2.44472
hisF2	1.81094	0.856739	0.0359296	1.44455
hisH1	1.58287	0.662546	0.0473475	1.3247
hisH2	2.40305	1.26487	0.00410181	2.38702
hisQ	1.91194	0.935039	0.0220271	1.65704
hisS	-2.2006	-1.13789	0.000163095	3.78756
hitA	-3.86065	-1.94885	7.646e-07	6.11657
hitB	-1.90651	-0.930936	0.0127001	1.89619
hmgA	4.04684	2.0168	1.41377e-12	11.8496
holA	-1.67091	-0.740638	0.0428363	1.36819
holC	1.74794	0.805652	0.00792708	2.10089
hpcG	1.97142	0.979233	0.117714	0.92917
hpd	9.5085	3.24922	3.61439e-25	24.442
hscA	-2.95547	-1.56339	1.0404e-06	5.9828
hscB	-3.76517	-1.91272	1.21655e-07	6.91487
hslU	-2.93612	-1.55391	1.21128e-06	5.91676
hslV	-2.5688	-1.3611	6.90235e-05	4.161
htpG	-2.45534	-1.29592	0.00011055	3.95644
hupB	-1.88937	-0.917903	0.0275522	1.55984
hutH	5.36598	2.42384	0.000101972	3.99152
hutI	1.73559	0.795424	0.0316632	1.49945
hutU	6.18454	2.62867	5.18731e-14	13.2851
ibpA	-2.8601	-1.51607	0.000604439	3.21865
icd	-1.80085	-0.84868	0.0257636	1.58899
iciA	1.14682	0.197638	0.912056	0.0399783
icmP	-6.83355	-2.77264	1.75215e-14	13.7564
idh	-1.80766	-0.85412	0.0307293	1.51245
ilvC	-2.83581	-1.50376	1.57539e-05	4.80261
ilvD	2.62322	1.39134	1.19941e-06	5.92103
ilvE	-1.69216	-0.758867	0.0449963	1.34682
ilvH	-2.00999	-1.00719	0.00925306	2.03371
infB	-2.19413	-1.13365	0.00267608	2.5725
iscA	-3.13797	-1.64983	3.15091e-06	5.50156
iscR	-14.1243	-3.82011	6.606e-20	19.1801
iscS	-7.50324	-2.90751	4.32145e-14	13.3644
iscU	-6.89652	-2.78587	3.8494e-14	13.4146
ispB	-1.41023	-0.495927	0.155509	0.808244
katA	5.17962	2.37285	4.71899e-13	12.3262
katB	1.5611	0.642562	0.0817168	1.08769
katE	-1.9273	-0.946583	0.0410606	1.38657
katN	-3.12823	-1.64535	8.07249e-08	7.09299
kdpC	-6.10704	-2.61047	0.00981948	2.00791
ksgA	-1.46468	-0.550585	0.0940771	1.02652
kup	1.4835	0.569005	0.0883728	1.05368
kynA	1.96629	0.975477	0.00128559	2.8909
kynB	1.54752	0.629959	0.0653387	1.18483
ladS	-1.92432	-0.944348	0.0039524	2.40314
lasA	-1.85738	-0.89327	0.00329169	2.48258
lasB	-3.45629	-1.78923	2.9155e-06	5.53529
lasI	3.14611	1.65357	5.86985e-06	5.23137
lecA	-4.00043	-2.00016	2.42789e-05	4.61477
lecB	-6.35842	-2.66867	3.12069e-14	13.5058
lepA	-2.04641	-1.0331	0.000994895	3.00222
leuA	1.34558	0.428228	0.424899	0.371715
leuC	1.93302	0.950854	0.0111299	1.95351
leuD	3.54388	1.82533	8.46311e-05	4.07247
leuS	-1.73895	-0.798214	0.0206196	1.68572
lig	-1.979	-0.98477	0.000890687	3.05027
lipA	1.66953	0.73944	0.102887	0.987639
liuA	1.57952	0.659487	0.0596943	1.22407
liuR	1.08489	0.11755	0.903184	0.0442238
lldP	-1.58919	-0.668296	0.0804525	1.09446
lpdG	-1.98951	-0.99241	0.00710671	2.14833
lpdV	4.40416	2.13887	1.04726e-06	5.97995
lptF	-2.25525	-1.17329	0.00565776	2.24736
lpxC	-1.55588	-0.637731	0.084092	1.07525
lysA	-1.63383	-0.70826	0.0222594	1.65249
lysP	1.43893	0.524999	0.121934	0.913875
lysS	-1.57511	-0.655455	0.0713219	1.14678
mdcA	-2.09388	-1.06618	0.0269828	1.56891
mdoH	-1.96672	-0.975795	0.00592598	2.22724
metE	-1.33093	-0.412435	0.863275	0.0638509
metF	-2.07887	-1.0558	0.0130756	1.88354
metG	-1.86529	-0.899402	0.00658305	2.18157
metH	-1.00526	-0.00757507	1	0
metK	-9.94912	-3.31457	4.68801e-15	14.329
mexG	-1.66883	-0.73884	0.0587544	1.23096
mexH	-4.09215	-2.03286	5.56965e-05	4.25417
mexI	-3.00091	-1.5854	0.00126247	2.89878
mexR	-1.88854	-0.91727	0.00577544	2.23841
mgtE	-2.59031	-1.37312	2.38097e-05	4.62325
miaA	-2.28129	-1.18985	0.000956566	3.01929
minD	-2.2002	-1.13764	0.00373115	2.42816
minE	-2.19017	-1.13105	0.00124845	2.90363
mltB1	-1.72316	-0.785056	0.0274341	1.56171
mltD	-2.38976	-1.25687	0.000589014	3.22987
mmsA	2.52872	1.33841	4.12503e-05	4.38457
mmsB	4.70354	2.23375	2.46686e-13	12.6079
moaA2	-1.61225	-0.689079	0.0378457	1.42198
moaB2	-1.84011	-0.879795	0.00642128	2.19238
moaE	1.70228	0.767472	0.0131729	1.88032
modA	1.77701	0.829451	0.0126162	1.89907
modB	2.01336	1.0096	0.00364649	2.43812
modC	1.85371	0.890418	0.0480564	1.31825
morA	-1.71289	-0.776431	0.0226905	1.64416
motA	-1.45769	-0.543681	0.0819413	1.0865
motB	-1.6641	-0.734744	0.0189305	1.72284
motC	1.54211	0.624904	0.0857022	1.06701
mqoA	-3.03771	-1.60298	8.42397e-07	6.07448
mqoB	-1.96909	-0.977528	0.00398639	2.39942
mraY	-1.82544	-0.868246	0.010363	1.98451
mrcB	-2.30254	-1.20322	0.000131254	3.88189
mreB	-2.54242	-1.3462	0.000186539	3.72923
mreC	-2.69925	-1.43256	0.00553474	2.2569
msbA	-2.25688	-1.17433	0.000300316	3.52242
mttC	1.48247	0.568007	0.106854	0.971208
mucA	-1.85283	-0.889734	0.0220445	1.6567
murA	-1.64103	-0.714601	0.0428555	1.36799
murC	-1.58934	-0.668427	0.0615954	1.21045
murD	-1.71044	-0.774366	0.0237826	1.62374
mutS	-1.49983	-0.584797	0.121342	0.915987
mvaT	1.25645	0.329358	0.583624	0.233867
nadA	1.82196	0.865493	0.00335102	2.47482
nadE	2.80251	1.48672	5.61321e-07	6.25079
napA	11.9759	3.58206	3.76543e-26	25.4242
napB	11.4171	3.51313	4.56114e-12	11.3409
napC	11.1689	3.48142	1.03735e-25	24.9841
napD	3.12317	1.64301	8.88025e-06	5.05157
napE	4.81534	2.26764	2.70208e-07	6.5683
napF	2.56464	1.35876	0.000473683	3.32451
narH	2.01204	1.00866	0.0281085	1.55116
narK1	1.7128	0.776359	0.0571527	1.24296
narL	1.82571	0.868458	0.00446029	2.35064
nasA	20.4836	4.3564	3.39491e-22	21.4692
ndk	-2.59733	-1.37703	6.01592e-06	5.2207
nfxB	-1.96261	-0.972771	0.00233623	2.63148
nhaB	2.11719	1.08215	0.000360407	3.44321
nhaP	-1.91545	-0.937684	0.0165409	1.78144
nirB	25.8033	4.68948	4.17909e-30	29.3789
nirD	24.0698	4.58915	7.64249e-39	38.1168
nirQ	2.98698	1.57869	8.77172e-08	7.05692
nirS	3.16912	1.66408	0.00378631	2.42178
nosL	-5.57401	-2.47872	0.0155639	1.80788
nosY	-5.20651	-2.38032	1.86211e-06	5.72999
np20	1.86026	0.895507	0.0127953	1.89295
nrdA	-2.11798	-1.08269	0.00444813	2.35182
nrdB	-1.88871	-0.917398	0.0132655	1.87728
nrdD	1.99536	0.996647	0.0366039	1.43647
nrdJa	-2.04986	-1.03552	0.010273	1.9883
nrdJb	-1.92151	-0.942242	0.015038	1.82281
nrdR	-1.63924	-0.713028	0.0269661	1.56918
ntrB	7.80694	2.96476	1.3819e-19	18.8595
ntrC	8.49039	3.08583	2.28941e-17	16.6403
nuh	3.94491	1.97999	3.40107e-11	10.4684
nuoA	1.76408	0.818917	0.0269829	1.56891
nuoB	2.18449	1.1273	0.000578727	3.23753
nuoD	1.52697	0.610675	0.0681451	1.16657
nuoE	1.55386	0.635859	0.0624817	1.20425
nuoF	1.66532	0.735797	0.0365196	1.43747
nuoG	1.53736	0.620455	0.0829246	1.08132
nuoH	1.56744	0.648415	0.0385585	1.41388
nuoI	2.04444	1.03171	0.00377048	2.4236
nuoK	1.58431	0.663856	0.0399426	1.39856
nusA	-2.14045	-1.09791	0.00303746	2.51749
nusG	-2.43789	-1.28563	0.000870797	3.06008
ogt	1.43632	0.522381	0.0991105	1.00388
ohr	-1.03024	-0.0429819	0.996087	0.00170275
ohrR	4.5169	2.17533	8.63656e-08	7.06366
opdP	8.1878	3.03348	1.30704e-17	16.8837
opmD	-3.6007	-1.84828	0.00282281	2.54932
opmQ	-6.63258	-2.72957	2.82871e-06	5.54841
opr86	-1.91392	-0.936532	0.00279745	2.55324
oprB	-2.06238	-1.04431	0.00122947	2.91028
oprD	9.99332	3.32096	1.22419e-20	19.9122
oprE	1.5818	0.661569	0.0674077	1.17129
oprG	5.13456	2.36024	2.9033e-14	13.5371
oprH	-4.20358	-2.07162	0.000115144	3.93876
oprO	1.63028	0.705118	0.0437317	1.3592
osmC	-8.03855	-3.00694	3.28007e-17	16.4841
osmE	-2.46387	-1.30093	0.00997291	2.00118
ospR	3.96428	1.98706	1.29403e-10	9.88805
ostA	-2.11632	-1.08156	0.00686451	2.16339
PA0012	-1.95654	-0.968303	0.00438937	2.3576
PA0014	-1.72129	-0.783493	0.075428	1.12247
PA0015	1.47295	0.558706	0.0847976	1.07162
PA0022	-1.54205	-0.624846	0.0977795	1.00975
PA0028	-2.34652	-1.23052	0.0676583	1.16968
PA0032	2.28933	1.19492	0.0368982	1.43299
PA0034	2.09353	1.06594	0.00329816	2.48173
PA0038	-2.4115	-1.26993	0.00292806	2.53342
PA0039	-2.49129	-1.31689	0.000628179	3.20192
PA0046	-1.94305	-0.958323	0.0502775	1.29863
PA0050	2.80405	1.48751	0.115662	0.93681
PA0054	1.62704	0.702249	0.0449771	1.34701
PA0056	2.74537	1.457	0.0213355	1.6709
PA0060	-1.78337	-0.834608	0.0554525	1.25608
PA0062	-3.3843	-1.75886	8.0393e-05	4.09478
PA0068	2.27807	1.18781	2.47829e-05	4.60585
PA0070	-7.39851	-2.88723	3.81688e-07	6.41829
PA0083	-3.57387	-1.83749	3.1121e-05	4.50695
PA0084	-1.77167	-0.825109	0.0179642	1.74559
PA0095	-1.56059	-0.642095	0.0560457	1.25146
PA0100	1.46159	0.547536	0.0817721	1.0874
PA0101	3.05347	1.61045	0.00204536	2.68923
PA0103	3.62652	1.85859	6.01366e-09	8.22086
PA0104	1.54516	0.627759	0.11893	0.92471
PA0107	3.3756	1.75514	0.00169321	2.77129
PA0110	3.57449	1.83774	5.96689e-05	4.22425
PA0111	3.48523	1.80125	0.000509352	3.29298
PA0112	3.13324	1.64766	0.000164671	3.78338
PA0113	2.62232	1.39085	9.04421e-06	5.04363
PA0117	2.77454	1.47225	0.0032522	2.48782
PA0118	5.1296	2.35885	6.76392e-07	6.1698
PA0121	2.13173	1.09203	0.0405794	1.39169
PA0122	-6.68196	-2.74027	1.26166e-12	11.8991
PA0128	3.46067	1.79105	1.7522e-08	7.75642
PA0130	-1.3396	-0.421802	0.356881	0.447476
PA0131	-1.41621	-0.502037	0.129401	0.888064
PA0132	-3.1471	-1.65402	1.0404e-06	5.9828
PA0133	2.97614	1.57344	2.20559e-07	6.65648
PA0134	2.03537	1.02529	0.00116921	2.93211
PA0136	136.707	7.09494	1.35778e-43	42.8672
PA0137	75.6845	6.24193	3.29727e-46	45.4818
PA0138	13.446	3.7491	6.15138e-28	27.211
PA0141	3.60378	1.84951	1.59366e-09	8.7976
PA0142	4.68899	2.22928	0.000428435	3.36812
PA0144	7.9018	2.98218	2.78402e-18	17.5553
PA0145	2.0046	1.00331	0.0281085	1.55116
PA0146	25.5847	4.67721	2.56157e-35	34.5915
PA0147	10.298	3.36429	6.82799e-22	21.1657
PA0148	3.36351	1.74997	4.00195e-10	9.39773
PA0149	-4.64277	-2.21499	5.88331e-09	8.23038
PA0150	-4.56875	-2.1918	0.000246285	3.60856
PA0156	-2.23807	-1.16225	0.00363936	2.43897
PA0160	4.12367	2.04393	3.71115e-10	9.43049
PA0165	13.0076	3.70128	4.60865e-23	22.3364
PA0166	14.0484	3.81233	2.57279e-28	27.5896
PA0167	6.09424	2.60745	6.94352e-19	18.1584
PA0168	5.52931	2.4671	6.14967e-09	8.21115
PA0169	3.48409	1.80078	1.49695e-06	5.82479
PA0173	4.66186	2.22091	2.81686e-05	4.55023
PA0174	4.37269	2.12852	3.1403e-08	7.50303
PA0175	7.38028	2.88367	5.12619e-20	19.2902
PA0177	4.9653	2.31188	3.10302e-08	7.50822
PA0178	3.15456	1.65744	4.39154e-06	5.35738
PA0179	2.93631	1.554	1.05874e-05	4.97521
PA0181	2.01319	1.00948	0.0156169	1.8064
PA0187	-1.58714	-0.666425	0.326658	0.485907
PA0191	1.26103	0.334606	0.863275	0.0638509
PA0194	2.51287	1.32934	0.0233912	1.63095
PA0201	-3.81814	-1.93287	0.0161739	1.79118
PA0204	1.58118	0.661005	0.0496408	1.30416
PA0205	1.82852	0.870678	0.00484384	2.31481
PA0218	3.19565	1.67611	2.94498e-08	7.53092
PA0220	1.83029	0.872073	0.0646609	1.18936
PA0221	8.26046	3.04622	3.57195e-08	7.44709
PA0222	18.1389	4.18102	1.85211e-21	20.7323
PA0223	2.79491	1.4828	3.387e-07	6.47018
PA0224	4.29001	2.10098	8.34128e-11	10.0788
PA0225	1.79971	0.847766	0.00964969	2.01549
PA0226	-2.21416	-1.14676	0.000274094	3.5621
PA0227	-1.82449	-0.86749	0.0301603	1.52056
PA0239	2.23212	1.15841	0.00101776	2.99235
PA0240	2.65675	1.40966	0.000386353	3.41302
PA0241	2.02136	1.01532	0.0996041	1.00172
PA0248	2.55211	1.35169	0.00777404	2.10935
PA0249	3.41468	1.77175	6.33217e-08	7.19845
PA0250	1.88022	0.910898	0.00557099	2.25407
PA0254	2.1254	1.08774	0.0167655	1.77558
PA0255	1.70227	0.767461	0.0925165	1.03378
PA0257	1.7437	0.802153	0.00812133	2.09037
PA0258	1.69629	0.762379	0.0223446	1.65083
PA0264	-4.31669	-2.10992	5.34314e-08	7.2722
PA0272	1.82268	0.866061	0.0203577	1.69127
PA0274	2.06685	1.04744	0.0897961	1.04674
PA0275	1.52571	0.609482	0.0463707	1.33376
PA0276	1.65791	0.729362	0.0578314	1.23784
PA0279	2.07474	1.05293	0.0359296	1.44455
PA0284	-7.53606	-2.91381	0.000815012	3.08884
PA0290	-1.40455	-0.49011	0.14514	0.838212
PA0309	-1.6886	-0.75583	0.0198028	1.70327
PA0313	1.46664	0.552513	0.104794	0.979664
PA0314	-2.46234	-1.30003	5.9803e-05	4.22328
PA0315	-2.16539	-1.11463	0.00428561	2.36799
PA0317	-1.99151	-0.993862	0.00112116	2.95033
PA0320	1.45102	0.537067	0.346902	0.459793
PA0321	19.8889	4.31389	5.20762e-36	35.2834
PA0322	14.6492	3.87275	6.89203e-30	29.1617
PA0323	31.4563	4.97528	9.13225e-34	33.0394
PA0324	3.03782	1.60304	2.50301e-07	6.60154
PA0325	2.96466	1.56786	9.13993e-09	8.03906
PA0326	46.0131	5.52397	1.94152e-42	41.7119
PA0328	3.21405	1.68439	0.000104082	3.98262
PA0332	-2.0508	-1.03619	0.011528	1.93825
PA0344	-1.87737	-0.908712	0.00728364	2.13765
PA0345	-2.2867	-1.19326	0.00983775	2.0071
PA0346	-13.9158	-3.79865	4.29433e-13	12.3671
PA0351	1.91038	0.933856	0.00198236	2.70282
PA0354	-1.81818	-0.862497	0.0426634	1.36994
PA0361	-1.9746	-0.98156	0.0240516	1.61886
PA0364	2.34129	1.2273	0.00363316	2.43972
PA0365	1.94049	0.956422	0.00126247	2.89878
PA0366	1.5835	0.663121	0.039024	1.40867
PA0367	-2.39983	-1.26293	0.000112951	3.94711
PA0369	1.32563	0.406676	0.584321	0.233349
PA0372	-1.79312	-0.842469	0.0206196	1.68572
PA0384	-1.5014	-0.58631	0.0805901	1.09372
PA0394	-1.46012	-0.54609	0.0920176	1.03613
PA0404	1.77984	0.831745	0.00835784	2.07791
PA0405	-1.21615	-0.282317	0.470934	0.32704
PA0422	-1.88311	-0.913118	0.0512244	1.29052
PA0429	-1.61738	-0.69366	0.0543387	1.26489
PA0431	-4.10304	-2.03669	2.44669e-06	5.61142
PA0436	-1.29227	-0.369904	0.386047	0.413359
PA0439	150.973	7.23815	1.57278e-35	34.8033
PA0440	53.6644	5.74589	7.44843e-33	32.1279
PA0443	20.792	4.37796	6.01873e-25	24.2205
PA0444	21.642	4.43576	3.57043e-24	23.4473
PA0446	1.06849	0.0955734	0.909856	0.0410275
PA0449	-1.40752	-0.49315	0.22917	0.639842
PA0453	1.74624	0.804255	0.0190414	1.7203
PA0456	-3.69749	-1.88655	3.45404e-06	5.46167
PA0459	1.52603	0.609786	0.144389	0.840467
PA0460	-1.55899	-0.64061	0.100085	0.999629
PA0462	-2.91047	-1.54125	5.33818e-05	4.27261
PA0466	1.63844	0.712327	0.102887	0.987639
PA0469	1.44658	0.532649	0.0966849	1.01464
PA0471	-29.0822	-4.86206	6.60136e-37	36.1804
PA0472	-26.2271	-4.71298	4.79269e-35	34.3194
PA0473	-1.52853	-0.612144	0.0641928	1.19251
PA0474	10.0873	3.33447	1.11041e-08	7.95452
PA0475	13.1712	3.71931	2.15871e-25	24.6658
PA0476	2.9496	1.56052	3.69481e-08	7.43241
PA0478	1.89423	0.921608	0.00625011	2.20411
PA0479	3.01997	1.59453	6.71458e-05	4.17298
PA0483	-1.62102	-0.696905	0.0436712	1.3598
PA0485	2.54334	1.34672	1.63895e-05	4.78543
PA0486	-1.34137	-0.42371	0.199731	0.699554
PA0490	-1.78381	-0.834962	0.0201465	1.6958
PA0492	1.66978	0.739654	0.795981	0.099097
PA0495	1.66111	0.732145	0.0217575	1.66239
PA0498	2.28157	1.19003	2.66431e-05	4.57442
PA0499	1.59102	0.669948	0.0264136	1.57817
PA0505	-1.25052	-0.322531	0.501605	0.299638
PA0507	2.0571	1.04061	0.110335	0.957286
PA0521	-1.89035	-0.918652	0.00684482	2.16464
PA0529	-1.73941	-0.798595	0.105666	0.976066
PA0530	-1.56408	-0.645314	0.203464	0.691511
PA0531	-1.58367	-0.663275	0.16781	0.775183
PA0532	1.16159	0.216106	0.645185	0.190315
PA0533	1.22902	0.297508	0.578751	0.237508
PA0536	-2.03185	-1.02279	0.0032981	2.48174
PA0537	-1.77986	-0.831767	0.0741304	1.13
PA0539	2.49363	1.31825	0.0169429	1.77101
PA0541	1.87902	0.90998	0.020113	1.69652
PA0542	-1.18605	-0.246164	0.664657	0.177403
PA0545	2.81162	1.4914	6.71654e-05	4.17285
PA0547	-18.8362	-4.23543	1.086e-20	19.9642
PA0549	-2.07429	-1.05262	0.055155	1.25841
PA0550	-2.14915	-1.10377	0.00334582	2.4755
PA0558	-1.8528	-0.889703	0.00717653	2.14409
PA0563	-1.4941	-0.579275	0.0680914	1.16691
PA0568	-1.68188	-0.750075	0.0274286	1.5618
PA0570	-1.03754	-0.0531632	1	0
PA0572	-3.06304	-1.61497	0.000187347	3.72735
PA0573	1.89925	0.92543	0.00275085	2.56053
PA0574	1.70433	0.769204	0.0100813	1.99648
PA0578	-2.40061	-1.2634	0.0104472	1.981
PA0583	1.80829	0.854625	0.0512244	1.29052
PA0589	1.07229	0.100697	0.944837	0.0246429
PA0591	-1.13642	-0.184491	0.679682	0.167694
PA0596	2.08742	1.06172	0.000274186	3.56196
PA0598	1.55539	0.637273	0.0500404	1.30068
PA0599	1.68261	0.750697	0.017461	1.75793
PA0601	1.71975	0.782199	0.0124472	1.90493
PA0602	2.20242	1.13909	0.000126797	3.89689
PA0603	1.96001	0.970864	0.00764513	2.11662
PA0604	4.45269	2.15468	1.53708e-10	9.8133
PA0605	2.08452	1.05971	0.000440111	3.35644
PA0619	-1.59329	-0.672013	0.10181	0.992211
PA0622	-1.80817	-0.854529	0.0631432	1.19967
PA0626	-1.87121	-0.90397	0.0729409	1.13703
PA0628	-2.50172	-1.32292	0.00122947	2.91028
PA0631	-1.41948	-0.505362	0.382155	0.417761
PA0638	-2.47581	-1.3079	0.0166318	1.77906
PA0639	-2.5177	-1.33211	0.00454924	2.34206
PA0640	-1.61727	-0.693563	0.112792	0.94772
PA0641	-1.58761	-0.666858	0.102525	0.98917
PA0642	-1.15378	-0.206362	0.699742	0.155062
PA0644	1.53146	0.614912	0.0718097	1.14382
PA0659	-1.6418	-0.715274	0.0650421	1.18681
PA0664	-1.83214	-0.873531	0.00942677	2.02564
PA0667	-2.47657	-1.30834	0.00202271	2.69407
PA0668.1	-7.55253	-2.91696	0.0484433	1.31477
PA0668.4	-6.27163	-2.64884	0.0742486	1.12931
PA0677	4.30144	2.10482	0.0401626	1.39618
PA0704	-1.8976	-0.924174	0.0120546	1.91885
PA0714	3.50031	1.80748	2.65527e-05	4.57589
PA0715	2.64851	1.40518	0.000121314	3.91609
PA0716	2.48538	1.31346	0.000915381	3.0384
PA0718	-1.54451	-0.627147	0.0397048	1.40116
PA0722	-1.39985	-0.485271	0.210539	0.676668
PA0730	9.11039	3.18751	9.85402e-20	19.0064
PA0731	2.56977	1.36164	5.67671e-06	5.2459
PA0736	-1.46958	-0.555401	0.0950428	1.02208
PA0737	-1.91648	-0.938459	0.0130202	1.88538
PA0738	2.82106	1.49624	0.00012805	3.89262
PA0742	-1.11633	-0.158766	0.824544	0.0837859
PA0746	1.97371	0.980912	0.000651789	3.18589
PA0747	1.51162	0.596094	0.0909344	1.04127
PA0748	2.13421	1.09371	0.0223429	1.65086
PA0758	-2.02049	-1.01471	0.0141952	1.84786
PA0760	1.0911	0.125787	0.82742	0.0822739
PA0779	-2.72135	-1.44432	2.37911e-06	5.62358
PA0781	4.38554	2.13276	9.30217e-05	4.03142
PA0786	9.33724	3.223	0.000228523	3.64107
PA0787	2.69749	1.43162	0.000152648	3.81631
PA0793	3.56405	1.83352	5.68485e-08	7.24528
PA0794	4.25227	2.08823	1.21655e-07	6.91487
PA0801	-2.0034	-1.00245	0.0162532	1.78906
PA0803	-1.71558	-0.778694	0.0476575	1.32187
PA0805	-2.07792	-1.05514	0.00414184	2.38281
PA0806	-12.1408	-3.60179	2.13937e-13	12.6697
PA0808	-1.51153	-0.596006	0.0971107	1.01273
PA0810	1.90029	0.926219	0.00401375	2.39645
PA0812	3.03301	1.60075	2.17233e-07	6.66307
PA0815	2.13619	1.09504	0.000574684	3.24057
PA0816	2.33408	1.22285	4.71689e-05	4.32634
PA0821	2.13071	1.09134	0.000300492	3.52217
PA0822	2.19128	1.13177	0.000122221	3.91286
PA0823	5.62574	2.49204	2.60523e-08	7.58415
PA0824	2.66919	1.4164	0.00153014	2.81527
PA0826	3.53025	1.81977	3.30137e-05	4.48131
PA0830	1.5016	0.586498	0.0790029	1.10236
PA0833	-2.53984	-1.34473	0.00103912	2.98333
PA0839	1.12017	0.163719	0.894	0.0486623
PA0851	-5.36859	-2.42454	9.4597e-10	9.02412
PA0856	-2.50691	-1.32591	0.000890098	3.05056
PA0859	1.64911	0.72169	0.0481806	1.31713
PA0862	1.69618	0.762287	0.0213355	1.6709
PA0868	1.42682	0.512799	0.15453	0.810986
PA0874	26.1935	4.71114	3.49882e-15	14.4561
PA0875	2.11774	1.08253	0.00195169	2.70959
PA0876	4.92659	2.30059	2.63091e-14	13.5799
PA0877	2.21411	1.14673	0.000638643	3.19474
PA0894	1.59409	0.67273	0.0990625	1.00409
PA0905.1	2.51172	1.32868	0.477471	0.321053
PA0906	1.14144	0.190852	0.653749	0.184589
PA0907	2.56497	1.35894	3.49002e-06	5.45717
PA0915	3.21903	1.68663	6.35679e-06	5.19676
PA0916	2.29684	1.19965	4.78733e-05	4.31991
PA0918	4.52122	2.17671	2.13953e-14	13.6697
PA0919	-2.82041	-1.4959	2.36884e-05	4.62546
PA0920	-3.09249	-1.62877	1.09669e-05	4.95991
PA0921	-1.68334	-0.751325	0.0811021	1.09097
PA0922	-1.35595	-0.439308	0.230625	0.637093
PA0929	-9.28905	-3.21553	1.22324e-20	19.9125
PA0937	-3.01286	-1.59113	2.39187e-05	4.62126
PA0938	-2.31974	-1.21396	0.00018811	3.72559
PA0939	-1.71749	-0.780301	0.0247371	1.60665
PA0940	-2.12552	-1.08782	0.00372731	2.4286
PA0941	-3.26439	-1.70682	4.89745e-06	5.31003
PA0950	-1.64919	-0.721758	0.0386401	1.41296
PA0951	-1.78836	-0.838635	0.00503362	2.29812
PA0957	3.36612	1.75109	1.02175e-08	7.99065
PA0962	-4.78447	-2.25836	4.40894e-07	6.35567
PA0968	-1.8627	-0.897397	0.0190148	1.72091
PA0980	2.75899	1.46414	0.000335909	3.47378
PA0983	-1.97196	-0.979633	0.0202902	1.69271
PA0991	2.49213	1.31738	0.00014186	3.84814
PA1009	-1.47406	-0.559792	0.0999397	1.00026
PA1012	-1.49235	-0.577585	0.0720193	1.14255
PA1022	1.50679	0.591482	0.0854357	1.06836
PA1023	1.54455	0.627185	0.0595129	1.22539
PA1031	-1.72931	-0.7902	0.0114157	1.9425
PA1037	1.63887	0.7127	0.0540319	1.26735
PA1038	1.43615	0.522205	0.195386	0.709106
PA1041	1.99004	0.992799	0.0406398	1.39105
PA1042	4.69183	2.23015	7.41398e-09	8.12995
PA1043	1.70751	0.771896	0.0426985	1.36959
PA1044	1.7459	0.803975	0.0958699	1.01832
PA1047	-2.38078	-1.25144	0.000599883	3.22193
PA1048	-2.44426	-1.2894	0.00197328	2.70481
PA1053	-1.35735	-0.440798	0.38952	0.409471
PA1059	1.47307	0.558829	0.108228	0.96566
PA1061	-2.71248	-1.43961	7.06074e-07	6.15115
PA1062	-2.07595	-1.05377	0.0017707	2.75185
PA1063	-1.08029	-0.111423	0.964778	0.0155728
PA1064	-1.07425	-0.103329	0.953421	0.0207154
PA1066	3.73916	1.90271	1.68009e-07	6.77467
PA1068	-1.74911	-0.806623	0.0436712	1.3598
PA1088	2.44665	1.29081	6.49192e-05	4.18763
PA1089	1.55219	0.634305	0.0436712	1.3598
PA1093	-1.7389	-0.798178	0.120473	0.919111
PA1103	1.22481	0.292559	0.456339	0.340712
PA1106	1.9322	0.950245	0.00176213	2.75396
PA1109	1.67837	0.747065	0.069982	1.15501
PA1112.1	-1.9352	-0.952482	0.0143564	1.84295
PA1114	-1.83486	-0.875671	0.0135246	1.86888
PA1115	-2.28733	-1.19366	0.00320036	2.4948
PA1117	1.41829	0.504149	0.231088	0.636222
PA1118	-1.61717	-0.693472	0.0978254	1.00955
PA1122	1.70863	0.772839	0.0204268	1.6898
PA1127	-1.77619	-0.828784	0.0280667	1.55181
PA1131	-2.14535	-1.10121	0.00158691	2.79945
PA1133	-1.36255	-0.446314	0.340701	0.467627
PA1134	-2.6733	-1.41862	0.0148882	1.82716
PA1140	2.58814	1.37192	5.09748e-06	5.29264
PA1153	1.71819	0.780891	0.109639	0.960033
PA1159	-2.5059	-1.32533	0.000262812	3.58036
PA1160	-1.5934	-0.672111	0.0484896	1.31435
PA1164	1.63081	0.705589	0.0896806	1.0473
PA1167	-1.44106	-0.52713	0.101143	0.995063
PA1168	1.4213	0.50721	0.199774	0.699462
PA1169	1.62006	0.696046	0.0712227	1.14738
PA1170	-2.02572	-1.01843	0.00108565	2.96431
PA1171	2.07365	1.05217	0.000885785	3.05267
PA1182	1.87096	0.903782	0.00812126	2.09038
PA1185	3.09467	1.62979	0.00126539	2.89778
PA1191	-1.69887	-0.764571	0.0107884	1.96704
PA1192	-2.33927	-1.22606	0.000407712	3.38965
PA1194	2.03579	1.02559	0.0721398	1.14183
PA1195	10.3807	3.37583	7.39186e-22	21.1312
PA1198	-2.11017	-1.07736	0.0195642	1.70854
PA1199	-5.03491	-2.33197	1.51762e-05	4.81884
PA1200	-2.77924	-1.47469	0.00413458	2.38357
PA1201	1.05075	0.0714235	0.974661	0.0111463
PA1202	-1.70967	-0.77372	0.025576	1.59217
PA1205	2.21869	1.14971	8.83786e-05	4.05365
PA1209	1.71704	0.779924	0.0679862	1.16758
PA1211	2.76831	1.46901	0.0130202	1.88538
PA1212	1.81889	0.863057	0.0119463	1.92277
PA1213	3.46166	1.79146	8.80305e-06	5.05537
PA1214	4.02666	2.00958	4.40741e-06	5.35582
PA1215	3.52824	1.81895	2.68694e-09	8.57074
PA1216	7.70522	2.94584	5.78029e-14	13.2381
PA1217	5.43784	2.44303	8.82201e-15	14.0544
PA1218	7.42992	2.89335	1.6005e-16	15.7957
PA1219	4.76437	2.25229	1.11403e-05	4.9531
PA1220	3.99878	1.99956	4.88199e-09	8.3114
PA1221	5.52441	2.46582	2.43885e-14	13.6128
PA1222	1.68736	0.754769	0.026803	1.57182
PA1223	1.8202	0.864098	0.00947932	2.02322
PA1230	-1.64962	-0.72213	0.103135	0.986592
PA1240	1.95704	0.968676	0.0451777	1.34508
PA1242	-2.34573	-1.23004	4.64115e-05	4.33337
PA1243	-2.68617	-1.42555	6.42678e-07	6.19201
PA1244	-1.97148	-0.979276	0.0374209	1.42689
PA1245	-8.49798	-3.08712	9.12303e-13	12.0399
PA1251	-1.13132	-0.178012	0.829015	0.0814377
PA1252	1.59139	0.670292	0.0538943	1.26846
PA1255	4.72424	2.24008	2.81085e-05	4.55116
PA1256	3.6114	1.85256	3.39371e-07	6.46932
PA1259	1.9566	0.96835	0.102941	0.987412
PA1260	4.58703	2.19756	7.20776e-06	5.1422
PA1263	2.77043	1.47011	1.03464e-07	6.98521
PA1264	2.54162	1.34575	1.43165e-05	4.84416
PA1271	-1.54094	-0.623814	0.0908918	1.04148
PA1283	1.66254	0.733392	0.0373034	1.42825
PA1284	1.92538	0.94514	0.0596721	1.22423
PA1285	2.09913	1.06979	0.052481	1.28
PA1287	-1.02758	-0.0392448	1	0
PA1288	-1.70941	-0.773501	0.0411059	1.3861
PA1289	-2.02409	-1.01728	0.0084178	2.0748
PA1290	6.28196	2.65122	1.77773e-15	14.7501
PA1295	-1.57784	-0.657955	0.044654	1.35014
PA1297	-3.39307	-1.76259	0.0508797	1.29346
PA1298	-13.0249	-3.7032	0.000138292	3.8592
PA1299	-21.2151	-4.40702	3.11205e-19	18.507
PA1300	-244.177	-7.93178	1.06627e-51	50.9721
PA1301	-84.9213	-6.40806	1.57428e-40	39.8029
PA1302	-4.81894	-2.26871	1.85271e-14	13.7322
PA1305	-2.45765	-1.29728	5.49288e-06	5.2602
PA1306	-1.28199	-0.35838	0.311831	0.506081
PA1308	1.0298	0.0423659	1	0
PA1309	3.05555	1.61143	1.9098e-06	5.71901
PA1316	-1.89244	-0.920246	0.00686373	2.16344
PA1323	-3.46601	-1.79327	7.16077e-06	5.14504
PA1324	-2.37455	-1.24766	0.00796871	2.09861
PA1328	1.6103	0.687331	0.0611525	1.21359
PA1339	2.63116	1.3957	3.10659e-05	4.50772
PA1340	1.98772	0.991112	0.00266849	2.57373
PA1341	1.82811	0.870351	0.0047634	2.32208
PA1344	-1.54828	-0.630668	0.112792	0.94772
PA1347	2.33618	1.22415	0.000187733	3.72646
PA1348	1.82013	0.864045	0.0517751	1.28588
PA1349	-1.64328	-0.716582	0.0509267	1.29305
PA1353	-1.49063	-0.575921	0.124816	0.903729
PA1354	-3.09663	-1.6307	6.06308e-05	4.21731
PA1355	-4.65347	-2.21831	2.77421e-05	4.55686
PA1356	-1.19211	-0.253516	0.712139	0.147435
PA1358	-1.45698	-0.542977	0.104777	0.979734
PA1363	-3.09499	-1.62993	3.02236e-07	6.51965
PA1368	1.72419	0.785916	0.0505477	1.2963
PA1370	1.53129	0.614744	0.0825842	1.0831
PA1383	1.50276	0.587615	0.0713219	1.14678
PA1385	1.83974	0.879502	0.00688923	2.16183
PA1386	2.84965	1.51079	1.14683e-06	5.9405
PA1387	1.88158	0.911948	0.00342159	2.46577
PA1388	2.00296	1.00213	0.00122947	2.91028
PA1390	2.15782	1.10957	0.0491683	1.30832
PA1391	1.99801	0.998563	0.117714	0.92917
PA1401	1.61737	0.693649	0.0929945	1.03154
PA1404	-2.4665	-1.30246	0.000270371	3.56804
PA1408	-1.82713	-0.869576	0.00811473	2.09073
PA1410	5.95771	2.57476	5.56054e-09	8.25488
PA1411	2.00008	1.00006	0.0366039	1.43647
PA1412	4.21805	2.07658	0.00395133	2.40326
PA1414	2.09077	1.06403	0.0312416	1.50527
PA1419	1.99152	0.993869	0.0174684	1.75775
PA1426	2.52093	1.33395	0.050209	1.29922
PA1433	2.13881	1.09681	0.00113696	2.94425
PA1440	-2.02065	-1.01482	0.00183462	2.73645
PA1441	1.51307	0.597483	0.091983	1.03629
PA1459	1.55495	0.636873	0.0955098	1.01995
PA1465	-1.19509	-0.257114	0.660611	0.180054
PA1471	-3.83748	-1.94016	4.28132e-07	6.36842
PA1478	4.60457	2.20307	0.00643717	2.19131
PA1484	1.70512	0.769877	0.0188642	1.72436
PA1491	1.6734	0.742782	0.018128	1.74165
PA1492	3.59259	1.84502	1.54033e-08	7.81239
PA1494	-5.50048	-2.45956	2.48696e-17	16.6043
PA1496	-1.85993	-0.895248	0.00566926	2.24647
PA1501	1.75449	0.811053	0.0165164	1.78208
PA1507	1.62307	0.698723	0.0451777	1.34508
PA1508	3.52657	1.81827	2.43029e-05	4.61434
PA1509	2.68616	1.42554	2.54526e-05	4.59427
PA1513	3.50412	1.80905	1.35707e-09	8.8674
PA1514	8.26709	3.04738	1.82871e-17	16.7379
PA1516	6.68441	2.7408	2.80282e-15	14.5524
PA1517	5.25983	2.39502	3.52141e-14	13.4533
PA1518	2.71225	1.43949	5.60089e-05	4.25174
PA1521	2.67055	1.41714	9.44773e-06	5.02467
PA1522	3.08864	1.62697	2.04613e-07	6.68907
PA1526	-1.73743	-0.796951	0.00960794	2.01737
PA1527	-1.63129	-0.706012	0.052481	1.28
PA1531	2.45273	1.29439	0.0018458	2.73382
PA1533	-2.18137	-1.12524	0.00153042	2.81519
PA1545	-1.10312	-0.14159	0.90602	0.0428622
PA1547	-1.10926	-0.1496	0.847299	0.0719631
PA1548	1.68777	0.755118	0.0304891	1.51585
PA1549	2.0719	1.05096	0.00226646	2.64465
PA1550	10.7969	3.43254	1.35307e-24	23.8687
PA1551	7.34364	2.8765	1.93651e-20	19.713
PA1559	-4.7172	-2.23793	8.08086e-10	9.09254
PA1560	-2.5578	-1.3549	0.00341724	2.46633
PA1565	2.3829	1.25272	0.000920837	3.03582
PA1566	2.32273	1.21582	0.017112	1.7667
PA1570	1.71408	0.777437	0.0123701	1.90763
PA1571	5.96854	2.57738	1.76312e-13	12.7537
PA1572	-1.60145	-0.679379	0.0589923	1.22921
PA1579	-2.39725	-1.26138	0.000234017	3.63075
PA1592	-7.55708	-2.91783	0	#NUM!
PA1597	-1.91777	-0.939433	0.00296201	2.52841
PA1601	5.74328	2.52188	6.67873e-05	4.17531
PA1602	6.02638	2.59129	4.10151e-10	9.38706
PA1603	-1.59329	-0.672013	0.0417314	1.37954
PA1604	2.2177	1.14906	4.653e-05	4.33227
PA1605	-2.53355	-1.34116	0.00784472	2.10542
PA1606	-1.48729	-0.572685	0.0784869	1.1052
PA1612	2.53491	1.34194	0.0425643	1.37095
PA1617	1.95056	0.963885	0.0114294	1.94198
PA1622	2.34819	1.23155	0.050209	1.29922
PA1623	-1.69452	-0.76088	0.0275526	1.55984
PA1625	-1.7644	-0.819175	0.0434927	1.36158
PA1630	1.57462	0.655002	0.0680382	1.16725
PA1639	1.75813	0.814044	0.0444759	1.35188
PA1641	-1.02179	-0.0310946	1	0
PA1643	-1.3016	-0.38029	0.335132	0.474784
PA1645	-1.86398	-0.89839	0.00215057	2.66745
PA1646	2.49692	1.32015	0.0104472	1.981
PA1651	-1.95421	-0.966582	0.0163414	1.78671
PA1652	2.2304	1.1573	0.00662386	2.17889
PA1653	2.50471	1.32464	2.46484e-05	4.60821
PA1654	6.56555	2.71492	4.68792e-18	17.329
PA1655	8.80556	3.13841	3.58154e-16	15.4459
PA1656	2.8214	1.49641	1.1047e-07	6.95676
PA1657	1.95985	0.970743	0.00637633	2.19543
PA1658	1.29361	0.371407	0.375456	0.425441
PA1660	2.2012	1.13829	0.0927632	1.03262
PA1672	2.41038	1.26926	1.72539e-05	4.76311
PA1673	7.48653	2.9043	2.74422e-14	13.5616
PA1677	2.30769	1.20645	9.07671e-05	4.04207
PA1680	-4.76434	-2.25228	4.49712e-07	6.34707
PA1684	-1.02188	-0.0312235	1	0
PA1688	-1.97806	-0.984084	0.00262968	2.5801
PA1689	-1.51795	-0.602126	0.119502	0.922626
PA1692	2.51939	1.33307	0.00668161	2.17512
PA1697	-7.72674	-2.94986	7.81224e-05	4.10722
PA1699	-2.86177	-1.51691	0.0148882	1.82716
PA1728	-1.76018	-0.815723	0.072142	1.14181
PA1730	5.14731	2.36382	4.561e-09	8.34094
PA1731	4.47046	2.16042	9.33812e-08	7.02974
PA1732	4.13606	2.04826	5.66582e-07	6.24674
PA1733	4.17296	2.06107	3.24956e-07	6.48818
PA1734	8.42301	3.07434	9.77984e-18	17.0097
PA1735	2.32302	1.216	0.0016462	2.78352
PA1745	-2.33846	-1.22556	0.000222442	3.65278
PA1746	3.98497	1.99457	6.51011e-09	8.18641
PA1750	-1.64515	-0.718217	0.0582323	1.23484
PA1751	1.48301	0.568529	0.107702	0.967776
PA1755	1.56357	0.64484	0.0732902	1.13495
PA1759	2.00761	1.00548	0.000916152	3.03803
PA1763	1.677	0.745881	0.0199991	1.69899
PA1766	-1.79913	-0.8473	0.0249117	1.6036
PA1769	-2.14118	-1.09841	0.00383827	2.41586
PA1779	4.44608	2.15253	3.15681e-10	9.50075
PA1781.1	17.1873	4.10327	3.96885e-08	7.40134
PA1782	20.9287	4.38741	5.8763e-27	26.2309
PA1785	120.479	6.91264	1.4667e-49	48.8337
PA1786	168.96	7.40054	1.24028e-51	50.9065
PA1797	-15.8758	-3.98875	1.66317e-20	19.7791
PA1811	1.54495	0.627558	0.0679862	1.16758
PA1813	-1.57461	-0.654996	0.0295798	1.52901
PA1817	1.01359	0.0194687	1	0
PA1830	-3.19536	-1.67598	4.23472e-07	6.37318
PA1832	-1.91815	-0.939716	0.0178664	1.74796
PA1841	1.41738	0.50323	0.455015	0.341974
PA1842	1.1441	0.194207	0.82979	0.0810319
PA1847	-1.02705	-0.038501	1	0
PA1851	-1.77127	-0.824781	0.00575426	2.24001
PA1852	-2.93461	-1.55317	0.000166605	3.77831
PA1853	-1.46509	-0.550994	0.218698	0.660156
PA1857	-2.72272	-1.44505	6.73389e-06	5.17173
PA1860	-1.18846	-0.249093	0.666561	0.17616
PA1864	2.55654	1.35419	1.96016e-06	5.70771
PA1869	-5.77781	-2.53052	8.29209e-10	9.08134
PA1870	-5.46542	-2.45033	7.54842e-06	5.12214
PA1872	-1.89162	-0.919619	0.00431679	2.36484
PA1876	-1.54951	-0.631812	0.10904	0.962415
PA1880	2.1502	1.10447	0.000301609	3.52056
PA1887	1.74065	0.799626	0.0797841	1.09808
PA1888	3.61645	1.85457	0.000352938	3.4523
PA1889	-2.55161	-1.35141	0.0189305	1.72284
PA1890	-1.77753	-0.829877	0.0308326	1.51099
PA1891	-1.6403	-0.713957	0.146897	0.832986
PA1893	1.97161	0.979373	0.00560636	2.25132
PA1894	7.93906	2.98897	1.48081e-12	11.8295
PA1895	3.7355	1.9013	1.15144e-10	9.93876
PA1896	5.49864	2.45907	2.73708e-09	8.56271
PA1897	3.73692	1.90185	1.25438e-09	8.90157
PA1906	-9.88636	-3.30544	9.03826e-12	11.0439
PA1907	-2.94656	-1.55903	0.000180599	3.74329
PA1921	2.04206	1.03002	0.0116828	1.93245
PA1922	4.35488	2.12263	0.000496382	3.30418
PA1923	2.07263	1.05146	0.0987898	1.00529
PA1924	2.09432	1.06648	0.176962	0.75212
PA1925	3.84372	1.9425	0.000771371	3.11274
PA1926	-1.23914	-0.309344	0.682458	0.165924
PA1929	-1.21155	-0.27685	0.95751	0.0188569
PA1932	1.46249	0.548429	0.0797569	1.09823
PA1934	-5.52893	-2.467	4.63582e-07	6.33387
PA1938	2.58314	1.36913	0.00283164	2.54796
PA1939	1.27311	0.348359	0.433692	0.362819
PA1954	2.56992	1.36172	0.00161091	2.79293
PA1963	1.11251	0.153824	0.809754	0.0916467
PA1966	3.37051	1.75297	5.89312e-06	5.22965
PA1967	2.04951	1.03528	0.00206699	2.68466
PA1968	-2.41227	-1.27039	0.00103976	2.98307
PA1969	-2.24806	-1.16868	0.00179266	2.7465
PA1970	-1.97631	-0.982809	0.00185879	2.73077
PA1997	2.45063	1.29315	1.14401e-05	4.94157
PA2004	1.91351	0.936221	0.0646609	1.18936
PA2010	2.81035	1.49075	0.000994895	3.00222
PA2017	2.11318	1.07942	0.00178829	2.74756
PA2019	-3.38539	-1.75932	0.00612626	2.2128
PA2024	-2.06914	-1.04903	0.0407747	1.38961
PA2027	3.1378	1.64975	0.000654898	3.18383
PA2030	2.00522	1.00376	0.000821136	3.08559
PA2031	2.39024	1.25716	8.35464e-06	5.07807
PA2032	2.19419	1.13369	0.00481361	2.31753
PA2033	-73.2402	-6.19456	7.28439e-42	41.1376
PA2034	-33.3984	-5.06171	3.44705e-24	23.4626
PA2035	-4.88418	-2.28812	3.36332e-12	11.4732
PA2036	1.7281	0.789188	0.106661	0.971996
PA2038	1.44132	0.527389	0.120615	0.9186
PA2040	-2.2731	-1.18466	0.000134331	3.87182
PA2042	-2.71837	-1.44274	0.000982375	3.00772
PA2044	-2.24039	-1.16375	0.000160411	3.79477
PA2046	-1.77347	-0.826577	0.0176982	1.75207
PA2047	-1.53105	-0.614517	0.0486861	1.3126
PA2062	-2.47573	-1.30786	0.0437317	1.3592
PA2066	-1.85402	-0.890655	0.00531916	2.27416
PA2067	-2.55883	-1.35549	0.00903273	2.04418
PA2068	-2.7004	-1.43317	1.19657e-06	5.92206
PA2069	-6.33709	-2.66382	1.6365e-14	13.7861
PA2070	-2.38514	-1.25408	7.17633e-05	4.1441
PA2072	-1.68811	-0.755409	0.0290171	1.53735
PA2076	4.45254	2.15463	1.64621e-12	11.7835
PA2084	-2.79939	-1.48511	5.60089e-05	4.25174
PA2088	-1.85102	-0.888317	0.0940771	1.02652
PA2102	1.5646	0.645792	0.0518245	1.28546
PA2108	-2.74634	-1.45751	4.75428e-05	4.32292
PA2109	-1.864	-0.898403	0.0355196	1.44953
PA2126	5.79974	2.53599	9.75712e-06	5.01068
PA2127	1.79277	0.84219	0.0115091	1.93896
PA2134	-10.044	-3.32827	8.8096e-10	9.05504
PA2135	-3.34644	-1.74263	0.000654726	3.18394
PA2136	-5.88162	-2.55621	3.21759e-07	6.49247
PA2137	4.00427	2.00154	1.61324e-06	5.7923
PA2138	3.62076	1.85629	9.03781e-06	5.04394
PA2139	6.90977	2.78864	0.00013292	3.87641
PA2140	-9.49312	-3.24688	4.5436e-10	9.3426
PA2141	-8.71803	-3.124	1.08197e-08	7.96579
PA2142	-3.77015	-1.91462	0.000190357	3.72043
PA2143	-5.1227	-2.35691	1.44545e-07	6.84
PA2146	-9.42857	-3.23704	1.19799e-10	9.92155
PA2148	-3.3745	-1.75467	0.000444607	3.35202
PA2149	-2.14943	-1.10396	0.0509267	1.29305
PA2150	-2.37419	-1.24743	0.0115225	1.93845
PA2151	-3.45215	-1.7875	1.85221e-05	4.73231
PA2152	-3.82149	-1.93414	9.17091e-07	6.03759
PA2154	-3.20158	-1.67878	2.90879e-05	4.53629
PA2155	-1.79301	-0.842383	0.0265364	1.57616
PA2156	-3.57387	-1.83749	4.29986e-05	4.36655
PA2157	-2.61193	-1.38512	5.03861e-05	4.29769
PA2158	-4.81518	-2.26759	1.86723e-09	8.7288
PA2159	-5.41084	-2.43585	6.78921e-06	5.16818
PA2160	-7.26628	-2.86122	6.63628e-16	15.1781
PA2161	-16.8857	-4.07773	0.000931385	3.03087
PA2162	-8.96989	-3.16509	1.77106e-20	19.7518
PA2163	-7.544	-2.91533	2.97494e-19	18.5265
PA2164	-6.69723	-2.74356	6.19986e-15	14.2076
PA2165	-7.63993	-2.93356	2.42013e-13	12.6162
PA2166	-4.42514	-2.14572	0.00310165	2.50841
PA2167	-2.79823	-1.48451	0.000186226	3.72996
PA2168	-2.14651	-1.10199	0.00216701	2.66414
PA2169	-5.97655	-2.57931	1.24063e-09	8.90636
PA2170	-2.54276	-1.3464	0.00194673	2.71069
PA2171	-1.76259	-0.817694	0.153934	0.812666
PA2173	-3.6958	-1.88589	2.61791e-05	4.58205
PA2174	-2.18127	-1.12517	0.00288631	2.53966
PA2175	-2.17657	-1.12206	0.0165409	1.78144
PA2176	-2.06189	-1.04397	0.0464854	1.33268
PA2179	-1.62992	-0.704801	0.0641928	1.19251
PA2180	-9.18135	-3.19871	8.32823e-12	11.0794
PA2181	-2.97628	-1.57351	8.46781e-05	4.07223
PA2183	-2.26224	-1.17775	0.00712559	2.14718
PA2184	-9.00676	-3.17101	7.75438e-18	17.1105
PA2187	-6.60861	-2.72435	1.54175e-07	6.81199
PA2188	-2.79346	-1.48205	0.000844776	3.07326
PA2189	-2.94424	-1.5579	0.000625853	3.20353
PA2190	-5.24576	-2.39115	8.41826e-06	5.07478
PA2192	-5.93942	-2.57032	1.14683e-06	5.9405
PA2197	1.52008	0.604143	0.108228	0.96566
PA2198	2.59486	1.37565	1.62097e-05	4.79023
PA2204	-8.02361	-3.00425	1.14683e-06	5.9405
PA2221	1.79998	0.847981	0.0381903	1.41805
PA2222	2.97834	1.57451	3.01599e-07	6.52057
PA2223	2.38399	1.25338	8.59426e-05	4.06579
PA2224	1.54226	0.625046	0.060588	1.21761
PA2225	3.16862	1.66386	1.48665e-07	6.82779
PA2226	3.05238	1.60993	1.47287e-06	5.83184
PA2260	3.78695	1.92103	1.90778e-10	9.71947
PA2261	2.98658	1.57849	3.89132e-08	7.4099
PA2262	1.47733	0.562991	0.0919499	1.03645
PA2263	2.42743	1.27943	2.85559e-05	4.5443
PA2264	6.79224	2.76389	2.17204e-15	14.6631
PA2265	10.6377	3.41111	9.62455e-22	21.0166
PA2266	9.99724	3.32153	6.02589e-24	23.22
PA2267	1.9207	0.941629	0.00568029	2.24563
PA2281	-3.30188	-1.72329	3.68042e-05	4.4341
PA2282	1.48706	0.572463	0.104835	0.979495
PA2284	-1.23525	-0.304805	0.620973	0.206927
PA2289	-4.53939	-2.1825	2.12307e-11	10.673
PA2291	-12.6573	-3.66189	3.64602e-22	21.4382
PA2297	5.52255	2.46533	6.23253e-05	4.20534
PA2298	1.66425	0.734875	0.0619267	1.20812
PA2299	4.93371	2.30267	9.22015e-09	8.03526
PA2311	-1.11501	-0.15706	1	0
PA2312	-2.4777	-1.309	0.0375163	1.42578
PA2313	-2.35221	-1.23402	0.000144585	3.83988
PA2317	1.00868	0.0124644	1	0
PA2321	-2.17763	-1.12276	0.000868186	3.06139
PA2323	4.13172	2.04674	9.35387e-09	8.02901
PA2326	1.83055	0.872278	0.121818	0.914287
PA2349	-1.84345	-0.882407	0.130398	0.884728
PA2353	4.50098	2.17024	3.21619e-09	8.49266
PA2354	2.41486	1.27194	0.0372736	1.4286
PA2358	-19.1819	-4.26167	6.72923e-13	12.172
PA2359	-2.63661	-1.39868	0.0881066	1.05499
PA2360	-2.19662	-1.13529	0.050209	1.29922
PA2363	-1.77085	-0.824446	0.0699386	1.15528
PA2365	-3.63218	-1.86084	7.62464e-10	9.11778
PA2366	-2.18501	-1.12764	9.6435e-05	4.01577
PA2367	-1.9335	-0.951211	0.000779996	3.10791
PA2373	2.12148	1.08507	0.00019065	3.71976
PA2374	1.87401	0.906132	0.0117304	1.93069
PA2375	-2.18198	-1.12564	0.000538799	3.26857
PA2377	-4.7653	-2.25257	6.0324e-07	6.21951
PA2378	4.36396	2.12564	7.24092e-14	13.1402
PA2379	2.30749	1.20632	0.000255475	3.59265
PA2381	-1.53806	-0.621116	0.0560299	1.25158
PA2383	-3.20822	-1.68177	3.18709e-06	5.49661
PA2384	-65.1745	-6.02624	5.59096e-35	34.2525
PA2393	-15.8337	-3.98492	1.76663e-13	12.7529
PA2402	-15.4647	-3.95091	5.46315e-12	11.2626
PA2403	-6.51322	-2.70337	1.68261e-13	12.774
PA2404	-23.3006	-4.5423	9.03327e-23	22.0442
PA2405	-9.94327	-3.31372	1.5946e-13	12.7973
PA2406	-4.42269	-2.14492	0.00234481	2.62989
PA2407	-2.20746	-1.14239	0.000343164	3.4645
PA2408	-5.85642	-2.55002	0.0373794	1.42737
PA2409	-4.07298	-2.02609	0.000423946	3.37269
PA2410	-3.70982	-1.89135	7.97949e-07	6.09803
PA2411	-24.6618	-4.62421	2.68084e-12	11.5717
PA2412	-11.2069	-3.48632	2.51003e-12	11.6003
PA2414	-2.50172	-1.32292	0.00013931	3.85602
PA2415	-3.15563	-1.65793	1.13162e-07	6.9463
PA2418	-2.52387	-1.33564	0.00157001	2.8041
PA2422	1.99009	0.99283	0.00223456	2.65081
PA2427	-66.5304	-6.05594	2.25732e-13	12.6464
PA2428	-1.88579	-0.91517	0.0940771	1.02652
PA2430	-1.59475	-0.67333	0.107017	0.970548
PA2433	-2.88265	-1.5274	0.000655395	3.1835
PA2434	-1.68992	-0.756954	0.0337471	1.47176
PA2435	-2.02025	-1.01453	0.00174824	2.7574
PA2441	-1.72863	-0.78963	0.0227762	1.64252
PA2451	-5.2109	-2.38153	3.67484e-06	5.43476
PA2452	-15.6832	-3.97115	2.68886e-07	6.57043
PA2454	3.17535	1.66692	2.71685e-09	8.56593
PA2455	2.91719	1.54458	1.58795e-08	7.79916
PA2456	3.07114	1.61878	1.7846e-07	6.74846
PA2457	2.81462	1.49294	1.87158e-06	5.72779
PA2458	2.06184	1.04393	0.00105935	2.97496
PA2459	-2.11179	-1.07847	0.000890687	3.05027
PA2464	-2.45598	-1.2963	0.0217423	1.66269
PA2477	-1.00186	-0.00268371	1	0
PA2479	2.12821	1.08964	0.0422253	1.37443
PA2480	3.04504	1.60646	0.000883072	3.054
PA2481	2.13036	1.0911	0.000169107	3.77184
PA2482	1.39798	0.483343	0.211102	0.675508
PA2483	-2.30744	-1.20629	0.000532841	3.2734
PA2485	-3.34324	-1.74125	5.02724e-06	5.29867
PA2486	-3.19939	-1.6778	3.47162e-06	5.45947
PA2490	2.87708	1.5246	0.000106499	3.97266
PA2491	1.61409	0.690717	0.0285174	1.54489
PA2496	2.73988	1.45411	0.0676583	1.16968
PA2497	2.39272	1.25865	0.0124651	1.90431
PA2500	2.39142	1.25787	0.001821	2.73969
PA2501	3.07007	1.61827	1.56195e-05	4.80633
PA2503	1.87347	0.905715	0.050209	1.29922
PA2511	15.3135	3.93673	4.12954e-29	28.3841
PA2527	1.58815	0.667347	0.0423031	1.37363
PA2531	-5.85409	-2.54944	1.83926e-08	7.73536
PA2533	-1.52732	-0.611004	0.0464192	1.3333
PA2551	1.68852	0.755763	0.0114157	1.9425
PA2552	3.49624	1.8058	3.39353e-05	4.46935
PA2555	-1.66769	-0.737855	0.149077	0.826589
PA2556	2.70824	1.43735	0.0187001	1.72816
PA2559	1.9866	0.990304	0.00238638	2.62226
PA2561	-1.50445	-0.589239	0.0834936	1.07835
PA2563	2.0221	1.01586	0.0016412	2.78484
PA2564	1.56527	0.646415	0.0553913	1.25656
PA2566	1.39105	0.47617	0.228356	0.641387
PA2567	1.24377	0.314722	0.473313	0.324852
PA2568	1.55747	0.639202	0.0469363	1.32849
PA2569	-2.82188	-1.49666	0.00634838	2.19734
PA2572	-1.65763	-0.729121	0.0721436	1.1418
PA2576	1.8288	0.870896	0.0600758	1.2213
PA2577	1.81938	0.863447	0.00323054	2.49072
PA2578	2.05374	1.03826	0.00395039	2.40336
PA2582	-1.8772	-0.908584	0.0377876	1.42265
PA2588	1.27317	0.34842	0.345645	0.46137
PA2589	1.91741	0.939161	0.0322911	1.49092
PA2592	-1.55936	-0.64095	0.0541051	1.26676
PA2597	1.2649	0.339021	0.795981	0.099097
PA2606	-1.72584	-0.787303	0.0118068	1.92787
PA2607	-2.77827	-1.47419	4.64306e-07	6.3332
PA2608	-1.94572	-0.960303	0.00167366	2.77633
PA2609	-1.94995	-0.96344	0.00280498	2.55207
PA2610	1.52829	0.611916	0.119825	0.921453
PA2613	1.55984	0.641399	0.0376175	1.42461
PA2621	-1.66367	-0.734372	0.0977258	1.00999
PA2631	2.29317	1.19735	3.4363e-05	4.46391
PA2650	-1.60155	-0.679471	0.0541051	1.26676
PA2651	-2.25599	-1.17376	0.00379664	2.4206
PA2652	-1.50083	-0.585762	0.0571527	1.24296
PA2653	2.10516	1.07393	0.075804	1.12031
PA2655	-4.20716	-2.07285	5.2954e-05	4.2761
PA2656	-1.51086	-0.595371	0.0561324	1.25079
PA2657	-1.98226	-0.987147	0.00207958	2.68202
PA2658	-2.35994	-1.23875	0.000229367	3.63947
PA2659	-3.05697	-1.6121	8.85777e-06	5.05268
PA2661	2.38908	1.25645	0.00145613	2.8368
PA2662	2.6578	1.41023	0.00212285	2.67308
PA2665	2.55996	1.35612	0.000335657	3.4741
PA2667	-1.156	-0.209146	0.704506	0.152115
PA2668	-1.56838	-0.649277	0.0931272	1.03092
PA2673	2.80387	1.48742	0.0162291	1.7897
PA2678	1.55437	0.636334	0.120231	0.919985
PA2679	-1.93201	-0.950103	0.0644134	1.19102
PA2693	1.5216	0.605591	0.06938	1.15877
PA2694	-2.12864	-1.08993	0.000795476	3.09937
PA2696	1.57892	0.658938	0.0679862	1.16758
PA2702	2.46554	1.30191	4.57709e-05	4.33941
PA2703	1.65505	0.726871	0.0925165	1.03378
PA2704	8.03888	3.00699	4.37292e-11	10.3592
PA2705	1.63854	0.712411	0.0233435	1.63183
PA2706	1.59515	0.673693	0.0459699	1.33753
PA2707	1.86039	0.895603	0.0263047	1.57997
PA2710	6.60754	2.72411	8.94454e-19	18.0484
PA2711	3.8673	1.95133	8.48873e-12	11.0712
PA2714	2.93213	1.55195	0.0641928	1.19251
PA2715	1.9543	0.966654	0.0366039	1.43647
PA2718	-1.91802	-0.939615	0.00216937	2.66367
PA2726	1.67455	0.743774	0.0521813	1.28249
PA2730	2.37508	1.24798	0.00156712	2.8049
PA2731	2.21511	1.14738	0.00145213	2.83799
PA2732	2.13305	1.09292	0.0011631	2.93438
PA2733	1.69307	0.759643	0.0400085	1.39785
PA2735	1.60984	0.686915	0.0589117	1.2298
PA2736	1.51308	0.597486	0.0671063	1.17324
PA2746	-3.34053	-1.74008	3.0277e-07	6.51889
PA2751	-2.77439	-1.47217	2.71163e-05	4.56677
PA2753	4.36692	2.12661	1.72539e-05	4.76311
PA2754	-1.64529	-0.718345	0.0940771	1.02652
PA2756	-1.41921	-0.505092	0.208372	0.681161
PA2757	-3.35548	-1.74652	0.00612626	2.2128
PA2759	1.90495	0.929755	0.00989958	2.00438
PA2761	-1.17421	-0.231692	0.63509	0.197165
PA2764	-2.33912	-1.22596	1.74882e-05	4.75725
PA2765	2.40581	1.26652	0.00120627	2.91856
PA2767	2.32856	1.21944	0.0273495	1.56305
PA2768	1.86149	0.896457	0.0143348	1.84361
PA2769	1.28592	0.362799	0.372775	0.428553
PA2770	-1.34113	-0.423453	0.273783	0.562594
PA2771	-1.93415	-0.9517	0.00173044	2.76184
PA2775	-2.10294	-1.07241	0.00144741	2.83941
PA2777	-2.58209	-1.36854	0.00134826	2.87022
PA2778	1.65605	0.727744	0.0363852	1.43907
PA2779	1.80888	0.855098	0.0874116	1.05843
PA2780	1.17538	0.23313	0.626789	0.202879
PA2781	2.56807	1.36069	5.2954e-05	4.2761
PA2784	1.52516	0.608959	0.34158	0.466507
PA2786	-3.51864	-1.81502	0.00874419	2.05828
PA2788	1.64215	0.715586	0.0735118	1.13364
PA2791	1.38906	0.474111	0.34896	0.457225
PA2795	-1.85138	-0.8886	0.0133366	1.87495
PA2797	-1.56015	-0.641688	0.120473	0.919111
PA2798	-1.52745	-0.611126	0.115674	0.936763
PA2800	-1.65948	-0.730735	0.0336741	1.4727
PA2805	-2.11404	-1.08	0.01777	1.75031
PA2815	-1.5531	-0.635151	0.0940771	1.02652
PA2819	-2.02339	-1.01677	0.0669793	1.17406
PA2820	-1.17584	-0.233693	0.596995	0.224029
PA2822	1.74334	0.801855	0.0150786	1.82164
PA2826	3.4102	1.76986	1.46308e-07	6.83473
PA2829	-1.20199	-0.265427	0.797445	0.098299
PA2840	-2.8586	-1.51531	0.000352945	3.45229
PA2845	2.81202	1.49161	0.091923	1.03658
PA2846	2.9693	1.57012	0.00297874	2.52597
PA2847	2.56455	1.35871	0.0425643	1.37095
PA2855	1.56779	0.648732	0.050209	1.29922
PA2860	-1.53661	-0.619754	0.0939549	1.02708
PA2864	-2.02875	-1.02059	0.000516676	3.28678
PA2867	-1.08964	-0.123857	0.863275	0.0638509
PA2869	-1.57586	-0.656138	0.0469363	1.32849
PA2870	-1.57697	-0.657156	0.0644722	1.19063
PA2879	-1.54381	-0.626498	0.12025	0.919915
PA2894	-2.3659	-1.24239	0.00023087	3.63663
PA2895	-3.11104	-1.6374	4.26561e-05	4.37002
PA2896	-3.76584	-1.91297	1.35436e-06	5.86827
PA2899	1.73235	0.79273	0.0120426	1.91928
PA2911	1.7017	0.766973	0.137678	0.861135
PA2912	1.62459	0.700075	0.436018	0.360495
PA2913	1.92615	0.945719	0.198378	0.702506
PA2915	-1.62399	-0.69954	0.045012	1.34667
PA2917	1.92508	0.944917	0.0109486	1.96064
PA2920	-1.93883	-0.95519	0.028474	1.54555
PA2937	-2.41966	-1.27481	0.010733	1.96928
PA2938	-1.05724	-0.0803048	0.962684	0.0165161
PA2939	-2.84697	-1.50943	1.06958e-05	4.97079
PA2945	-2.2631	-1.1783	0.0211072	1.67557
PA2949	-2.18127	-1.12517	0.000209538	3.67874
PA2950	-1.55897	-0.640592	0.049414	1.30615
PA2953	2.01045	1.00752	0.000558234	3.25318
PA2959	-1.9962	-0.997255	0.00198752	2.70169
PA2963	-1.69426	-0.760659	0.0263677	1.57893
PA2971	-1.9416	-0.957249	0.00175967	2.75457
PA2973	-1.58071	-0.660569	0.0611525	1.21359
PA2982	-2.09401	-1.06627	0.00939418	2.02714
PA2983	-2.07111	-1.05041	0.000625715	3.20362
PA2986	-2.13748	-1.09591	0.00303963	2.51718
PA2987	-1.58973	-0.668778	0.0596266	1.22456
PA2988	-3.01602	-1.59265	4.4004e-07	6.35651
PA2989	-1.43764	-0.523707	0.0870028	1.06047
PA2992	1.65426	0.726182	0.0212477	1.67269
PA3001	-3.69695	-1.88634	6.4658e-06	5.18938
PA3009	-1.5988	-0.676993	0.04874	1.31211
PA3012	-1.82784	-0.87014	0.0123776	1.90736
PA3017	3.15635	1.65826	0.000744131	3.12835
PA3018	2.77559	1.4728	3.39539e-06	5.46911
PA3020	-1.57547	-0.655782	0.0305584	1.51487
PA3021	-1.65853	-0.729906	0.0437317	1.3592
PA3031	-1.67171	-0.741321	0.111732	0.951823
PA3037	1.97569	0.982355	0.00380095	2.42011
PA3039	10.326	3.3682	2.93275e-23	22.5327
PA3040	-3.31373	-1.72845	8.81992e-07	6.05454
PA3041	-2.40714	-1.26732	0.00153006	2.81529
PA3042	-2.79161	-1.4811	3.24183e-05	4.48921
PA3043	-1.97285	-0.980283	0.000604354	3.21871
PA3044	3.04005	1.60409	0.00553474	2.2569
PA3045	3.14346	1.65235	0.0347025	1.45964
PA3048	-1.90923	-0.932988	0.0162291	1.7897
PA3054	1.11356	0.155184	0.783458	0.105984
PA3055	1.7985	0.846791	0.011802	1.92805
PA3056	1.77393	0.826952	0.0269589	1.5693
PA3057	2.83767	1.50471	0.00177885	2.74986
PA3065	2.4433	1.28883	0.109249	0.961582
PA3066	2.91399	1.54299	1.44058e-06	5.84146
PA3067	2.56891	1.36116	0.000149678	3.82484
PA3076	-1.67577	-0.744821	0.0938432	1.0276
PA3090	2.20621	1.14157	0.0927632	1.03262
PA3091	-2.28571	-1.19264	0.000538799	3.26857
PA3093	-2.43001	-1.28096	0.00904866	2.04342
PA3094	-6.64403	-2.73206	4.64306e-07	6.3332
PA3119	1.22547	0.29333	0.486988	0.312482
PA3122	1.43712	0.523185	0.127967	0.892903
PA3124	1.60177	0.679665	0.0375633	1.42524
PA3128	1.58341	0.663032	0.0988878	1.00486
PA3136	3.13964	1.6506	0.0311692	1.50627
PA3142	1.48349	0.568997	0.117468	0.930081
PA3143	1.55585	0.6377	0.0884339	1.05338
PA3144	6.74917	2.75471	2.55576e-06	5.59248
PA3179	-1.62592	-0.701255	0.0259873	1.58524
PA3181	5.19204	2.3763	1.24609e-08	7.90445
PA3184	1.52053	0.604579	0.0624817	1.20425
PA3187	-1.61907	-0.695161	0.0531842	1.27422
PA3191	2.24621	1.16749	0.0273495	1.56305
PA3196	2.35337	1.23473	5.59975e-05	4.25183
PA3202	1.69216	0.758867	0.0321654	1.49261
PA3203	1.67055	0.740324	0.0281085	1.55116
PA3215	2.71966	1.44342	8.35207e-06	5.07821
PA3216	1.56576	0.646868	0.0532472	1.2737
PA3224	-1.74458	-0.802884	0.0499986	1.30104
PA3229	1.84389	0.882756	0.00767885	2.1147
PA3233	-1.0042	-0.00604935	1	0
PA3235	-1.70541	-0.770122	0.274461	0.56152
PA3236	2.43896	1.28626	2.88652e-05	4.53962
PA3239	-1.82878	-0.870878	0.016132	1.79231
PA3250	2.31446	1.21067	1.89673e-05	4.72199
PA3251	2.83445	1.50307	1.00143e-07	6.99938
PA3252	1.43721	0.523269	0.104993	0.978838
PA3254	2.83692	1.50433	2.15084e-07	6.66739
PA3255	2.8171	1.49421	5.61321e-07	6.25079
PA3258	3.3819	1.75783	1.37376e-07	6.86209
PA3259	1.81652	0.861174	0.0595129	1.22539
PA3262	-2.65154	-1.40683	0.000748991	3.12552
PA3269	-4.02836	-2.01019	8.10561e-10	9.09121
PA3270	-2.66531	-1.4143	3.31777e-05	4.47915
PA3272	-1.93582	-0.952942	0.0192589	1.71537
PA3273	-2.19343	-1.13319	0.0208603	1.68068
PA3274	-3.09	-1.62761	0.00277161	2.55727
PA3275	-1.86396	-0.898371	0.0438918	1.35762
PA3276	-1.53658	-0.619722	0.0991254	1.00382
PA3278	1.52414	0.607994	0.0898339	1.04656
PA3282	2.48343	1.31233	0.0319482	1.49555
PA3283	4.74331	2.24589	1.03847e-09	8.98361
PA3284	5.91901	2.56536	6.01146e-08	7.22102
PA3286	-1.60822	-0.685466	0.0558876	1.25268
PA3289	-2.02053	-1.01473	0.00322364	2.49165
PA3290	1.63928	0.713063	0.032574	1.48713
PA3303	1.63142	0.706128	0.101758	0.99243
PA3305	-1.42121	-0.50712	0.121342	0.915987
PA3306	2.37335	1.24692	0.000828674	3.08162
PA3307	-1.35932	-0.44289	0.473652	0.324541
PA3309	1.98145	0.986557	0.0105067	1.97854
PA3311	-1.96401	-0.973802	0.00446762	2.34992
PA3315	-2.73119	-1.44953	0.00900068	2.04572
PA3323	3.75496	1.9088	0.00212285	2.67308
PA3324	1.74152	0.80035	0.0596721	1.22423
PA3326	-1.72657	-0.787913	0.0369544	1.43233
PA3327	-1.60364	-0.681347	0.0606451	1.2172
PA3328	-2.66276	-1.41292	0.0641928	1.19251
PA3329	-1.65076	-0.723134	0.106661	0.971996
PA3330	-4.68197	-2.22711	1.27418e-07	6.89477
PA3331	-4.46538	-2.15878	2.58477e-07	6.58758
PA3332	-2.43068	-1.28136	0.00126247	2.89878
PA3334	-2.03861	-1.02758	0.00174439	2.75836
PA3335	-2.06751	-1.04789	0.0789511	1.10264
PA3362	-2.38782	-1.25569	5.85116e-05	4.23276
PA3367	-1.25316	-0.32557	0.750007	0.124935
PA3370	2.52852	1.33829	0.0405748	1.39174
PA3372	-2.06851	-1.04859	0.00310456	2.508
PA3389	2.86011	1.51607	0.0162291	1.7897
PA3390	4.30787	2.10698	2.10502e-06	5.67674
PA3398	1.87315	0.905468	0.0170689	1.76779
PA3399	1.56912	0.649954	0.0977031	1.01009
PA3403	4.11064	2.03936	1.19308e-10	9.92333
PA3409	-14.451	-3.8531	7.86454e-17	16.1043
PA3410	-14.1013	-3.81776	1.00489e-26	25.9979
PA3411	-11.6706	-3.5448	5.21199e-11	10.283
PA3413	-1.52094	-0.604968	0.0977007	1.0101
PA3414	3.48387	1.80069	0.00265753	2.57552
PA3419	2.55319	1.3523	3.72223e-06	5.4292
PA3424	1.63088	0.70565	0.269221	0.569891
PA3425	1.083	0.115028	0.88071	0.0551673
PA3428	4.69007	2.22961	0.000833075	3.07932
PA3429	2.89682	1.53447	1.7963e-05	4.74562
PA3430	4.97701	2.31528	1.10831e-13	12.9553
PA3431	3.3951	1.76345	1.12865e-06	5.94744
PA3432	2.13064	1.09129	0.0053843	2.26887
PA3433	3.0113	1.59038	1.07332e-06	5.96927
PA3434	2.31399	1.21038	0.0351534	1.45403
PA3436	16.2084	4.01867	3.74116e-25	24.427
PA3440	1.66977	0.739652	0.103918	0.983309
PA3443	-1.59011	-0.669125	0.469115	0.328721
PA3444	-6.81869	-2.76949	0.00117721	2.92915
PA3445	-7.02735	-2.81298	0.00154627	2.81071
PA3446	-7.06142	-2.81996	0.000301609	3.52056
PA3450	-12.3561	-3.62715	1.93422e-05	4.71349
PA3451	-2.15655	-1.10872	0.000716195	3.14497
PA3453	-1.97946	-0.985108	0.0852141	1.06949
PA3459	-1.99107	-0.993547	0.0051849	2.28526
PA3460	-4.48984	-2.16667	2.38464e-10	9.62258
PA3461	-2.91619	-1.54409	6.97389e-06	5.15653
PA3465	-1.7541	-0.810731	0.0131729	1.88032
PA3469	-1.72073	-0.783024	0.0190008	1.72123
PA3471	-1.68906	-0.756219	0.0432844	1.36367
PA3472	-3.08254	-1.62412	0.000173063	3.7618
PA3480	-1.39045	-0.475548	0.16024	0.79523
PA3488	1.61328	0.689995	0.0300684	1.52189
PA3498	1.76858	0.822595	0.102645	0.988662
PA3499	2.77611	1.47307	0.00283164	2.54796
PA3500	3.64109	1.86437	1.52315e-05	4.81726
PA3501	4.77431	2.25529	4.43206e-05	4.35339
PA3502	3.91826	1.97021	0.000249739	3.60251
PA3503	3.85125	1.94533	0.00153009	2.81528
PA3504	2.61484	1.38672	0.00175181	2.75651
PA3505	2.64088	1.40102	0.0676583	1.16968
PA3506	2.84093	1.50636	0.00908489	2.04168
PA3508	2.60254	1.37992	0.00647801	2.18856
PA3509	2.95272	1.56205	0.0641928	1.19251
PA3510	2.52006	1.33346	2.90983e-05	4.53613
PA3511	3.374	1.75446	0.00194673	2.71069
PA3512	2.62231	1.39084	0.0121122	1.91678
PA3514	4.72852	2.24139	1.22265e-07	6.9127
PA3515	1.65782	0.729291	0.0606451	1.2172
PA3520	-2.5239	-1.33566	0.0109317	1.96131
PA3529	-1.91457	-0.937024	0.0120891	1.9176
PA3530	-53.4429	-5.73993	1.0403e-29	28.9828
PA3532	5.53775	2.4693	5.897e-12	11.2294
PA3533	-1.72475	-0.786387	0.0316632	1.49945
PA3536	-1.5891	-0.668209	0.0934066	1.02962
PA3539	1.69477	0.76109	0.0261225	1.58299
PA3559	-3.76393	-1.91224	1.8729e-06	5.72749
PA3565	2.2214	1.15147	0.00307902	2.51159
PA3566	-1.06883	-0.0960267	0.887305	0.0519269
PA3568	4.36669	2.12654	2.31997e-11	10.6345
PA3572	1.539	0.621996	0.0502495	1.29887
PA3573	2.43508	1.28397	0.00334333	2.47582
PA3577	3.5163	1.81406	0.00186245	2.72992
PA3578	-2.52498	-1.33627	0.000214003	3.66958
PA3588	2.43286	1.28265	0.050209	1.29922
PA3594	1.94423	0.959198	0.02519	1.59877
PA3596	1.50339	0.58822	0.486197	0.313187
PA3598	-1.19523	-0.257287	0.573605	0.241387
PA3599	-1.91835	-0.93987	0.0472747	1.32537
PA3600	1.12296	0.167303	0.912056	0.0399783
PA3601	-5.40246	-2.43362	1.5806e-05	4.80118
PA3602	1.99885	0.99917	0.000617304	3.2095
PA3611	-3.00604	-1.58786	6.59307e-06	5.18091
PA3614	-1.82297	-0.866293	0.0624817	1.20425
PA3616	1.80638	0.8531	0.00749558	2.12519
PA3623	1.27048	0.345371	0.445566	0.351088
PA3628	-1.60558	-0.683096	0.0299207	1.52403
PA3659	2.31431	1.21058	0.000112653	3.94826
PA3660	1.79788	0.846299	0.00658305	2.18157
PA3661	-3.27962	-1.71353	0.0300684	1.52189
PA3663	2.59557	1.37605	5.889e-05	4.22996
PA3668	1.6772	0.746057	0.0641928	1.19251
PA3669	1.18556	0.245573	0.673228	0.171838
PA3671	1.03677	0.0520984	1	0
PA3675	-2.41376	-1.27128	0.000106344	3.97329
PA3678	1.49803	0.583063	0.106081	0.974362
PA3681	1.96054	0.971248	0.0278403	1.55533
PA3684	-3.36692	-1.75143	0.0378457	1.42198
PA3689	2.04282	1.03056	0.0012249	2.9119
PA3691	-2.5955	-1.37601	0.000415244	3.3817
PA3694	-1.81725	-0.861755	0.00580913	2.23589
PA3712	-3.7248	-1.89716	0.00139604	2.8551
PA3717	1.68031	0.748728	0.0170716	1.76773
PA3720	-4.9761	-2.31502	0.000219043	3.65947
PA3722	2.71372	1.44027	9.00841e-05	4.04535
PA3729	-2.6824	-1.42352	0.00176414	2.75347
PA3731	-1.20223	-0.265713	0.516331	0.287072
PA3732	-1.05409	-0.0760013	0.997931	0.000899671
PA3733	-1.73203	-0.792465	0.0263677	1.57893
PA3734	1.27229	0.347423	0.395893	0.402422
PA3739	-1.5166	-0.600841	0.0580837	1.23595
PA3740	-1.75793	-0.813882	0.0259873	1.58524
PA3741	1.10338	0.141927	0.929434	0.0317815
PA3749	1.92725	0.946546	0.0546372	1.26251
PA3750	3.92615	1.97312	0.000949736	3.0224
PA3752	3.53398	1.82129	5.71227e-05	4.24319
PA3753	3.13964	1.6506	3.87074e-09	8.41221
PA3754	1.44381	0.529881	0.0857076	1.06698
PA3755	1.57918	0.659175	0.043685	1.35967
PA3756	-1.35369	-0.436896	0.233998	0.630787
PA3757	2.88912	1.53063	3.23072e-05	4.4907
PA3758	3.06181	1.61439	5.61922e-07	6.25032
PA3759	3.1619	1.66079	7.53497e-05	4.12292
PA3760	2.29154	1.19632	0.00136728	2.86414
PA3762	-2.29507	-1.19854	0.000145521	3.83707
PA3767	-2.41585	-1.27253	0.0013041	2.88469
PA3768	-6.28198	-2.65122	5.75769e-15	14.2398
PA3771	1.93893	0.955263	0.0108223	1.96568
PA3775	1.90223	0.927688	0.121348	0.915966
PA3779	2.0245	1.01757	0.0126417	1.8982
PA3780	2.34566	1.22999	0.0171775	1.76504
PA3781	1.96329	0.973276	0.0428555	1.36799
PA3782	1.88563	0.915046	0.102941	0.987412
PA3783	1.11684	0.159429	0.775649	0.110335
PA3784	-2.34786	-1.23135	0.00165432	2.78138
PA3785	-2.80728	-1.48917	0.000117984	3.92818
PA3786	-2.37154	-1.24583	0.00264893	2.57693
PA3787	-2.09785	-1.06891	0.00227644	2.64274
PA3789	-2.02031	-1.01458	0.00145304	2.83772
PA3795	-3.02086	-1.59496	1.67495e-06	5.776
PA3796	-1.72392	-0.785695	0.0636159	1.19643
PA3798	-2.06536	-1.04639	0.0124453	1.90499
PA3799	-1.74405	-0.802443	0.00810388	2.09131
PA3800	-2.2324	-1.1586	0.000126797	3.89689
PA3801	-2.70085	-1.43341	3.23638e-06	5.48994
PA3804	-1.75234	-0.809283	0.00826704	2.08265
PA3806	-1.94031	-0.956286	0.00146752	2.83341
PA3817	-2.97673	-1.57373	9.19237e-07	6.03657
PA3818	-1.99089	-0.993417	0.000906042	3.04285
PA3822	-1.72561	-0.787103	0.0274552	1.56137
PA3825	-2.03058	-1.02189	0.00646726	2.18928
PA3827	-2.2721	-1.18403	0.0171775	1.76504
PA3828	-1.87257	-0.905017	0.00725205	2.13954
PA3829	3.80824	1.92912	0.00612626	2.2128
PA3833	-2.36296	-1.24059	0.000159976	3.79594
PA3835	2.658	1.41034	1.63895e-05	4.78543
PA3836	-1.55202	-0.634144	0.0782861	1.10632
PA3837	-1.09142	-0.126213	0.826571	0.08272
PA3842	-9.62144	-3.26625	1.88541e-25	24.7246
PA3843	-4.67055	-2.22359	5.74391e-12	11.2408
PA3844	-1.61712	-0.693431	0.0160082	1.79566
PA3845	1.98429	0.988623	0.00394759	2.40367
PA3850	-1.0069	-0.00991406	1	0
PA3851	-1.20267	-0.266238	0.588668	0.230129
PA3856	1.66461	0.735188	0.0505477	1.2963
PA3865	-1.03245	-0.0460765	0.982003	0.00788734
PA3866	-1.08081	-0.112111	0.889203	0.050999
PA3868	1.99751	0.998203	0.0582323	1.23484
PA3871	2.20298	1.13946	0.108421	0.964886
PA3880	3.35341	1.74563	0.00176813	2.75249
PA3888	-1.59839	-0.676615	0.0644134	1.19102
PA3898	-1.86776	-0.901312	0.00143426	2.84337
PA3899	-48.5495	-5.60138	5.4155e-34	33.2664
PA3900	-14.2199	-3.82984	8.51715e-09	8.06971
PA3902	-3.09197	-1.62853	1.63647e-05	4.78609
PA3904	-1.65479	-0.726646	0.0444505	1.35212
PA3906	-2.58675	-1.37114	0.00275085	2.56053
PA3919	2.36513	1.24192	0.00342802	2.46496
PA3920	-2.69514	-1.43036	0.00848551	2.07132
PA3922	-1.91962	-0.940824	0.00048073	3.3181
PA3923	-1.87561	-0.90736	0.00146888	2.83301
PA3924	-2.25778	-1.17491	5.88147e-05	4.23051
PA3928	3.83171	1.93799	4.74238e-10	9.324
PA3931	-2.21652	-1.1483	0.120615	0.9186
PA3936	2.83886	1.50531	0.0130202	1.88538
PA3938	-1.80794	-0.854344	0.395156	0.403231
PA3939	-3.02696	-1.59787	0.0163266	1.78711
PA3940	-3.07174	-1.61906	1.90971e-05	4.71903
PA3941	1.83509	0.875854	0.052481	1.28
PA3943	1.52065	0.604684	0.0750768	1.12449
PA3952	-2.22643	-1.15473	0.00131905	2.87974
PA3954	2.43982	1.28677	0.000671989	3.17264
PA3955	1.6349	0.709202	0.0683858	1.16503
PA3958	1.61769	0.693935	0.0444505	1.35212
PA3960	2.28579	1.19269	0.0927632	1.03262
PA3962	-1.71184	-0.775544	0.0335628	1.47414
PA3971	1.7481	0.805787	0.0159341	1.79767
PA3972	1.39025	0.475341	0.214088	0.669408
PA3973	1.42368	0.509626	0.239063	0.621488
PA3978	3.75107	1.9073	8.84426e-09	8.05334
PA3979	1.51435	0.598701	0.057317	1.24172
PA3985	1.20486	0.268864	0.660611	0.180054
PA3988	-1.9299	-0.94853	0.00826704	2.08265
PA3991	-2.05521	-1.03928	0.0198113	1.70309
PA3998	-1.80729	-0.853831	0.0335628	1.47414
PA4000	-1.79594	-0.844741	0.00942677	2.02564
PA4005	-1.57755	-0.657685	0.0940771	1.02652
PA4010	-2.87036	-1.52123	7.7002e-07	6.1135
PA4014	-2.59079	-1.37339	0.000228474	3.64116
PA4015	-1.44019	-0.526257	0.110184	0.95788
PA4016	-1.96484	-0.974411	0.00132102	2.87909
PA4019	1.64429	0.717463	0.0305468	1.51503
PA4021	1.83008	0.871907	0.00386129	2.41327
PA4022	4.80227	2.26372	9.20062e-13	12.0362
PA4023	11.9241	3.57581	4.67551e-25	24.3302
PA4025	4.51131	2.17355	8.39057e-14	13.0762
PA4026	5.64237	2.4963	2.91789e-13	12.5349
PA4027	3.0767	1.62138	0.000672481	3.17232
PA4028	21.6571	4.43677	1.60578e-14	13.7943
PA4029	1.48693	0.572332	0.112604	0.948446
PA4030	2.02594	1.01859	0.00412376	2.38471
PA4033	-2.71188	-1.43929	7.91296e-06	5.10166
PA4037	2.23774	1.16204	0.0230318	1.63767
PA4039	1.8403	0.879944	0.0696029	1.15737
PA4040	1.71713	0.780002	0.0296669	1.52773
PA4041	-1.60863	-0.685831	0.0589117	1.2298
PA4048	-1.46416	-0.550075	0.108582	0.964243
PA4049	-1.71555	-0.778667	0.0240582	1.61874
PA4059	1.63276	0.707315	0.0573872	1.24119
PA4062	-1.53426	-0.617538	0.613723	0.212028
PA4068	2.20856	1.14311	0.000166308	3.77909
PA4069	2.46514	1.30167	4.61158e-06	5.33615
PA4070	6.27468	2.64954	1.35812e-17	16.8671
PA4080	3.72393	1.89683	3.65172e-09	8.4375
PA4090	-14.7027	-3.87801	3.36192e-25	24.4734
PA4094	2.68635	1.42565	0.00175181	2.75651
PA4103	1.53275	0.616122	0.0987898	1.00529
PA4108	-1.55164	-0.633791	0.0962593	1.01656
PA4112	-2.18601	-1.1283	0.000347585	3.45894
PA4118	1.89531	0.922435	0.0107412	1.96895
PA4128	24.2489	4.59985	1.66896e-07	6.77755
PA4129	16.9776	4.08556	7.72698e-15	14.112
PA4130	17.9899	4.16912	7.0175e-22	21.1538
PA4131	2.54599	1.34823	0.0263677	1.57893
PA4132	1.70413	0.769038	0.0868214	1.06137
PA4133	1.87508	0.90695	0.00747612	2.12632
PA4134	3.75212	1.9077	0.0926016	1.03338
PA4135	-1.5809	-0.660747	0.062066	1.20715
PA4139	-6.8098	-2.76761	1.0644e-15	14.9729
PA4141	-6.40624	-2.67948	2.47829e-05	4.60585
PA4142	-3.53	-1.81967	2.08591e-05	4.68071
PA4143	-2.17336	-1.11993	0.0344961	1.46223
PA4144	-2.33122	-1.22109	0.0798552	1.0977
PA4154	-3.40221	-1.76647	3.31777e-05	4.47915
PA4155	-18.2362	-4.18874	2.41408e-23	22.6172
PA4156	-25.6662	-4.6818	9.05423e-28	27.0431
PA4157	-2.61567	-1.38718	0.00698088	2.15609
PA4164	1.62206	0.697823	0.112994	0.946945
PA4167	-2.83776	-1.50475	0.000274663	3.5612
PA4171	-18.7138	-4.22603	1.97054e-30	29.7054
PA4172	-4.7799	-2.25698	3.69481e-08	7.43241
PA4179	2.32361	1.21637	0.00123492	2.90836
PA4180	1.47226	0.558035	0.0658007	1.18177
PA4183	1.65745	0.728967	0.0976813	1.01019
PA4186	1.56027	0.641794	0.0909344	1.04127
PA4198	2.71779	1.44243	0.000538799	3.26857
PA4218	-87.2509	-6.4471	2.46875e-37	36.6075
PA4219	-65.1759	-6.02627	5.0924e-37	36.2931
PA4220	-34.4982	-5.10845	9.59419e-39	38.018
PA4222	-89.4562	-6.48311	1.51755e-51	50.8189
PA4223	-105.782	-6.72495	1.6122e-42	41.7926
PA4233	-3.7553	-1.90893	7.57726e-10	9.12049
PA4272.1	-3.81714	-1.93249	1.05748e-06	5.97573
PA4277.2	18.3379	4.19676	0.0473475	1.3247
PA4280.2	-22.2102	-4.47315	0.00165432	2.78138
PA4280.5	-1.80662	-0.853295	0.672743	0.172151
PA4289	-1.27222	-0.347345	0.677287	0.169227
PA4290	-2.34618	-1.23031	0.0355959	1.4486
PA4291	-2.62601	-1.39287	6.47581e-06	5.18871
PA4292	-1.46352	-0.549447	0.101153	0.99502
PA4298	-1.66672	-0.73701	0.633386	0.198331
PA4308	1.02871	0.0408308	1	0
PA4311	-1.92973	-0.948397	0.0126842	1.89674
PA4317	-1.18548	-0.245472	0.543268	0.264986
PA4323	1.61004	0.687097	0.0289501	1.53835
PA4324	-1.09005	-0.124399	0.853622	0.0687346
PA4325	-1.83327	-0.874423	0.00771956	2.11241
PA4326	-1.52362	-0.607508	0.0644134	1.19102
PA4330	1.91262	0.935547	0.00500513	2.30058
PA4336	-2.71405	-1.44045	1.57948e-05	4.80149
PA4338	-3.39655	-1.76407	1.03148e-09	8.98654
PA4339	-1.74612	-0.804155	0.075428	1.12247
PA4341	29.0462	4.86028	4.58165e-36	35.339
PA4342	11.0186	3.46187	8.37222e-17	16.0772
PA4343	4.62093	2.20818	6.66307e-10	9.17633
PA4344	3.90569	1.96558	2.11474e-11	10.6747
PA4345	-2.12541	-1.08774	0.00302714	2.51897
PA4346	-2.51243	-1.32908	0.0578314	1.23784
PA4348	2.47608	1.30806	0.00904866	2.04342
PA4349	3.73446	1.9009	0.000135613	3.8677
PA4350	2.73608	1.45211	0.00175181	2.75651
PA4351	2.15081	1.10488	0.000239933	3.61991
PA4352	2.46339	1.30065	1.72236e-05	4.76387
PA4353	-1.00324	-0.00465991	1	0
PA4354	-4.26522	-2.09262	4.49757e-06	5.34702
PA4355	-14.1714	-3.82491	4.06229e-21	20.3912
PA4357	-88.1326	-6.4616	5.80126e-52	51.2365
PA4358	-39.3271	-5.29745	1.17799e-36	35.9289
PA4359	-75.7813	-6.24377	2.77016e-37	36.5575
PA4360	-2.10847	-1.0762	0.000261523	3.58249
PA4361	6.09511	2.60765	1.8744e-18	17.7271
PA4362	-3.6494	-1.86766	1.12727e-05	4.94797
PA4368	2.13401	1.09357	0.00148323	2.82879
PA4369	-1.49399	-0.579174	0.115674	0.936763
PA4371	-2.71094	-1.43879	0.000883072	3.054
PA4372	-1.94657	-0.960931	0.0240516	1.61886
PA4377	-2.1452	-1.10111	0.00261558	2.58243
PA4384	-1.37845	-0.46305	0.121216	0.91644
PA4390	-5.23844	-2.38914	1.35499e-12	11.8681
PA4391	-2.14419	-1.10043	0.000819322	3.08655
PA4392	-2.69882	-1.43233	0.00404458	2.39313
PA4394	-3.38478	-1.75906	9.31178e-07	6.03097
PA4395	1.96022	0.971013	0.00349723	2.45628
PA4398	-2.00635	-1.00458	0.000980147	3.00871
PA4400	1.7021	0.76732	0.045868	1.33849
PA4405	-1.56641	-0.647465	0.0336741	1.4727
PA4406.1	9.46702	3.24291	7.54146e-05	4.12254
PA4420	-1.82604	-0.868718	0.0141006	1.85076
PA4421	-2.33157	-1.2213	0.000341092	3.46713
PA4429	2.30426	1.2043	0.000368707	3.43332
PA4438	-2.51217	-1.32894	0.000628179	3.20192
PA4440	1.69256	0.759203	0.0338445	1.47051
PA4441	1.43417	0.520216	0.160196	0.795348
PA4451	-1.95549	-0.967532	0.00962351	2.01667
PA4452	-1.98407	-0.98846	0.00179266	2.7465
PA4453	-2.02384	-1.01709	0.00253471	2.59607
PA4454	-2.53465	-1.34178	9.0311e-06	5.04426
PA4455	-1.68893	-0.756112	0.0245025	1.61079
PA4456	-1.77059	-0.824231	0.0202247	1.69412
PA4457	-1.75547	-0.811856	0.0298002	1.52578
PA4460	-1.73539	-0.795261	0.0342838	1.46491
PA4463	2.01569	1.01127	0.0116671	1.93304
PA4465	-1.15489	-0.207752	0.701415	0.154025
PA4467	-38.6684	-5.27308	3.44608e-38	37.4627
PA4469	-201.205	-7.65253	6.44638e-67	66.1907
PA4471	-146.246	-7.19226	2.6425e-45	44.578
PA4474	-1.81348	-0.858761	0.0145659	1.83666
PA4478	-2.23048	-1.15735	0.000198131	3.70305
PA4485	-2.1043	-1.07334	0.00777069	2.10954
PA4486	-1.5315	-0.614944	0.0862915	1.06403
PA4495	-3.69569	-1.88585	1.85532e-08	7.73158
PA4496	9.04461	3.17706	1.20678e-18	17.9184
PA4497	7.48362	2.90374	4.39993e-20	19.3566
PA4498	2.83549	1.5036	1.37376e-07	6.86209
PA4499	1.97414	0.981228	0.0189305	1.72284
PA4500	3.86434	1.95022	4.00434e-10	9.39747
PA4502	3.16979	1.66439	3.96885e-08	7.40134
PA4503	1.62143	0.697263	0.0590406	1.22885
PA4504	7.41198	2.88986	4.47957e-16	15.3488
PA4505	8.9896	3.16826	3.56219e-22	21.4483
PA4506	9.14407	3.19284	6.05211e-24	23.2181
PA4507	3.63017	1.86004	8.63738e-06	5.06362
PA4508	2.19717	1.13564	0.00117884	2.92855
PA4509	2.10679	1.07505	0.0361248	1.44219
PA4510	1.55634	0.63816	0.032566	1.48724
PA4514	-2.01419	-1.0102	0.00102861	2.98775
PA4515	-3.87789	-1.95527	4.83236e-10	9.31584
PA4516	-3.53978	-1.82366	5.88331e-09	8.23038
PA4518	-1.87591	-0.907588	0.00109568	2.96032
PA4530	1.63023	0.705078	0.020925	1.67933
PA4531	2.09926	1.06988	0.00379664	2.4206
PA4532	-1.71019	-0.774153	0.0180381	1.74381
PA4539	1.55588	0.637733	0.043076	1.36576
PA4548	-1.64493	-0.718028	0.0571527	1.24296
PA4562	1.75107	0.808235	0.0868214	1.06137
PA4570	-99.9429	-6.64303	9.60087e-43	42.0177
PA4576	1.66304	0.733821	0.0392575	1.40608
PA4577	1.98565	0.989613	0.00206414	2.68526
PA4578	-1.30123	-0.37988	0.430117	0.366414
PA4580	1.83273	0.873997	0.00756015	2.12147
PA4583	1.55753	0.63926	0.0437317	1.3592
PA4594	2.63638	1.39856	0.000146714	3.83353
PA4596	2.08477	1.05989	0.0852141	1.06949
PA4603	1.93434	0.951842	0.0804025	1.09473
PA4605	3.14915	1.65496	6.37619e-07	6.19544
PA4606	1.85814	0.893863	0.0043475	2.36176
PA4610	1.96129	0.971803	0.02519	1.59877
PA4615	-3.43263	-1.77931	1.60466e-08	7.79462
PA4617	1.7246	0.786264	0.0366039	1.43647
PA4618	2.42831	1.27995	7.32851e-05	4.13498
PA4619	4.83934	2.27481	1.16752e-12	11.9327
PA4620	5.72461	2.51718	1.85514e-15	14.7316
PA4621	7.25532	2.85904	4.81099e-19	18.3178
PA4633	1.73586	0.795651	0.0733132	1.13482
PA4634	2.50052	1.32223	0.000697927	3.15619
PA4635	1.66991	0.739773	0.131667	0.880524
PA4638	-2.53653	-1.34286	8.59455e-05	4.06578
PA4639	-3.02266	-1.59582	1.73105e-06	5.76169
PA4645	-1.55967	-0.641243	0.0511254	1.29136
PA4657	-2.09764	-1.06877	0.00156171	2.8064
PA4658	3.54142	1.82433	1.15939e-07	6.93577
PA4659	3.10811	1.63604	1.78238e-07	6.749
PA4671	-3.02093	-1.59499	6.4688e-06	5.18918
PA4673	-1.71952	-0.782003	0.077724	1.10944
PA4674	1.56065	0.642151	0.0603357	1.21943
PA4675	-2.48185	-1.31142	0.0032522	2.48782
PA4676	1.81928	0.86337	0.00358551	2.44545
PA4677	1.54342	0.626132	0.0484272	1.31491
PA4683	4.79243	2.26076	7.84548e-11	10.1054
PA4690.2	-3.59297	-1.84518	0.00182513	2.73871
PA4690.5	-2.56878	-1.36108	0.431462	0.365057
PA4697	1.4276	0.513594	0.128794	0.890104
PA4707	-2.10381	-1.07301	0.050209	1.29922
PA4709	-16.544	-4.04823	3.59844e-30	29.4439
PA4712	1.06219	0.0870448	0.941038	0.0263928
PA4716	-2.14578	-1.10151	0.000305619	3.51482
PA4717	-1.51873	-0.602864	0.114786	0.940113
PA4722	-2.04936	-1.03517	0.00540125	2.26751
PA4735	-2.11636	-1.08158	0.000870797	3.06008
PA4738	-5.14541	-2.36329	2.52806e-06	5.59721
PA4739	-4.41408	-2.14211	0.000198131	3.70305
PA4746	-4.29829	-2.10376	4.6334e-08	7.3341
PA4746.2	2.13646	1.09523	0.113498	0.94501
PA4753	-1.70127	-0.766615	0.0188225	1.72532
PA4754	-1.52537	-0.609162	0.0958699	1.01832
PA4757	-1.65867	-0.730027	0.0150349	1.8229
PA4767	-1.98599	-0.989855	0.0162291	1.7897
PA4773	-8.71298	-3.12317	3.90567e-15	14.4083
PA4774	-6.08983	-2.6064	2.96256e-11	10.5283
PA4775	-7.55425	-2.91729	1.7055e-14	13.7681
PA4779	-1.11655	-0.159044	0.854136	0.0684731
PA4780	2.04827	1.0344	0.00585314	2.23261
PA4782	-1.90052	-0.926394	0.00580913	2.23589
PA4784	1.66645	0.736775	0.109166	0.961911
PA4785	-1.70826	-0.772524	0.0200092	1.69877
PA4786	-2.11386	-1.07988	0.00238972	2.62165
PA4787	2.28473	1.19202	0.000893655	3.04883
PA4788	-1.482	-0.567546	0.104597	0.980479
PA4791	-1.53861	-0.62163	0.0658826	1.18123
PA4792	-1.90205	-0.927553	0.00322364	2.49165
PA4793	-1.73728	-0.796832	0.029884	1.52456
PA4795	-1.19791	-0.260515	0.733662	0.134504
PA4797	2.75361	1.46132	0.000130072	3.88582
PA4798	-1.49897	-0.583974	0.0615242	1.21095
PA4803	2.04142	1.02957	0.000984387	3.00683
PA4806	2.55507	1.35336	1.9118e-05	4.71856
PA4815	1.97036	0.978456	0.0679862	1.16758
PA4817	3.31126	1.72738	0.01024	1.9897
PA4826	-4.31656	-2.10988	9.22789e-09	8.0349
PA4828	1.46542	0.551312	0.0947637	1.02336
PA4831	1.94897	0.96271	0.0366039	1.43647
PA4832	3.96383	1.9869	2.54426e-05	4.59444
PA4834	-1.32643	-0.407553	0.456237	0.34081
PA4835	-1.97516	-0.981971	0.176144	0.754132
PA4836	-1.95779	-0.969229	0.219538	0.658491
PA4837	-2.43757	-1.28544	0.0509267	1.29305
PA4838	-2.68903	-1.42708	0.00322087	2.49203
PA4842	-1.50602	-0.590746	0.111973	0.950885
PA4843	1.2812	0.357501	0.528438	0.277006
PA4851	-1.67413	-0.743416	0.0661667	1.17936
PA4852	-1.78501	-0.835931	0.0103171	1.98644
PA4857	-1.47753	-0.563188	0.0979593	1.00895
PA4858	158.705	7.3102	2.08641e-59	58.6806
PA4859	29.7652	4.89555	4.02253e-38	37.3955
PA4860	43.2003	5.43297	1.24877e-43	42.9035
PA4861	122.712	6.93913	2.00908e-52	51.697
PA4862	97.9623	6.61415	3.9344e-44	43.4051
PA4863	20.1223	4.33073	2.77016e-37	36.5575
PA4866	14.7683	3.88443	9.44598e-28	27.0248
PA4873	-1.59195	-0.670799	0.107949	0.966782
PA4874	-4.51547	-2.17488	2.13723e-10	9.67015
PA4875	-2.75579	-1.46246	2.85573e-05	4.54428
PA4877	-2.16922	-1.11718	0.0423663	1.37298
PA4879	-1.88178	-0.912096	0.0316155	1.5001
PA4880	4.39817	2.1369	4.46457e-05	4.35022
PA4889	2.24359	1.16581	0.0584758	1.23302
PA4894	3.20388	1.67982	2.13048e-05	4.67152
PA4895	-1.58463	-0.664142	0.0537719	1.26944
PA4896	-14.5924	-3.86714	1.00489e-26	25.9979
PA4897	-2.52743	-1.33767	2.49539e-05	4.60286
PA4908	24.1133	4.59176	6.85583e-35	34.1639
PA4909	18.7487	4.22872	6.12783e-31	30.2127
PA4910	21.1857	4.40502	4.07504e-38	37.3899
PA4911	18.4274	4.20378	5.78083e-29	28.238
PA4912	11.3363	3.50287	1.60425e-23	22.7947
PA4913	16.1874	4.0168	5.12797e-28	27.2901
[truncated: 535 more rows]

## Sheet: ∆H-IG Comp
Feature ID	fold change (∆H-IG Comp, Low Fe/High Fe)	Log(2) fold change	FDR p value correction	-log p value
accA	-2.1632	-1.11317	0.00390539	2.40834
accC	-2.05775	-1.04107	0.0826563	1.08272
accD	-2.36747	-1.24335	0.00780252	2.10777
aceK	1.11311	0.154592	0.785521	0.104842
acnA	2.0929	1.0655	0.07554	1.12182
acpP	-2.71201	-1.43936	0.00189371	2.72269
acsA	2.23943	1.16313	0.0838888	1.0763
adhA	2.95735	1.56431	6.90032e-05	4.16113
adhC	-1.96237	-0.972598	0.00750669	2.12455
adk	-2.64433	-1.4029	0.00108893	2.963
aer2	3.09396	1.62945	0.000200397	3.69811
aguA	-1.32122	-0.401868	0.322594	0.491344
ahpF	3.80353	1.92734	2.94009e-08	7.53164
alaS	-1.80225	-0.849796	0.0467808	1.32993
alc	6.94202	2.79536	1.82392e-12	11.739
alg8	2.27638	1.18674	0.00206881	2.68428
algA	-1.33989	-0.422115	0.360148	0.443519
algC	-1.82295	-0.866277	0.102897	0.987597
algG	1.61057	0.68757	0.0594973	1.2255
algL	1.53501	0.618243	0.483022	0.316033
algP	1.02694	0.0383482	1	0
algQ	1.0781	0.108495	0.904596	0.0435453
algU	-2.81824	-1.4948	0.0521752	1.28254
alkB1	1.26252	0.336302	0.562063	0.250215
alr	2.05001	1.03563	0.0205535	1.68711
ambA	-2.25328	-1.17203	0.000648545	3.18806
ambB	-2.74103	-1.45472	0.00132179	2.87884
ambC	-2.86464	-1.51835	0.00105505	2.97673
ambD	-4.3138	-2.10896	1.19197e-05	4.92374
ambE	-5.48703	-2.45603	5.62202e-07	6.25011
amiA	2.69796	1.43187	0.118977	0.924536
amn	-1.06288	-0.087984	0.917479	0.037404
ampC	-3.46376	-1.79234	5.37126e-07	6.26992
amtB	49.3914	5.62619	3.1845e-28	27.497
anr	5.46202	2.44943	1.76039e-07	6.75439
ansB	2.25448	1.17279	0.00964005	2.01592
antA	1.31506	0.395126	0.450091	0.3467
antB	1.53687	0.619998	0.11546	0.937567
aotP	2.06066	1.04311	0.0144498	1.84014
apaH	-1.18055	-0.239462	0.621396	0.206632
aphA	3.5085	1.81085	2.64297e-06	5.57791
aprA	-6.65225	-2.73384	2.37096e-08	7.62508
aprD	-13.3217	-3.7357	3.77862e-18	17.4227
aprE	-5.06743	-2.34126	2.92907e-08	7.53327
aprF	-5.47207	-2.45209	1.78178e-08	7.74915
aprI	-2.6906	-1.42793	0.00222162	2.65333
arcC	-1.86646	-0.900301	0.0493391	1.30681
arcD	2.42366	1.27719	0.00309067	2.50995
argA	-2.70597	-1.43615	0.000301766	3.52033
argH	-1.7336	-0.793773	0.0526632	1.27849
argJ	-1.47582	-0.561519	0.150986	0.821063
argS	-1.72422	-0.785944	0.0991067	1.0039
arnA	-4.35523	-2.12275	0.000609299	3.21517
arnB	-3.23609	-1.69425	0.00763189	2.11737
arnC	-4.83666	-2.27401	0.000123026	3.91
arnD	-6.647	-2.7327	2.29141e-06	5.6399
arnE	-5.34351	-2.41779	0.000882111	3.05448
arnF	-3.15802	-1.65902	0.0408093	1.38924
arnT	-4.4564	-2.15588	0.00155044	2.80954
aroC	-3.0143	-1.59182	1.96311e-06	5.70706
aroP1	2.67956	1.422	0.000143056	3.84449
aroQ1	-2.31468	-1.21081	0.00270253	2.56823
aruC	-1.57977	-0.659712	0.132681	0.877192
aruG	-1.00004	-6.15653e-05	1	0
asd	-1.762	-0.817217	0.058417	1.23346
aspA	-2.42765	-1.27956	0.0023634	2.62646
atoB	1.8242	0.867266	0.0178349	1.74873
atpA	-2.73519	-1.45164	0.00121862	2.91413
atpB	-1.63222	-0.706836	0.0619184	1.20818
atpC	-1.95729	-0.968858	0.0049163	2.30836
atpD	-3.27302	-1.71062	2.1289e-05	4.67184
atpE	-1.90856	-0.932483	0.07834	1.10602
atpF	-3.18004	-1.66905	0.000140422	3.85256
atpG	-3.59684	-1.84673	7.52955e-05	4.12323
atpH	-3.48743	-1.80217	6.28388e-05	4.20177
atuH	1.90457	0.929464	0.0174893	1.75723
atuR	2.20287	1.13938	0.00448853	2.3479
bacA	-2.84868	-1.5103	0.000399776	3.39818
bcp	-1.34747	-0.430249	0.411083	0.386071
bdhA	1.55579	0.637643	0.062923	1.20119
betI	-2.12683	-1.08871	0.00645329	2.19022
bexR	1.85246	0.889444	0.0153988	1.81251
bfrA	-1.17233	-0.229374	0.673571	0.171616
bfrB	31.4951	4.97706	6.06762e-24	23.217
bioA	-1.27157	-0.346608	0.503928	0.297631
bioB	-1.72298	-0.784902	0.0881421	1.05482
bkdA1	6.84345	2.77472	2.76903e-08	7.55767
bkdA2	8.31969	3.05653	1.75534e-10	9.75564
bkdB	5.54995	2.47247	5.96278e-08	7.22455
bkdR	-1.00645	-0.009276	1	0
blc	-1.76105	-0.816436	0.07102	1.14862
bolA	-2.82952	-1.50056	0.010603	1.97457
bphO	-1.6826	-0.750693	0.0941064	1.02638
braB	-2.78095	-1.47558	3.73237e-05	4.42802
braC	2.82684	1.49919	0.00071441	3.14605
braD	1.29843	0.376766	0.521508	0.282739
braE	2.47154	1.30541	0.00556991	2.25415
braF	3.12954	1.64595	2.4786e-06	5.60579
braG	2.68876	1.42694	3.51707e-05	4.45382
carA	-1.95074	-0.96402	0.0303462	1.5179
cat	-2.25374	-1.17232	0.0233621	1.63149
catA	8.10658	3.01909	9.27113e-15	14.0329
catB	7.54606	2.91572	1.61939e-08	7.79065
catC	10.4753	3.38892	4.32287e-20	19.3642
catR	4.34847	2.12051	3.5997e-09	8.44373
cbpA	1.01011	0.0145078	1	0
cbpD	-17.7189	-4.14722	5.974e-12	11.2237
cbrB	-1.49539	-0.580524	0.188222	0.725331
ccmE	2.00603	1.00434	0.0146348	1.83461
ccmF	1.80673	0.853378	0.0682679	1.16578
ccmG	2.18671	1.12876	0.00503967	2.2976
ccmH	2.39741	1.26148	0.00263409	2.57937
ccoO2	4.0782	2.02793	2.20228e-07	6.65713
ccoP2	2.19894	1.13681	0.00391069	2.40775
ccoQ1	1.83085	0.872514	0.030002	1.52285
ccoQ2	5.91366	2.56405	2.58656e-10	9.58728
ccpR	1.86685	0.900604	0.0194161	1.71184
cdhR	3.48069	1.79937	0.00407054	2.39035
cdsA	2.10529	1.07402	0.00692047	2.15986
chiC	-48.7828	-5.6083	1.14403e-10	9.94156
chpB	-1.70477	-0.769577	0.0717073	1.14444
chpC	-1.89119	-0.919296	0.0393642	1.4049
cifR	2.90736	1.53971	0.000185796	3.73096
cioB	1.9884	0.991606	0.0214169	1.66924
clpA	1.30023	0.378772	0.581092	0.235755
clpB	-1.62492	-0.700372	0.268577	0.570931
clpP	-2.74075	-1.45457	0.00109388	2.96103
clpV1	-1.93024	-0.948778	0.164587	0.783604
cmaX	-1.62154	-0.697363	0.0820598	1.08587
cmk	-1.96011	-0.970935	0.0457398	1.33971
cmpX	-2.14176	-1.0988	0.0286344	1.54311
coaB	-1.57491	-0.655274	0.225912	0.646061
coaC	-2.04131	-1.0295	0.0126725	1.89714
cobA	6.91986	2.79074	1.59234e-15	14.798
cobN	-2.54947	-1.3502	0.0148293	1.82888
cobO	-1.22178	-0.288988	0.542418	0.265666
cobQ	-3.37431	-1.75459	0.0165738	1.78058
codA	2.66769	1.41559	1.89532e-05	4.72232
codB	2.15646	1.10866	0.00455	2.34199
coIII	1.28444	0.361137	0.576523	0.239183
comL	-2.68141	-1.42299	0.000375792	3.42505
coxA	3.00285	1.58633	0.00388622	2.41047
coxB	1.43303	0.519072	0.50273	0.298665
cpo	-2.43971	-1.28671	0.00306741	2.51323
crc	-1.47831	-0.563953	0.186189	0.730046
crcZ	1.63878	0.712623	0.419573	0.377193
crfX	-2.09933	-1.06993	0.0464875	1.33266
cttP	-1.03777	-0.0534836	0.997508	0.00108351
cupA1	3.43421	1.77998	0.0153924	1.81269
cupB3	1.44765	0.533715	0.231919	0.634664
cupB6	6.62904	2.7288	6.70323e-09	8.17372
cupC1	1.92485	0.944743	0.00391069	2.40775
cynR	1.11182	0.152927	0.891016	0.0501145
cyoA	-2.86912	-1.52061	0.0105242	1.97781
cyoB	-2.37503	-1.24794	0.0249831	1.60235
cyoC	-3.00498	-1.58735	0.00595107	2.2254
cyoD	-3.63725	-1.86285	0.00154159	2.81203
cyoE	-6.21429	-2.63559	3.49018e-08	7.45715
cysA	-3.43966	-1.78227	0.00177603	2.75055
cysC	1.63667	0.710766	0.0705491	1.15151
cysD	-3.31603	-1.72946	0.00438735	2.3578
cysE	-2.00344	-1.00248	0.00530278	2.2755
cysI	-1.45497	-0.540994	0.242449	0.615379
cysM	-3.32483	-1.73328	0.00010037	3.9984
cysP	-3.17484	-1.66668	0.00206119	2.68588
cysQ	-1.63641	-0.710537	0.0661824	1.17926
cysT	-4.22514	-2.079	0.0021199	2.67369
cysW	-2.3145	-1.2107	0.0387773	1.41142
dadA	2.43974	1.28673	0.0198772	1.70164
dadX	2.62055	1.38987	6.61814e-05	4.17926
dapA	-2.12954	-1.09054	0.048053	1.31828
dapB	-2.54408	-1.34715	0.00757497	2.12062
dapD	-1.96154	-0.971987	0.0330166	1.48127
dapE	-2.65008	-1.40603	0.000126742	3.89708
dapF	-2.08643	-1.06104	0.00742753	2.12916
dbpA	-1.77609	-0.828707	0.0274702	1.56114
dctA	-15.2485	-3.9306	3.68634e-05	4.43341
ddlA	-1.71065	-0.774542	0.0258927	1.58682
ddlB	-1.83439	-0.8753	0.0343666	1.46386
desA	-1.79523	-0.844172	0.0444974	1.35166
desB	1.49534	0.580477	0.209542	0.678728
dgcA	3.20311	1.67947	4.4984e-06	5.34694
dgcB	2.50815	1.32662	0.0612217	1.21309
dhcA	2.51627	1.33129	0.0287352	1.54159
dhcB	4.89023	2.2899	5.02013e-05	4.29929
dht	63.9503	5.99888	2.79425e-26	25.5537
dnaJ	-2.95856	-1.56489	0.000819818	3.08628
dnaK	-3.92443	-1.97248	7.06075e-05	4.15115
dsbB	-1.88241	-0.912582	0.0119869	1.92129
dsbC	-3.47674	-1.79773	0.000332359	3.47839
dut	-1.88216	-0.912389	0.0391802	1.40693
efp	-3.9125	-1.96809	7.97102e-05	4.09849
epd	-2.47361	-1.30662	0.00071441	3.14605
era	2.14301	1.09964	0.0102822	1.98792
eraS	2.36358	1.24097	0.0612886	1.21262
etfB	-1.88376	-0.913618	0.047092	1.32705
eutB	5.31875	2.41109	9.52113e-09	8.02131
exbD1	1.19586	0.258046	0.718159	0.143779
exoS	-3.55223	-1.82873	1.79223e-06	5.74661
exoT	-3.45334	-1.78799	4.06286e-07	6.39117
exoY	-5.82302	-2.54177	3.86723e-10	9.4126
exsA	-3.48756	-1.80222	0.000617387	3.20944
exsB	-6.57266	-2.71648	1.99382e-07	6.70031
exsC	-18.7918	-4.23203	2.66296e-18	17.5746
exsD	-7.68473	-2.942	4.06667e-11	10.3908
exsE	-11.6213	-3.5387	5.47754e-14	13.2614
fabA	-1.53465	-0.61791	0.177572	0.750626
fabB	-1.70563	-0.770304	0.086613	1.06242
fabD	-2.69243	-1.42891	0.00024608	3.60892
fabF1	-1.71138	-0.775163	0.113083	0.946605
fabG	-2.31948	-1.2138	0.00201407	2.69593
fabH2	-9.13153	-3.19086	6.50389e-07	6.18683
faoA	-1.95019	-0.963618	0.00565281	2.24774
fdnG	4.41218	2.14149	4.12699e-08	7.38437
fdnH	8.14166	3.02532	5.974e-12	11.2237
fdnI	4.55899	2.18872	0.000312861	3.50465
fdx1	-1.00646	-0.00929276	1	0
fdx2	-4.74074	-2.24511	1.39666e-08	7.85491
fecA	-4.18979	-2.06688	6.18509e-07	6.20865
femA	-3.71772	-1.89442	5.49614e-05	4.25994
femI	-75.2624	-6.23386	8.72515e-28	27.0592
femR	-14.7186	-3.87957	1.1798e-16	15.9282
fepB	-20.7961	-4.37824	8.75509e-17	16.0577
fepC	-49.6693	-5.63428	1.28262e-19	18.8919
fepD	-9.63215	-3.26786	4.82543e-05	4.31646
fepG	-5.14657	-2.36361	4.47707e-05	4.34901
ffh	-1.8724	-0.904886	0.0854626	1.06822
ffs	2.74772	1.45823	3.40015e-05	4.4685
fha1	2.30342	1.20378	0.00771552	2.11263
fhp	1.11023	0.150854	0.880102	0.0554672
fimU	-1.78517	-0.836065	0.0741436	1.12993
fimX	-1.53363	-0.616947	0.122257	0.912727
fis	-1.5505	-0.632731	0.106976	0.970715
fiuA	-4.71883	-2.23843	9.08399e-10	9.04172
fklB	-1.3485	-0.431354	0.544305	0.264157
fleQ	1.82102	0.864743	0.0565241	1.24777
fleR	-1.25204	-0.324278	0.578426	0.237752
flgB	-1.09608	-0.132357	0.897574	0.0469299
flgC	-1.1071	-0.146786	0.853388	0.0688536
flgD	1.14883	0.200166	0.782648	0.106433
flgE	1.15283	0.205186	0.819849	0.0862662
flgF	-1.07305	-0.101711	0.918234	0.0370468
flgG	1.21797	0.284484	0.669221	0.17443
flgJ	1.74391	0.802323	0.0638177	1.19506
flgK	1.93597	0.953059	0.0330643	1.48064
flgL	1.91283	0.93571	0.0403621	1.39403
fliJ	2.01231	1.00885	0.0049163	2.30836
foaB	-1.71118	-0.774991	0.0406527	1.39091
folC	-2.05291	-1.03767	0.0289821	1.53787
folD	-2.39262	-1.25859	0.000499245	3.30169
folE1	-1.15772	-0.211291	0.74539	0.127616
folK	1.91235	0.935347	0.030002	1.52285
folX	1.04675	0.0659228	0.967089	0.0145337
foxA	-2.86878	-1.52044	2.86026e-05	4.54359
foxI	-43.4397	-5.44094	9.30531e-30	29.0313
foxR	-19.0336	-4.25047	1.18435e-25	24.9265
fpr	-60.5883	-5.92097	9.75122e-16	15.0109
fptA	-161.466	-7.33509	7.03298e-39	38.1529
fpvA	-26.371	-4.72088	4.61417e-17	16.3359
fpvB	-2.06827	-1.04842	0.00261185	2.58305
fpvI	-1.31633	-0.396516	0.404864	0.392691
fruR	-1.64172	-0.715212	0.0959829	1.01781
ftsA	-2.09549	-1.06729	0.0140727	1.85162
ftsH	-1.73096	-0.791574	0.0738455	1.13168
ftsI	-1.90783	-0.931935	0.0374035	1.42709
ftsJ	-1.70342	-0.768437	0.101821	0.992163
ftsQ	-1.98161	-0.98667	0.0297093	1.52711
ftsW	-1.67808	-0.74681	0.101821	0.992163
ftsX	-1.77636	-0.828921	0.0163242	1.78717
ftsY	-2.62459	-1.39209	0.000512244	3.29052
fumC1	-131.003	-7.03345	1.23088e-44	43.9098
fur	-3.01984	-1.59447	0.000148939	3.82699
fusA1	-4.50207	-2.17059	1.94628e-05	4.71079
gabD	-4.06491	-2.02322	1.20803e-08	7.91792
gabP	2.1928	1.13277	0.00296018	2.52868
gabT	-4.08952	-2.03193	2.34974e-07	6.62898
galE	2.55499	1.35331	0.000196485	3.70667
galU	-3.34696	-1.74285	0.011957	1.92238
gatA	-2.29442	-1.19813	0.00643074	2.19174
gatB	-1.94577	-0.960342	0.028765	1.54114
gbcA	6.73038	2.75069	4.92811e-10	9.30732
gbcB	3.94001	1.9782	2.0062e-09	8.69762
gbdR	41.8365	5.38669	1.74773e-27	26.7575
gcd	-6.52933	-2.70694	2.39436e-09	8.62081
gcl	2.13395	1.09353	0.0386711	1.41261
gcpE	-1.80671	-0.853362	0.0225172	1.64749
gcvH2	-8.78708	-3.13538	1.43295e-15	14.8438
gcvP1	1.67499	0.744155	0.165571	0.781015
gcvP2	-9.38588	-3.23049	6.57876e-16	15.1819
gcvT2	-3.49463	-1.80514	1.90461e-07	6.72019
gdhA	-3.32142	-1.7318	1.12551e-05	4.94865
gdhB	-2.22047	-1.15086	0.00464584	2.33294
ggt	2.97526	1.57302	4.06206e-05	4.39125
gidA	1.22655	0.294601	0.585099	0.23277
gidB	1.30388	0.382811	0.399861	0.39809
glcC	1.40367	0.489201	0.409498	0.387748
glcD	11.4326	3.51508	3.77048e-18	17.4236
glcE	7.37335	2.88232	0.000598131	3.2232
glcF	20.0684	4.32686	8.95543e-25	24.0479
glgB	-5.39636	-2.43199	2.72108e-06	5.56526
glgP	-3.83882	-1.94066	0.0004686	3.3292
glk	1.85041	0.887849	0.0282303	1.54928
glnA	14.9371	3.90083	1.0594e-15	14.9749
glnD	2.22392	1.15311	0.00062445	3.2045
glnE	-2.42986	-1.28088	0.000415849	3.38106
glnK	4.65706	2.21942	3.83756e-07	6.41594
glpQ	-3.54519	-1.82586	2.00532e-06	5.69782
gltA	-1.72379	-0.785588	0.110486	0.956694
gltR	1.86443	0.898731	0.0632778	1.19875
gltX	-1.75584	-0.81216	0.0401783	1.39601
glyA1	1.8956	0.922653	0.0468747	1.32906
glyA2	-5.98436	-2.5812	1.97025e-08	7.70548
glyA3	-2.01547	-1.01112	0.0328412	1.48358
glyQ	-1.45876	-0.54474	0.245805	0.609409
gmk	-1.60694	-0.684312	0.0907158	1.04232
gntR	-2.53997	-1.34481	0.00964005	2.01592
gpuR	2.40808	1.26789	0.000184392	3.73426
greA	-1.84788	-0.885871	0.0439439	1.3571
groEL	-4.76471	-2.25239	1.44796e-07	6.83924
groES	-4.81554	-2.2677	6.14846e-06	5.21123
grpE	-3.27496	-1.71148	0.00100518	2.99776
grx	-3.77334	-1.91584	7.2197e-07	6.14148
guaA	-1.81228	-0.857807	0.0819495	1.08645
guaB	-2.63579	-1.39823	0.00138554	2.85838
gyrA	-2.28615	-1.19292	0.00745385	2.12762
hasAp	-60.5305	-5.91959	6.00713e-31	30.2213
hasD	-11.6305	-3.53984	3.07919e-14	13.5116
hasE	-3.01444	-1.59189	4.23761e-05	4.37288
hasR	-10.777	-3.42989	2.62926e-18	17.5802
hcnA	-5.37931	-2.42742	1.6623e-10	9.77929
hcnB	-2.13029	-1.09105	0.00189371	2.72269
hcnC	-2.32095	-1.21471	0.000345048	3.46212
hcp1	-4.96932	-2.31305	2.27134e-05	4.64372
hcpA	2.25567	1.17355	0.00364883	2.43785
hcpB	5.70332	2.5118	1.94836e-08	7.71033
hcpC	4.37707	2.12996	9.91548e-08	7.00369
hemA	-1.91282	-0.935699	0.00542403	2.26568
hemD	-2.1516	-1.10541	0.0447328	1.34937
hemE	-1.83385	-0.874875	0.0493391	1.30681
hemN	2.10774	1.0757	0.0195512	1.70883
hemO	-42.3389	-5.40391	5.01127e-23	22.3001
hepA	-2.21863	-1.14967	0.0528429	1.27701
hflK	-2.00332	-1.0024	0.016674	1.77796
hfq	-2.39503	-1.26005	0.00599942	2.22189
himD	1.74329	0.801809	0.0678308	1.16857
hisC2	-2.88769	-1.52992	0.00119134	2.92396
hisE	-1.61341	-0.690112	0.113512	0.944958
hisF1	1.70674	0.771241	0.071794	1.14391
hisG	-2.08891	-1.06275	0.00964158	2.01585
hisH2	2.34102	1.22714	0.0141463	1.84936
hisI	-1.44598	-0.532046	0.243567	0.613382
hisQ	2.17356	1.12006	0.0112704	1.94806
hisS	-2.24039	-1.16375	0.00175552	2.75559
hitA	-4.40843	-2.14026	7.28837e-06	5.13737
hitB	-2.31725	-1.21242	0.000399776	3.39818
hmgA	4.52147	2.17679	1.71027e-09	8.76693
holA	-1.93833	-0.954816	0.0432187	1.36433
holB	-1.52239	-0.606337	0.0867987	1.06149
hom	-1.3184	-0.398787	0.334699	0.475346
hpaA	-1.28869	-0.365903	0.455787	0.341238
hpcG	2.30083	1.20216	0.0713096	1.14685
hpd	12.674	3.6638	1.96332e-21	20.707
hscA	-3.9135	-1.96846	2.46407e-06	5.60835
hscB	-4.14997	-2.0531	5.46812e-05	4.26216
hslU	-2.45476	-1.29558	0.00629247	2.20118
hslV	-2.02679	-1.0192	0.0425483	1.37112
htpG	-1.95638	-0.968188	0.0459441	1.33777
hupB	-2.06676	-1.04737	0.0258257	1.58795
hutH	3.40384	1.76716	0.00407054	2.39035
hutU	5.85061	2.54859	1.07672e-11	10.9679
ibpA	-1.41507	-0.500878	0.430965	0.365558
icd	-1.97651	-0.982955	0.0338872	1.46996
iciA	1.11846	0.161517	0.98043	0.00858362
icmP	-9.85803	-3.3013	1.1205e-12	11.9506
idh	-2.12377	-1.08662	0.0265404	1.57609
ilvA1	-1.24783	-0.31942	0.450581	0.346227
ilvC	-2.80962	-1.49038	0.00018644	3.72946
ilvD	2.08142	1.05757	0.00421523	2.37518
ilvE	-2.06466	-1.0459	0.02215	1.65463
ilvH	-2.26311	-1.17831	0.0150212	1.82329
ilvI	-2.03268	-1.02339	0.0134488	1.87132
imm2	2.09806	1.06905	0.0508754	1.29349
infA	1.59873	0.676924	0.174719	0.757661
infB	-2.77814	-1.47412	0.00561728	2.25047
infC	-1.91141	-0.934637	0.062923	1.20119
iscA	-4.27197	-2.0949	0.000146573	3.83395
iscR	-10.9751	-3.45616	2.9947e-17	16.5236
iscS	-7.00418	-2.80822	9.27041e-09	8.0329
iscU	-5.32731	-2.41341	8.00967e-08	7.09639
katA	4.44495	2.15217	2.23865e-07	6.65001
katB	1.7231	0.785009	0.0319496	1.49553
katN	-2.82512	-1.49831	0.00491587	2.3084
kdpB	1.22009	0.286992	1	0
kdpC	1.04263	0.0602229	1	0
kdpF	2.62431	1.39194	1	0
ksgA	-1.6288	-0.703806	0.0481105	1.31776
kynA	1.79204	0.841605	0.0205875	1.6864
kynB	1.67903	0.747624	0.0384285	1.41535
ladS	-1.58625	-0.665625	0.133846	0.873393
lasA	-3.15916	-1.65954	2.70194e-05	4.56832
lasB	-5.56746	-2.47702	1.3758e-06	5.86144
lasI	2.45755	1.29722	0.00311175	2.50699
ldcA	-1.52001	-0.604084	0.102649	0.988644
ldh	1.33531	0.417171	0.614571	0.211428
lecA	-3.77317	-1.91578	0.0116557	1.93346
lecB	-15.1437	-3.92065	1.08168e-10	9.9659
lepA	-1.96691	-0.975931	0.0151093	1.82076
leuA	1.28024	0.35641	0.529861	0.275838
leuD	4.56778	2.19149	1.66363e-08	7.77894
leuS	-2.35453	-1.23544	0.00678883	2.16821
lexA	1.04039	0.0571263	0.980427	0.00858486
lgt	1.98966	0.992522	0.00732887	2.13496
lig	-1.76276	-0.817839	0.0327167	1.48523
ligT	2.16446	1.11401	0.00349543	2.4565
lipA	1.66052	0.731631	0.0687608	1.16266
lipB	-1.81431	-0.859423	0.0776876	1.10965
liuA	2.46382	1.3009	0.00130338	2.88493
liuB	1.74687	0.804769	0.0574501	1.24071
liuC	2.21199	1.14535	0.00980864	2.00839
liuD	1.68206	0.750226	0.11275	0.947883
liuE	2.63092	1.39557	0.00530829	2.27505
lnt	-1.03366	-0.0477629	1	0
lpdG	-2.88802	-1.53008	0.000171927	3.76466
lpdV	4.81813	2.26847	8.73669e-07	6.05865
lppL	30.1913	4.91606	2.50042e-15	14.602
lptA	-1.45709	-0.543091	0.149772	0.824569
lpxC	-1.97431	-0.981348	0.0256286	1.59128
lpxK	-1.90068	-0.926513	0.0554682	1.25596
ltaA	-1.50768	-0.592329	0.104425	0.981197
lysA	-2.63363	-1.39705	0.000289016	3.53908
lysC	-1.71371	-0.77712	0.0651731	1.18593
maiA	1.84922	0.886919	0.0161285	1.79241
map	-1.81399	-0.859167	0.07492	1.1254
metE	1.44348	0.529554	0.657969	0.181795
metF	-4.36814	-2.12702	1.98149e-05	4.70301
metG	-2.36143	-1.23966	0.00604156	2.21885
metK	-12.7631	-3.67391	1.74103e-09	8.75919
mgtE	-1.77328	-0.82642	0.121298	0.916147
miaA	-2.71454	-1.44071	0.00104638	2.98031
micA	-2.25086	-1.17047	0.0155999	1.80688
mifR	-1.71175	-0.775472	0.122538	0.91173
mifS	-2.65733	-1.40998	0.00692047	2.15986
minD	-1.71006	-0.774044	0.111685	0.952003
minE	-2.00477	-1.00343	0.0105315	1.97751
mliC	-1.77221	-0.825552	0.0175734	1.75514
mltB1	-1.84847	-0.886335	0.0205778	1.6866
mltD	-2.58168	-1.36831	0.00028109	3.55115
mmsA	3.47236	1.79592	0.0853405	1.06884
mmsB	5.88584	2.55725	0.00742753	2.12916
moaA2	-1.80054	-0.848432	0.0366984	1.43535
moaB2	-2.16246	-1.11268	0.00374286	2.4268
moaC	2.1135	1.07963	0.0133906	1.8732
mobA	-1.7228	-0.784759	0.0944529	1.02478
modA	2.47627	1.30817	0.016256	1.78899
modB	1.97474	0.981665	0.0398986	1.39904
modC	1.91243	0.935407	0.0733759	1.13445
moeA2	-1.87222	-0.904749	0.0250307	1.60153
moeB	-1.51442	-0.598769	0.123474	0.908424
morA	-2.44348	-1.28894	0.000882106	3.05448
motA	-1.76141	-0.816731	0.0286344	1.54311
motB	-1.59989	-0.677969	0.0819005	1.08671
mqoA	-6.24667	-2.64309	1.80248e-09	8.74413
mqoB	-1.5986	-0.676812	0.0726219	1.13893
mrcB	-2.33915	-1.22599	0.00186752	2.72873
mreB	-2.45884	-1.29798	0.00825526	2.08327
mreC	-3.17064	-1.66477	0.000608974	3.2154
msbA	-3.08908	-1.62718	0.000324733	3.48847
mtlR	1.29744	0.375673	0.407272	0.390116
mttC	1.58902	0.66814	0.0942625	1.02566
mucA	-2.32424	-1.21676	0.114729	0.940328
murA	-2.7839	-1.47711	0.00121865	2.91412
murB	-1.58849	-0.667652	0.0899729	1.04589
murC	-1.93954	-0.955715	0.0253564	1.59591
murD	-1.82508	-0.867956	0.0443535	1.35307
murE	-1.79053	-0.84039	0.0546979	1.26203
murF	-1.64335	-0.716642	0.108821	0.963288
murG	-1.9051	-0.929866	0.0101687	1.99274
mutM	-1.26906	-0.343765	0.474611	0.323662
mutS	-2.2907	-1.19579	0.00506623	2.29532
mvaT	2.06714	1.04764	0.0473101	1.32505
mvfR	-1.57896	-0.658977	0.149506	0.82534
nadA	1.76888	0.822838	0.0310069	1.50854
nadD	-2.43317	-1.28284	0.00455	2.34199
nadE	2.49721	1.32032	0.00599959	2.22188
napA	10.4042	3.37909	5.00769e-18	17.3004
napB	16.8703	4.07641	1.87344e-20	19.7274
napC	15.0026	3.90714	8.17443e-22	21.0875
napD	3.21132	1.68317	0.000189406	3.72261
napE	4.01711	2.00616	3.40365e-06	5.46806
narH	1.71798	0.780712	0.0839762	1.07584
narK1	2.30917	1.20737	0.00379233	2.42109
nasA	15.2057	3.92654	4.62107e-23	22.3353
ndk	-3.21849	-1.68638	8.22945e-05	4.08463
nhaB	2.0353	1.02524	0.00540522	2.26719
nhaP	-1.84449	-0.88322	0.0163933	1.78533
nirB	23.075	4.52826	6.66514e-28	27.1762
nirD	34.5002	5.10853	1.82065e-30	29.7398
nirQ	2.9547	1.56301	0.000311901	3.50598
nirS	3.03666	1.60249	0.00442369	2.35422
nosL	-7.63982	-2.93354	3.05321e-05	4.51524
nosY	-8.87935	-3.15045	1.70572e-13	12.7681
np20	2.12444	1.08708	0.0132306	1.87842
nrdA	-2.4051	-1.2661	0.0282139	1.54954
nrdB	-2.6033	-1.38034	0.018813	1.72554
nrdD	2.64862	1.40524	0.000645919	3.18982
nrdJa	-1.96063	-0.971318	0.0243268	1.61391
nrdJb	-1.96605	-0.975299	0.0228879	1.64039
nrdR	-2.76363	-1.46657	1.12952e-05	4.94711
ntrB	11.6507	3.54234	7.22868e-15	14.1409
ntrC	9.69437	3.27715	2.34916e-13	12.6291
nuh	3.27453	1.71129	1.94923e-06	5.71014
nuoA	2.32176	1.21522	0.00807113	2.09307
nuoB	2.51042	1.32793	0.00083582	3.07789
nuoD	1.85559	0.891875	0.0208517	1.68086
nuoE	2.07204	1.05105	0.00746009	2.12726
nuoF	1.51615	0.600412	0.10751	0.968552
nuoG	1.97806	0.984088	0.0113312	1.94572
nuoH	1.71287	0.776412	0.030002	1.52285
nuoI	2.25941	1.17595	0.00141994	2.84773
nusA	-3.07489	-1.62054	0.00459653	2.33757
nusG	-2.80769	-1.48938	0.00451526	2.34532
obg	-1.69462	-0.760965	0.0586216	1.23194
ohrR	8.77152	3.13283	4.55646e-06	5.34137
omlA	-1.64829	-0.720972	0.0996825	1.00138
opdB	1.09919	0.136439	0.917479	0.037404
opdC	1.77894	0.831017	0.0413443	1.38358
opdP	8.35762	3.06309	3.9798e-13	12.4001
opmD	-2.29097	-1.19596	0.0612217	1.21309
opmQ	-13.2315	-3.7259	2.25613e-13	12.6466
opr86	-1.60602	-0.683494	0.0871088	1.05994
oprB	-2.16663	-1.11545	0.00696805	2.15689
oprC	-2.82749	-1.49952	0.00026425	3.57798
oprD	8.84316	3.14456	1.56183e-09	8.80637
oprG	4.39519	2.13592	3.16848e-07	6.49915
oprL	-1.96524	-0.974707	0.0309302	1.50962
oprM	-1.75982	-0.815429	0.0588233	1.23045
oprO	2.51021	1.32781	0.000221746	3.65414
osmC	-6.47052	-2.69388	5.82991e-08	7.23434
ospR	3.90441	1.9651	1.41614e-06	5.84889
ostA	-1.83122	-0.872801	0.0741187	1.13007
oxyR	-1.30328	-0.382149	0.333913	0.476367
PA0011	-1.3941	-0.479337	0.273489	0.56306
PA0022	-2.30424	-1.20429	0.00439641	2.3569
PA0028	-2.20281	-1.13934	0.110837	0.955316
PA0032	1.94935	0.962996	0.0612886	1.21262
PA0034	1.58467	0.664187	0.0764046	1.11688
PA0039	-2.06041	-1.04293	0.0498915	1.30197
PA0041	-1.75164	-0.808706	0.138195	0.859507
PA0045	-2.06583	-1.04672	0.028765	1.54114
PA0054	1.61356	0.690246	0.0706068	1.15115
PA0056	2.13415	1.09366	0.107339	0.969241
PA0062	-2.31346	-1.21005	0.0533974	1.27248
PA0063	-1.10262	-0.140938	0.864397	0.0632869
PA0068	1.72781	0.788945	0.0438674	1.35786
PA0070	-5.97809	-2.57969	1.10131e-07	6.95809
PA0071	-1.16049	-0.214738	0.663504	0.178156
PA0076	-3.10257	-1.63347	0.0819948	1.08621
PA0083	-4.04293	-2.0154	0.00104686	2.98011
PA0084	-3.59363	-1.84544	0.00390539	2.40834
PA0086	-2.95685	-1.56406	0.0586216	1.23194
PA0088	-2.61995	-1.38954	0.0539871	1.26771
PA0089	-2.6843	-1.42454	0.09594	1.018
PA0092	-1.98369	-0.988186	0.102681	0.98851
PA0094	-1.02166	-0.0309219	1	0
PA0095	-1.66405	-0.734701	0.0392662	1.40598
PA0099	-1.60147	-0.679396	0.177572	0.750626
PA0103	3.53582	1.82204	4.16385e-07	6.3805
PA0104	2.02155	1.01546	0.00650681	2.18663
PA0107	5.1332	2.35986	7.75271e-05	4.11055
PA0109	1.70276	0.767875	0.153767	0.813136
PA0110	3.90666	1.96594	0.00562054	2.25022
PA0111	4.57397	2.19345	0.000363401	3.43961
PA0112	2.77093	1.47037	0.00288618	2.53968
PA0113	3.07121	1.61881	0.000126693	3.89725
PA0115	-1.67913	-0.747716	0.101821	0.992163
PA0116	1.91188	0.934994	0.0114357	1.94174
PA0117	4.40316	2.13854	4.57465e-06	5.33964
PA0118	6.6712	2.73795	2.33207e-10	9.63226
PA0121	2.50111	1.32257	0.00439641	2.3569
PA0122	-5.98714	-2.58187	2.71283e-06	5.56658
PA0123	-2.62818	-1.39406	0.00240806	2.61833
PA0127	-1.41672	-0.502559	0.270651	0.567591
PA0128	2.98932	1.57982	7.84507e-05	4.1054
PA0130	1.05473	0.0768694	0.931895	0.030633
PA0131	-1.27293	-0.348153	0.472412	0.325679
PA0132	-2.66839	-1.41597	0.000247168	3.60701
PA0133	2.81864	1.495	6.96191e-05	4.15727
PA0134	2.22893	1.15635	0.0115926	1.93582
PA0135	17.3672	4.11829	0.0853405	1.06884
PA0136	184.113	7.52445	1.36004e-39	38.8664
PA0137	92.2118	6.52688	2.78747e-33	32.5548
PA0138	16.1538	4.0138	1.07245e-24	23.9696
PA0141	3.3509	1.74455	6.36899e-07	6.19593
PA0142	4.986	2.31788	8.52382e-05	4.06937
PA0144	6.36163	2.6694	1.09743e-14	13.9596
PA0145	1.79122	0.840945	0.0328195	1.48387
PA0146	30.9766	4.95311	2.11322e-24	23.6751
PA0147	13.443	3.74878	1.20077e-19	18.9205
PA0148	2.98138	1.57598	3.27015e-06	5.48543
PA0149	-9.63523	-3.26832	1.24528e-15	14.9047
PA0150	-6.4395	-2.68695	9.13457e-08	7.03931
PA0157	1.42301	0.50895	0.378635	0.421779
PA0160	5.06145	2.33955	1.53664e-07	6.81343
PA0161	3.73284	1.90028	0.00013095	3.8829
PA0165	17.9955	4.16956	1.49873e-20	19.8243
PA0166	18.4891	4.2086	4.62107e-23	22.3353
PA0167	5.67144	2.50372	6.00758e-12	11.2213
PA0168	5.07463	2.3433	1.68996e-10	9.77212
PA0169	2.97677	1.57375	3.0685e-05	4.51307
PA0171	-1.7258	-0.787268	0.0439043	1.35749
PA0173	2.10057	1.07078	0.0581986	1.23509
PA0174	2.38467	1.25379	0.00091189	3.04006
PA0175	3.0579	1.61254	4.7561e-06	5.32275
PA0177	2.45434	1.29534	0.00209943	2.6779
PA0178	1.92206	0.942651	0.0378062	1.42244
PA0179	2.08691	1.06137	0.0552471	1.25769
PA0190	-2.7938	-1.48223	0.0436649	1.35987
PA0194	3.34787	1.74324	0.000533182	3.27312
PA0200	2.12272	1.08592	0.0191356	1.71816
PA0201	-7.53547	-2.9137	0.000588042	3.23059
PA0202	-6.02021	-2.58981	0.00207001	2.68403
PA0204	2.20021	1.13764	0.00435946	2.36057
PA0205	2.07338	1.05198	0.0107334	1.96926
PA0206	2.00416	1.003	0.0713096	1.14685
PA0218	2.40982	1.26892	0.000141541	3.84912
PA0219	4.0456	2.01635	0.026873	1.57068
PA0220	1.99082	0.993366	0.0288831	1.53936
PA0221	7.57041	2.92037	5.99876e-11	10.2219
PA0222	11.1584	3.48006	5.80722e-19	18.236
PA0223	2.09921	1.06985	0.00109748	2.9596
PA0224	3.3438	1.74149	8.73669e-07	6.05865
PA0226	-1.76129	-0.81663	0.108375	0.96507
PA0239	2.29756	1.2001	0.00126357	2.8984
PA0240	3.38816	1.7605	3.09721e-06	5.50903
PA0241	2.62297	1.3912	0.0125108	1.90271
PA0242	2.52953	1.33887	0.0958959	1.0182
PA0248	2.07495	1.05308	0.012416	1.90602
PA0249	4.439	2.15024	1.47935e-07	6.82993
PA0254	2.17737	1.12259	0.00411328	2.38581
PA0257	2.18364	1.12674	0.000708451	3.14969
PA0258	1.93585	0.95297	0.00828548	2.08168
PA0260	1.52812	0.611754	0.0980128	1.00872
PA0264	-4.44726	-2.15292	5.92651e-07	6.2272
PA0267	-2.40036	-1.26325	0.0111381	1.95319
PA0271	-1.08691	-0.120228	0.866956	0.062003
PA0276	2.64511	1.40333	0.000530448	3.27536
PA0277	1.84146	0.880852	0.0440838	1.35572
PA0278	2.65565	1.40907	0.0936525	1.02848
PA0284	-17.3043	-4.11306	5.12544e-07	6.29027
PA0309	-1.72467	-0.786324	0.0974328	1.01129
PA0313	1.39931	0.484715	0.228624	0.640879
PA0314	-3.21799	-1.68616	3.74745e-06	5.42626
PA0315	-3.51495	-1.8135	3.02137e-05	4.5198
PA0317	-2.39827	-1.26199	0.000529782	3.2759
PA0320	2.39523	1.26017	0.00141236	2.85005
PA0321	20.4973	4.35736	2.85742e-27	26.544
PA0322	15.1478	3.92104	2.5717e-24	23.5898
PA0323	45.983	5.52303	6.84817e-30	29.1644
PA0324	4.35262	2.12189	1.07838e-08	7.96723
PA0325	3.50029	1.80747	3.74314e-08	7.42676
PA0326	55.3626	5.79084	2.80104e-39	38.5527
PA0328	2.95365	1.5625	0.000113726	3.94414
PA0329	-1.96754	-0.976396	0.0564302	1.24849
PA0332	-1.92463	-0.944583	0.0512636	1.29019
PA0335	-1.47972	-0.56532	0.107195	0.969824
PA0339	-1.05825	-0.0816786	0.954663	0.0201498
PA0340	1.58589	0.665297	0.115738	0.936524
PA0344	-1.79649	-0.845177	0.0416835	1.38004
PA0345	-3.27519	-1.71158	0.00157386	2.80303
PA0346	-10.841	-3.43842	5.6322e-13	12.2493
PA0351	1.92495	0.944821	0.0056428	2.24851
PA0356	-1.62597	-0.701302	0.0682541	1.16587
PA0358	2.88251	1.52732	0.000101292	3.99443
PA0361	-2.48185	-1.31142	0.000389144	3.40989
PA0364	1.83973	0.879493	0.0225291	1.64726
PA0365	1.90188	0.927429	0.0235281	1.62841
PA0366	1.63914	0.712936	0.096047	1.01752
PA0368	-1.0124	-0.017775	1	0
PA0372	-1.80637	-0.853094	0.0487687	1.31186
PA0378	-2.03624	-1.02591	0.0678308	1.16857
PA0385	1.81368	0.85892	0.0401499	1.39632
PA0387	1.99097	0.993474	0.0701709	1.15384
PA0388	2.82585	1.49868	0.00708035	2.14995
PA0398	-1.57652	-0.656742	0.0803258	1.09515
PA0399	-1.35101	-0.434043	0.404864	0.392691
PA0404	1.67487	0.744047	0.0488424	1.3112
PA0428	-1.69391	-0.760361	0.0944529	1.02478
PA0429	-2.13013	-1.09094	0.0089244	2.04942
PA0431	-5.11913	-2.3559	7.99133e-05	4.09738
PA0433	-2.80153	-1.48622	0.00311648	2.50634
PA0436	-1.42787	-0.51386	0.29187	0.534811
PA0439	122.139	6.93238	1.1213e-28	27.9503
PA0440	48.6376	5.604	5.38056e-25	24.2692
PA0443	33.0085	5.04477	3.16309e-21	20.4999
PA0444	26.3944	4.72216	4.00956e-19	18.3969
PA0451	1.12251	0.166722	0.906758	0.0425085
PA0452	1.94151	0.957178	0.237036	0.625186
PA0453	1.72707	0.788329	0.0815428	1.08861
PA0454	1.52264	0.606575	0.0907158	1.04232
PA0456	-3.57137	-1.83648	0.000324733	3.48847
PA0459	1.5392	0.622176	0.201156	0.696467
PA0462	-2.83519	-1.50345	0.0168447	1.77354
PA0466	1.9432	0.958436	0.0265404	1.57609
PA0471	-40.9943	-5.35735	2.80562e-25	24.552
PA0472	-100.308	-6.6483	2.02152e-30	29.6943
PA0473	-2.14222	-1.09911	0.00522771	2.28169
PA0474	11.9445	3.57827	5.48095e-10	9.26114
PA0475	15.0762	3.9142	1.52011e-21	20.8181
PA0476	3.911	1.96754	2.05291e-08	7.68763
PA0478	1.68748	0.75487	0.0274702	1.56114
PA0479	2.88058	1.52636	4.06206e-05	4.39125
PA0483	-1.84934	-0.887007	0.0368704	1.43332
PA0485	2.52617	1.33695	0.000355	3.44977
PA0493	3.37854	1.7564	0.010303	1.98704
PA0495	1.89835	0.924746	0.00470783	2.32718
PA0498	3.05585	1.61157	4.91653e-06	5.30834
PA0499	1.60862	0.685823	0.0585342	1.23259
PA0505	-1.79843	-0.846738	0.0464294	1.33321
PA0506	1.24547	0.316686	0.634511	0.197561
PA0507	2.05779	1.0411	0.0678308	1.16857
PA0529	-3.15084	-1.65573	0.0401499	1.39632
PA0530	-2.90182	-1.53696	0.0322954	1.49086
PA0531	-2.57428	-1.36417	0.0754393	1.1224
PA0532	1.00041	0.000590382	1	0
PA0536	-2.18514	-1.12773	0.0118356	1.92681
PA0539	2.07317	1.05184	0.0752742	1.12335
PA0544	1.61878	0.694908	0.114994	0.939326
PA0545	2.71231	1.43952	0.000121287	3.91618
PA0547	-22.4881	-4.49109	4.67995e-12	11.3298
PA0549	-2.48609	-1.31388	0.0045986	2.33737
PA0550	-1.76727	-0.821522	0.0430777	1.36575
PA0553	1.75187	0.808893	0.294802	0.53047
PA0554	-1.01629	-0.0233062	1	0
PA0558	-2.8442	-1.50802	0.000209607	3.67859
PA0559	-1.95643	-0.968226	0.0110065	1.95835
PA0560	-1.30148	-0.380156	0.387554	0.411667
PA0562	-1.8785	-0.909585	0.0196437	1.70678
PA0566	-1.63476	-0.709081	0.0493973	1.3063
PA0567	2.11186	1.07852	0.0520392	1.28367
PA0568	-1.82199	-0.865512	0.0320249	1.49451
PA0570	-1.19938	-0.262287	0.555011	0.255698
PA0572	-4.44626	-2.15259	1.38193e-06	5.85951
PA0573	2.10502	1.07383	0.00572145	2.24249
PA0578	-4.30394	-2.10566	6.98632e-06	5.15575
PA0581	-1.66157	-0.732544	0.0500386	1.30069
PA0585	2.17943	1.12395	0.025801	1.58836
PA0589	1.15152	0.203535	0.700478	0.154606
PA0596	2.39763	1.26161	0.00156116	2.80655
PA0599	1.58296	0.662621	0.0629428	1.20105
PA0601	1.83666	0.877087	0.0127162	1.89564
PA0602	2.05285	1.03763	0.00201547	2.69562
PA0604	3.01146	1.59047	0.00141015	2.85074
PA0605	2.12336	1.08635	0.000845992	3.07263
PA0613	1.92283	0.943234	0.0208781	1.68031
PA0616	1.13809	0.186609	0.810831	0.0910697
PA0617	1.13507	0.182785	0.805007	0.0942003
PA0618	-1.07043	-0.0981868	0.952158	0.0212911
PA0619	-1.09453	-0.130309	0.905901	0.0429194
PA0620	1.02079	0.0296831	1	0
PA0621	1.72212	0.784183	0.0842561	1.0744
PA0622	1.0306	0.0434823	1	0
PA0623	1.6783	0.747	0.134686	0.870678
PA0624	1.22024	0.28717	0.681919	0.166267
PA0625	1.20519	0.269255	0.636012	0.196535
PA0626	1.00291	0.00419301	1	0
PA0628	-1.10752	-0.147328	0.860217	0.0653918
PA0633	2.2815	1.18998	0.0127237	1.89539
PA0634	1.50043	0.58538	0.227602	0.642824
PA0636	1.11901	0.162225	0.836469	0.0775501
PA0639	-1.02925	-0.0415889	1	0
PA0640	1.20203	0.265479	0.671605	0.172886
PA0641	1.12222	0.166356	0.834794	0.0784208
PA0644	1.69198	0.758711	0.0593186	1.22681
PA0645	1.89025	0.918578	0.0307891	1.5116
PA0648	1.85332	0.890115	0.0391802	1.40693
PA0653	-1.69987	-0.765428	0.0870748	1.06011
PA0659	-1.55619	-0.638015	0.172598	0.762963
PA0660	-2.73048	-1.44915	0.000439077	3.35746
PA0661	-1.50791	-0.592549	0.119818	0.921476
PA0663	-1.68016	-0.748595	0.0739796	1.13089
PA0664	-1.57767	-0.657792	0.0877537	1.05673
PA0665	-1.60665	-0.684052	0.1181	0.927751
PA0668.1	-3.89467	-1.9615	0.174418	0.75841
PA0668.3	20.5951	4.36423	0.0493973	1.3063
PA0668.4	-3.38151	-1.75767	0.178135	0.749252
PA0668.5	10.6015	3.40619	0.275619	0.559691
PA0677	2.79073	1.48064	0.0758748	1.1199
PA0704	-2.20301	-1.13948	0.00255881	2.59196
PA0708	-1.76936	-0.823231	0.0154403	1.81135
PA0711	2.38293	1.25274	0.332519	0.478184
PA0713	2.60318	1.38028	0.00123416	2.90863
PA0714	5.21337	2.38222	5.97485e-09	8.22367
PA0715	2.11591	1.08128	0.0115382	1.93786
PA0716	2.24233	1.165	0.010153	1.99341
PA0718	-1.95569	-0.967677	0.00808384	2.09238
PA0719	-1.80429	-0.851431	0.0390048	1.40888
PA0721	17.9376	4.16491	0.0853405	1.06884
PA0722	-1.81834	-0.862622	0.0682679	1.16578
PA0730	5.65576	2.49972	5.5924e-08	7.2524
PA0731	3.00541	1.58756	1.4321e-06	5.84403
PA0737	-2.43752	-1.28541	0.0960313	1.01759
PA0738	7.04753	2.81712	4.18264e-09	8.37855
PA0739	2.548	1.34936	0.0214169	1.66924
PA0746	2.45093	1.29333	0.00837732	2.07689
PA0747	1.86211	0.896935	0.109522	0.960498
PA0748	1.9545	0.966797	0.0213307	1.671
PA0758	-1.78477	-0.835739	0.0513321	1.28961
PA0760	-1.07763	-0.10786	0.899302	0.0460947
PA0769	1.37617	0.460656	0.407611	0.389754
PA0776	1.32127	0.401928	0.707899	0.150029
PA0779	-2.54854	-1.34967	0.00124893	2.90346
PA0786	6.07211	2.6022	0.00709638	2.14896
PA0787	3.21795	1.68614	0.000333029	3.47752
PA0788	3.09124	1.62819	0.00749254	2.12537
PA0789	-2.33623	-1.22418	0.00363436	2.43957
PA0793	3.34457	1.74182	9.55227e-08	7.01989
PA0794	3.14804	1.65445	2.82949e-06	5.54829
PA0797	1.80197	0.849571	0.0348662	1.45759
PA0801	-2.46899	-1.30392	0.000792532	3.10098
PA0803	-1.96937	-0.977736	0.00660156	2.18035
PA0804	-1.77357	-0.826653	0.0200433	1.69803
PA0805	-2.07624	-1.05397	0.0301279	1.52103
PA0806	-7.49331	-2.9056	3.29595e-07	6.48202
PA0809	1.22888	0.297343	0.612408	0.212959
PA0810	1.59681	0.675196	0.0733759	1.13445
PA0812	3.29164	1.71881	1.54376e-07	6.81142
PA0815	1.96595	0.97523	0.00885608	2.05276
PA0816	2.54266	1.34634	0.000196016	3.70771
PA0817	1.49046	0.575756	0.117779	0.92893
PA0818	-1.93571	-0.952859	0.0360229	1.44342
PA0819	1.83984	0.879579	0.0524292	1.28043
PA0821	1.59694	0.675309	0.0878319	1.05635
PA0822	1.79046	0.840334	0.0126725	1.89714
PA0823	7.64298	2.93414	1.29737e-12	11.8869
PA0824	2.42541	1.27823	0.00349543	2.4565
PA0826	11.122	3.47535	2.97889e-15	14.5259
PA0827	-1.60588	-0.683362	0.120223	0.920013
PA0828	2.07469	1.0529	0.0134317	1.87187
PA0830	1.64444	0.717598	0.0432187	1.36433
PA0833	-2.83822	-1.50499	0.0235019	1.6289
PA0838	-1.30337	-0.38225	0.502856	0.298556
PA0839	1.11695	0.159569	0.846677	0.0722825
PA0841	2.13831	1.09647	0.0814024	1.08936
PA0850	-6.36269	-2.66964	1.50979e-07	6.82108
PA0851	-7.69246	-2.94344	1.02005e-14	13.9914
PA0856	-2.4132	-1.27095	0.0194487	1.71111
PA0859	1.50954	0.594109	0.229061	0.640049
PA0860	1.46815	0.554002	0.216964	0.663611
PA0863	-1.63159	-0.706281	0.0764046	1.11688
PA0874	16.1576	4.01414	3.51262e-06	5.45437
PA0875	2.29095	1.19595	0.00169472	2.7709
PA0876	4.1962	2.06908	9.67102e-10	9.01453
PA0877	2.38486	1.25391	0.000407773	3.38958
PA0887.1	17.0235	4.08945	0.0853405	1.06884
PA0891	1.67812	0.746849	0.0754212	1.12251
PA0894	1.982	0.986956	0.0112835	1.94756
PA0902	-1.57418	-0.654599	0.177331	0.751216
PA0905.1	31.9058	4.99575	0.00269597	2.56928
PA0905.3	8.86043	3.14738	0.425305	0.3713
PA0907	2.05067	1.03609	0.00235595	2.62783
PA0910	2.31034	1.20811	0.00176689	2.75279
PA0914	2.95202	1.5617	0.0673066	1.17194
PA0915	4.37123	2.12804	1.18396e-08	7.92666
PA0916	1.94696	0.961225	0.0137958	1.86025
PA0918	5.57763	2.47965	7.69068e-12	11.114
PA0919	-2.40896	-1.26841	0.0840746	1.07534
PA0920	-2.51814	-1.33236	0.0817579	1.08747
PA0921	-1.65142	-0.723707	0.217983	0.661577
PA0922	1.17472	0.232312	0.674814	0.170816
PA0925	1.24994	0.321853	0.665444	0.176888
PA0929	-10.5426	-3.39815	3.92246e-18	17.4064
PA0930	-1.66481	-0.735359	0.0495064	1.30534
PA0937	-2.15757	-1.1094	0.00799796	2.09702
PA0938	-5.26872	-2.39745	4.68883e-06	5.32894
PA0939	-1.88398	-0.913782	0.0234516	1.62983
PA0940	-1.3036	-0.382497	0.4388	0.357734
PA0941	-1.68839	-0.755647	0.111882	0.951239
PA0946	-1.61403	-0.690664	0.0765511	1.11605
PA0948	-1.50241	-0.587281	0.207267	0.68347
PA0950	-1.68932	-0.75644	0.0477532	1.321
PA0951	-1.95516	-0.96729	0.0101351	1.99417
PA0952	-2.74456	-1.45657	0.0925194	1.03377
PA0953	-1.71602	-0.779066	0.0507788	1.29432
PA0954	1.78077	0.832502	0.0896259	1.04757
PA0955	-1.66446	-0.735058	0.0975478	1.01078
PA0957	3.44309	1.7837	8.73986e-08	7.0585
PA0960	1.1189	0.162082	0.83045	0.0806863
PA0962	-3.23723	-1.69476	0.000451222	3.34561
PA0968	-1.88535	-0.914829	0.0439439	1.3571
PA0974	-1.85141	-0.888623	0.0207077	1.68387
PA0980	2.87672	1.52443	2.89476e-05	4.53839
PA0981	1.54718	0.629638	0.133719	0.873806
PA0984	-1.29703	-0.375213	0.419192	0.377587
PA0988	-1.11906	-0.162287	0.791185	0.101722
PA1005	-1.26812	-0.342697	0.544305	0.264157
PA1006	-1.79349	-0.84277	0.0906458	1.04265
PA1009	-1.52769	-0.61135	0.173719	0.760154
PA1011	-1.99757	-0.998246	0.102311	0.990076
PA1012	-1.6788	-0.747434	0.0424393	1.37223
PA1022	1.56205	0.643444	0.0704871	1.15189
PA1023	1.67945	0.747993	0.0288799	1.5394
PA1028	1.72781	0.788943	0.0870748	1.06011
PA1031	-1.73133	-0.79188	0.0295363	1.52964
PA1035	1.65588	0.727598	0.0925194	1.03377
PA1037	2.02162	1.01551	0.00759268	2.11961
PA1038	1.96522	0.974691	0.0194487	1.71111
PA1041	1.9699	0.978119	0.118218	0.927315
PA1042	4.55572	2.18768	3.07334e-08	7.51239
PA1043	1.69969	0.765272	0.0566081	1.24712
PA1047	-2.79884	-1.48483	2.99018e-05	4.5243
PA1048	-3.55843	-1.83124	0.000196016	3.70771
PA1051	2.57119	1.36244	0.0180465	1.74361
PA1055	1.86179	0.896687	0.0189991	1.72127
PA1056	1.68381	0.751725	0.0550671	1.25911
PA1057	1.50307	0.587913	0.193728	0.712808
PA1058	1.71062	0.774518	0.0582117	1.23499
PA1059	1.76819	0.822275	0.0362516	1.44067
PA1060	-1.73573	-0.795538	0.0221152	1.65531
PA1061	-3.18736	-1.67236	1.30591e-06	5.88409
PA1062	-2.84514	-1.5085	1.29607e-05	4.88737
PA1066	3.06366	1.61525	9.45541e-05	4.02432
PA1088	2.89951	1.53581	0.000216264	3.66501
PA1096	1.764	0.818849	0.101383	0.994035
PA1109	1.60055	0.678564	0.0672073	1.17258
PA1112.1	-2.64856	-1.40521	0.00268789	2.57059
PA1113	1.08078	0.112069	0.972096	0.0122907
PA1116	-1.84767	-0.885709	0.0401773	1.39602
PA1117	-1.29011	-0.367492	0.432974	0.363538
PA1118	-1.10239	-0.14064	0.899447	0.0460243
PA1127	-4.23841	-2.08352	0.000111257	3.95367
PA1129	-1.9191	-0.940428	0.00861151	2.06492
PA1131	-3.4835	-1.80054	1.55248e-07	6.80897
PA1133	-1.73917	-0.798401	0.0478635	1.32
PA1134	-5.80892	-2.53827	1.85514e-06	5.73162
PA1140	2.0714	1.0506	0.00512722	2.29012
PA1142	-3.35436	-1.74604	0.0016638	2.7789
PA1157	-2.33729	-1.22484	0.0459495	1.33772
PA1159	-1.94113	-0.956896	0.0598307	1.22308
PA1160	-2.49518	-1.31915	0.000393294	3.40528
PA1166	-1.13085	-0.177407	0.845412	0.0729317
PA1167	-2.03771	-1.02695	0.00606581	2.21711
PA1168	1.05958	0.0834987	0.995366	0.00201718
PA1170	-1.86171	-0.896627	0.0922558	1.03501
PA1171	1.82303	0.86634	0.0205535	1.68711
PA1182	1.97489	0.981772	0.0216554	1.66443
PA1185	3.09125	1.62819	0.000702045	3.15363
PA1190	2.19835	1.13642	0.307564	0.512064
PA1192	-2.53287	-1.34077	0.00138554	2.85838
PA1193	-1.58299	-0.662653	0.102292	0.990158
PA1194	2.01605	1.01153	0.0713096	1.14685
PA1195	9.75679	3.28641	6.74521e-18	17.171
PA1199	-4.32008	-2.11106	0.000299865	3.52307
PA1200	-2.45911	-1.29814	0.00218975	2.65961
PA1202	-2.52121	-1.33412	0.000434961	3.36155
PA1205	1.64456	0.717699	0.0619753	1.20778
PA1209	1.66906	0.739033	0.109825	0.959298
PA1211	2.6054	1.3815	0.0325147	1.48792
PA1213	3.70496	1.88946	0.000368848	3.43315
PA1214	3.23289	1.69283	0.00198754	2.70168
PA1215	3.34066	1.74013	0.000588042	3.23059
PA1216	6.98651	2.80457	6.47203e-07	6.18896
PA1217	3.38484	1.75909	5.62486e-05	4.24989
PA1218	7.33046	2.8739	8.06967e-09	8.09314
PA1219	3.10736	1.63569	0.00228766	2.64061
PA1220	2.854	1.51299	0.00745385	2.12762
PA1221	6.14612	2.61968	1.6952e-06	5.77078
PA1222	1.55576	0.637618	0.0862119	1.06443
PA1223	1.95432	0.966663	0.0172925	1.76214
PA1234	-2.37221	-1.24623	0.011502	1.93923
PA1240	1.83206	0.873467	0.0426869	1.36971
PA1242	-2.11756	-1.0824	0.0258056	1.58829
PA1243	-2.37566	-1.24833	0.00930882	2.03111
PA1244	-2.46661	-1.30253	0.00601264	2.22093
PA1245	-15.9285	-3.99354	2.37422e-20	19.6245
PA1251	-2.24242	-1.16506	0.00311648	2.50634
PA1252	1.63172	0.70639	0.073989	1.13083
PA1255	5.29409	2.40438	1.32635e-05	4.87734
PA1256	3.3491	1.74377	8.462e-07	6.07253
PA1258	1.86615	0.900065	0.0777468	1.10932
PA1259	1.94947	0.963083	0.0478635	1.32
PA1260	5.81514	2.53981	4.13635e-11	10.3834
PA1263	2.42701	1.27918	0.000167485	3.77602
PA1264	3.21976	1.68695	7.98564e-07	6.09769
PA1269	-1.56838	-0.649277	0.101772	0.992371
PA1274	-2.13338	-1.09314	0.0612886	1.21262
PA1285	2.36096	1.23937	0.010885	1.96317
PA1287	-1.37021	-0.4544	0.238429	0.622641
PA1289	-1.26945	-0.344205	0.653578	0.184703
PA1290	6.31616	2.65905	1.38463e-10	9.85867
PA1292	1.6105	0.687505	0.0735461	1.13344
PA1295	-1.72711	-0.788364	0.0515088	1.28812
PA1296	-1.57539	-0.655713	0.0808025	1.09258
PA1298	-1.96605	-0.9753	0.0099515	2.00211
PA1299	-26.2853	-4.71619	2.13531e-12	11.6705
PA1300	-312.213	-8.28639	1.44877e-41	40.839
PA1301	-176.827	-7.46619	2.77576e-37	36.5566
PA1302	-4.61535	-2.20644	3.54748e-10	9.45008
PA1303	-2.92444	-1.54816	0.00571575	2.24293
PA1304	-1.62472	-0.700194	0.0777004	1.10958
PA1305	-2.90819	-1.54012	7.4802e-06	5.12609
PA1306	-1.09219	-0.127229	0.837053	0.0772471
PA1308	-1.21493	-0.280868	0.509784	0.292614
PA1309	4.35589	2.12297	4.74434e-09	8.32382
PA1323	-2.13186	-1.09211	0.11748	0.930037
PA1324	-2.29338	-1.19747	0.0240749	1.61844
PA1324.1	15.7586	3.97807	0.0853405	1.06884
PA1333	2.43906	1.28632	0.140139	0.853442
PA1334	1.93572	0.952871	0.121288	0.916181
PA1339	1.93329	0.951056	0.0385082	1.41445
PA1341	1.76649	0.820889	0.0338391	1.47058
PA1345	1.6487	0.721332	0.181623	0.740829
PA1347	2.74286	1.45568	1.55655e-05	4.80784
PA1348	3.19606	1.67629	9.04363e-05	4.04366
PA1349	-1.78569	-0.83648	0.0919188	1.0366
PA1353	1.22643	0.294467	0.634796	0.197366
PA1354	-3.59307	-1.84522	3.85602e-07	6.41386
PA1355	-7.08102	-2.82396	2.69622e-06	5.56924
PA1356	-1.15405	-0.206707	0.764079	0.116862
PA1359	-1.72471	-0.786351	0.0662726	1.17867
PA1360	-1.99848	-0.998903	0.0315657	1.50078
PA1362	2.29813	1.20046	0.00260699	2.58386
PA1363	-3.45263	-1.7877	2.08107e-05	4.68171
PA1364	-3.09901	-1.63181	0.122908	0.910421
PA1365	-2.23953	-1.1632	0.00621925	2.20626
PA1377	-2.18384	-1.12687	0.0425483	1.37112
PA1378	-1.70445	-0.769305	0.102079	0.991066
PA1382	1.74039	0.799412	0.0472086	1.32598
PA1383	1.55265	0.634733	0.122538	0.91173
PA1385	1.82392	0.867041	0.0310652	1.50773
PA1386	3.80373	1.92741	3.9832e-08	7.39977
PA1387	2.08932	1.06303	0.00483195	2.31588
PA1388	1.6795	0.748029	0.0369649	1.43221
PA1395	1.6361	0.710257	0.0551733	1.25827
PA1398	-1.90003	-0.926024	0.0598418	1.223
PA1401	2.51001	1.32769	4.78913e-05	4.31974
PA1403	1.3343	0.416088	0.532963	0.273303
PA1404	-1.17956	-0.238251	0.772631	0.112028
PA1410	6.14079	2.61843	2.30773e-11	10.6368
PA1412	2.71512	1.44101	0.0450137	1.34666
PA1414	4.7957	2.26174	1.90965e-05	4.71905
PA1416	1.2903	0.367709	0.478245	0.320349
PA1419	2.14455	1.10068	0.00803585	2.09497
PA1433	1.42124	0.507149	0.216018	0.66551
PA1440	-2.1335	-1.09322	0.011511	1.93889
PA1466	1.57245	0.653015	0.0725035	1.13964
PA1469	-1.98999	-0.992761	0.0372173	1.42925
PA1471	-3.7982	-1.92531	0.0250155	1.60179
PA1473	2.66803	1.41578	0.00206881	2.68428
PA1478	5.43733	2.4429	0.00069448	3.15834
PA1485	2.03738	1.02672	0.120107	0.920433
PA1492	4.83968	2.27491	3.26622e-11	10.486
PA1494	-5.82654	-2.54264	3.07184e-08	7.5126
PA1495	1.76421	0.819021	0.0857756	1.06664
PA1496	-1.86781	-0.901348	0.0477153	1.32134
PA1501	2.01739	1.01249	0.0333885	1.4764
PA1508	1.94314	0.95839	0.0777468	1.10932
PA1509	2.24003	1.16352	0.00527009	2.27818
PA1511	1.03885	0.0549894	1	0
PA1513	4.14787	2.05237	7.93228e-10	9.1006
PA1514	10.3947	3.37777	9.57946e-15	14.0187
PA1516	9.22359	3.20533	3.56942e-18	17.4474
PA1517	5.49561	2.45828	1.68996e-10	9.77212
PA1518	4.27933	2.09739	1.24015e-06	5.90653
PA1521	3.44856	1.78599	1.43856e-06	5.84207
PA1522	3.15651	1.65833	4.14338e-05	4.38265
PA1526	-1.3924	-0.477575	0.249632	0.6027
PA1527	-1.62654	-0.701806	0.0799966	1.09693
PA1531	2.03288	1.02352	0.00980864	2.00839
PA1533	-1.75672	-0.812886	0.0931779	1.03069
PA1540	2.19599	1.13487	0.0516956	1.28655
PA1541	1.72876	0.789735	0.0574632	1.24061
PA1548	2.4267	1.27899	0.000465299	3.33227
PA1549	2.57203	1.36291	0.000264915	3.57689
PA1550	9.75576	3.28625	5.26732e-17	16.2784
PA1551	9.22115	3.20495	1.24181e-13	12.9059
PA1559	-5.91406	-2.56415	4.51977e-07	6.34488
PA1560	-2.27807	-1.18781	0.0270866	1.56724
PA1564	1.20869	0.27345	0.556429	0.25459
PA1565	2.23615	1.16102	0.00112795	2.94771
PA1570	1.52518	0.608975	0.108283	0.965439
PA1571	7.53673	2.91394	4.66821e-06	5.33085
PA1572	-1.91259	-0.93553	0.0282139	1.54954
PA1573	-1.9452	-0.959918	0.0162894	1.78809
PA1574	-2.5036	-1.324	0.000527323	3.27792
PA1576	-2.45023	-1.29292	0.000433369	3.36314
PA1579	-2.72587	-1.44672	0.00350168	2.45572
PA1592	-5.16978	-2.3701	0.00124585	2.90454
PA1594	-2.40578	-1.2665	0.00926215	2.03329
PA1597	-2.45662	-1.29667	0.00778608	2.10868
PA1598	-1.90339	-0.928575	0.0850768	1.07019
PA1600	3.45638	1.78926	0.0851863	1.06963
PA1601	5.60057	2.48557	4.4923e-06	5.34753
PA1602	6.30061	2.65549	5.36869e-11	10.2701
PA1604	1.98181	0.986816	0.00607501	2.21645
PA1617	2.84311	1.50747	0.000264372	3.57778
PA1623	-1.44637	-0.532436	0.198372	0.70252
PA1644	-1.6312	-0.705932	0.0589367	1.22961
PA1645	-1.6016	-0.679511	0.106965	0.970759
PA1646	2.31222	1.20928	0.00763189	2.11737
PA1647	2.2412	1.16427	0.0713096	1.14685
PA1650	-1.68427	-0.752121	0.0630747	1.20015
PA1651	-2.9628	-1.56696	6.37896e-06	5.19525
PA1652	2.68879	1.42696	0.000108891	3.96301
PA1653	3.02904	1.59886	1.23022e-05	4.91002
PA1654	4.91391	2.29687	5.65193e-12	11.2478
PA1655	7.91894	2.98531	1.93704e-13	12.7129
PA1656	1.02935	0.0417374	1	0
PA1657	-1.12729	-0.172861	0.909084	0.0413959
PA1658	-1.45152	-0.537567	0.347122	0.459518
PA1659	-1.44128	-0.527352	0.739682	0.130955
PA1665	-3.02298	-1.59597	0.0807846	1.09267
PA1672	2.1145	1.08032	0.00250289	2.60156
PA1673	12.5582	3.65056	9.34247e-20	19.0295
PA1677	2.43482	1.28382	0.00146453	2.8343
PA1678	-1.68507	-0.752811	0.0665928	1.17657
PA1680	-2.04338	-1.03096	0.116815	0.932503
PA1689	-1.8321	-0.873496	0.0158717	1.79938
PA1692	12.4305	3.63581	1.6946e-09	8.77093
PA1697	-3.52737	-1.81859	0.0634861	1.19732
PA1699	-4.57552	-2.19393	0.000213539	3.67052
PA1729	1.22725	0.295434	0.643153	0.191686
PA1730	6.34666	2.666	2.56429e-07	6.59103
PA1731	6.12992	2.61587	1.54003e-07	6.81247
PA1732	10.8619	3.4412	1.73255e-09	8.76132
PA1733	4.26068	2.09108	9.69675e-06	5.01337
PA1734	10.0978	3.33596	5.27011e-14	13.2782
PA1735	2.74578	1.45722	0.00106871	2.97114
PA1739	1.5747	0.655075	0.122038	0.913504
PA1741	-1.94275	-0.9581	0.00807113	2.09307
PA1744	2.34252	1.22806	0.0218961	1.65963
PA1746	4.89023	2.2899	3.07184e-08	7.5126
PA1747	2.21519	1.14743	0.00402969	2.39473
PA1749	1.08765	0.121208	0.849035	0.0710745
PA1750	-2.16646	-1.11534	0.0122874	1.91054
PA1759	2.0475	1.03386	0.00594975	2.2255
PA1763	1.62153	0.697355	0.0773518	1.11153
PA1766	-2.16607	-1.11508	0.0198253	1.70278
PA1767	-1.75368	-0.810389	0.0513656	1.28933
PA1769	-1.84445	-0.883188	0.0916301	1.03796
PA1779	3.95619	1.98411	3.60057e-09	8.44363
PA1781.1	7.19957	2.84791	3.48521e-05	4.45777
PA1782	26.1283	4.70754	1.66912e-30	29.7775
PA1784	3.30551	1.72487	0.00319469	2.49557
PA1785	88.3523	6.4652	4.70615e-35	34.3273
PA1786	143.139	7.16127	1.15316e-41	40.9381
PA1788	-2.16982	-1.11757	0.00308034	2.5114
PA1790	-3.51789	-1.81471	0.0586216	1.23194
PA1797	-15.065	-3.91313	1.47981e-08	7.82979
PA1811	1.55063	0.632852	0.0807415	1.0929
PA1813	-1.49913	-0.584122	0.128684	0.890475
PA1821	-1.79627	-0.845004	0.0489373	1.31036
PA1828	-1.09336	-0.128764	0.844353	0.0734762
PA1830	-3.17691	-1.66762	1.88151e-05	4.72549
PA1836	-1.09144	-0.12623	0.856857	0.0670919
PA1839	1.33782	0.419883	0.32881	0.483055
PA1851	-1.70708	-0.771527	0.0332602	1.47807
PA1852	-2.13518	-1.09436	0.0378079	1.42242
PA1853	-1.21554	-0.281593	0.754817	0.122158
PA1857	-2.2683	-1.18161	0.0149876	1.82427
PA1860	1.15029	0.202	0.810876	0.0910455
PA1864	3.46269	1.79189	0.00245506	2.60994
PA1869	-11.2982	-3.49803	2.02479e-09	8.69362
PA1870	-3.00652	-1.5881	0.0340054	1.46845
PA1872	-2.36336	-1.24084	0.000469611	3.32826
PA1873	1.69221	0.75891	0.0758316	1.12015
PA1874	-1.57757	-0.657702	0.0984141	1.00694
PA1876	-2.3534	-1.23475	0.00163128	2.78747
PA1880	1.56949	0.650293	0.084438	1.07346
PA1887	2.63028	1.39522	0.0114523	1.94111
PA1888	5.41805	2.43777	0.000264372	3.57778
PA1889	-1.05697	-0.0799339	0.961673	0.0169726
PA1890	-2.04447	-1.03173	0.0752536	1.12347
PA1893	1.94819	0.962134	0.0225502	1.64685
PA1894	10.0814	3.33362	7.81324e-13	12.1072
PA1895	3.15248	1.65649	6.37896e-06	5.19525
PA1896	4.63315	2.21199	1.41852e-06	5.84816
PA1897	2.92373	1.54781	1.08925e-05	4.96287
PA1906	-22.9951	-4.52326	2.80879e-10	9.55148
PA1907	-4.37896	-2.13059	7.46629e-07	6.1269
PA1908	-4.86054	-2.28112	0.0638177	1.19506
PA1909	-3.57089	-1.83628	0.00472273	2.32581
PA1913	-2.41045	-1.2693	0.00691282	2.16034
PA1914	-1.7641	-0.81893	0.0182606	1.73849
PA1916	1.74801	0.80571	0.0432049	1.36447
PA1921	2.02353	1.01687	0.0470908	1.32706
PA1930	1.4975	0.582557	0.433832	0.362679
PA1931	1.97899	0.984761	0.124625	0.904394
PA1934	-5.70254	-2.5116	2.14076e-09	8.66943
PA1935	1.51631	0.600569	0.110688	0.955901
PA1936	2.49527	1.31919	0.00629247	2.20118
PA1939	-1.0564	-0.0791534	0.965601	0.0152024
PA1940	1.67984	0.748328	0.073497	1.13373
PA1952	2.66715	1.4153	0.10751	0.968552
PA1954	3.63393	1.86153	7.5864e-05	4.11996
PA1955	2.4798	1.31022	0.0528429	1.27701
PA1957	-1.53543	-0.618643	0.354327	0.450596
PA1964	-2.26875	-1.1819	0.00365635	2.43695
PA1966	2.61722	1.38804	0.00189371	2.72269
PA1967	2.2361	1.16099	0.00734327	2.13411
PA1969	-2.31547	-1.21131	0.0593675	1.22645
PA1994	-1.50965	-0.594218	0.103437	0.985325
PA1997	2.48517	1.31334	0.00124692	2.90416
PA2004	1.87214	0.90469	0.0205778	1.6866
PA2010	2.45388	1.29506	0.00354486	2.4504
PA2017	1.97749	0.983668	0.00816081	2.08827
PA2019	-4.9828	-2.31696	4.00939e-06	5.39692
PA2020	-1.09453	-0.130312	0.937427	0.0280626
PA2021	2.20455	1.14048	0.275968	0.559142
PA2024	1.08844	0.122261	0.931736	0.030707
PA2027	3.81723	1.93253	7.80442e-08	7.10766
PA2031	1.71793	0.780668	0.0303863	1.51732
PA2032	1.907	0.931308	0.00930882	2.03111
PA2033	-118.489	-6.88861	3.78746e-32	31.4217
PA2034	-71.5094	-6.16006	5.0785e-26	25.2943
PA2035	-5.6445	-2.49685	5.07799e-11	10.2943
PA2040	-3.2539	-1.70217	7.53482e-06	5.12293
PA2042	-3.7942	-1.9238	7.62845e-05	4.11756
PA2043	-3.90106	-1.96387	0.00725275	2.1395
PA2044	-2.49373	-1.3183	0.00030055	3.52208
PA2045	-1.71248	-0.776086	0.0488931	1.31075
PA2046	-2.26356	-1.17859	0.0479291	1.3194
PA2047	-1.3425	-0.424923	0.259944	0.58512
PA2048	2.12532	1.08768	0.0102609	1.98881
PA2049	-1.96251	-0.972697	0.0498606	1.30224
PA2062	-10.1513	-3.3436	4.57353e-07	6.33975
PA2066	-2.79699	-1.48387	6.95776e-05	4.15753
PA2067	-6.19614	-2.63137	7.25414e-09	8.13941
PA2068	-4.53633	-2.18152	1.59872e-06	5.79623
PA2069	-13.814	-3.78806	1.72319e-14	13.7637
PA2070	-2.85316	-1.51256	0.000197781	3.70382
PA2076	2.34362	1.22874	0.000228986	3.64019
PA2083	-1.20424	-0.268123	0.825768	0.0831418
PA2084	-3.893	-1.96088	2.39757e-06	5.62023
PA2088	-2.50037	-1.32214	0.0102526	1.98917
PA2089	-2.03578	-1.02558	0.0124522	1.90475
PA2090	-5.96119	-2.5756	0.00388622	2.41047
PA2091	-3.3762	-1.7554	0.0943314	1.02534
PA2093	-2.19002	-1.13094	0.0476306	1.32211
PA2095	-2.95229	-1.56183	0.00546591	2.26234
PA2102	1.87267	0.9051	0.0114523	1.94111
PA2107	-1.90682	-0.931171	0.0827601	1.08218
PA2108	-2.33862	-1.22566	0.0328195	1.48387
PA2109	-1.91174	-0.934884	0.0853405	1.06884
PA2126	4.81629	2.26792	8.52382e-05	4.06937
PA2127	2.08164	1.05772	0.0121362	1.91592
PA2134	-8.10708	-3.01918	4.47688e-06	5.34902
PA2135	-3.31749	-1.73009	0.00515726	2.28758
PA2136	-5.24241	-2.39023	4.39702e-05	4.35684
PA2137	7.85407	2.97344	0.000138205	3.85948
PA2138	7.61538	2.92892	6.46227e-06	5.18961
PA2139	53.8917	5.75199	2.40648e-05	4.61862
PA2140	-3.8488	-1.94441	0.00585196	2.2327
PA2141	-4.49287	-2.16764	0.00252481	2.59777
PA2142	-2.16209	-1.11242	0.0439439	1.3571
PA2143	-4.19037	-2.06708	0.00034406	3.46337
PA2146	-6.81273	-2.76823	0.000217417	3.66271
PA2151	-2.52981	-1.33903	0.0158224	1.80073
PA2152	-3.14888	-1.65484	0.00194672	2.7107
PA2154	-2.41779	-1.27369	0.0380306	1.41987
PA2155	-1.81715	-0.861681	0.102649	0.988644
PA2156	-2.9843	-1.57739	0.0336025	1.47363
PA2157	-2.41975	-1.27486	0.018038	1.74381
PA2158	-4.54624	-2.18467	9.6355e-05	4.01613
PA2159	-2.93356	-1.55265	0.0432187	1.36433
PA2160	-6.48504	-2.69711	3.45713e-08	7.46128
PA2161	-16.5139	-4.04561	0.00149777	2.82456
PA2162	-7.33318	-2.87444	4.02016e-11	10.3958
PA2163	-5.94743	-2.57227	3.3729e-07	6.472
PA2164	-5.09263	-2.34841	4.15228e-08	7.38171
PA2165	-4.91524	-2.29726	0.000143972	3.84172
PA2166	1.02166	0.0309159	1	0
PA2167	-2.41782	-1.27371	0.0467808	1.32993
PA2168	-2.19973	-1.13733	0.0435498	1.36101
PA2169	-5.74877	-2.52325	7.4482e-06	5.12795
PA2170	-2.71556	-1.44125	0.00731485	2.13579
PA2172	-1.68921	-0.756352	0.120367	0.919492
PA2173	-4.39478	-2.13579	0.000156641	3.80509
PA2177	1.2926	0.370275	0.630129	0.20057
PA2178	2.07994	1.05654	0.13816	0.859619
PA2180	-5.78811	-2.53309	6.64435e-05	4.17755
PA2181	-2.51175	-1.32869	0.0143632	1.84275
PA2182	1.0886	0.12248	0.906162	0.0427939
PA2183	-2.26039	-1.17657	0.0253998	1.59517
PA2184	-8.1367	-3.02444	4.92359e-08	7.30772
PA2186	1.32808	0.409347	0.794373	0.0999754
PA2187	-3.54927	-1.82752	0.00402564	2.39516
PA2188	-2.73743	-1.45282	0.0103773	1.98392
PA2189	-1.98554	-0.989531	0.0901648	1.04496
PA2190	-2.41922	-1.27454	0.0870607	1.06018
PA2192	-4.13554	-2.04807	0.0021199	2.67369
PA2196	1.29947	0.377928	0.480758	0.318073
PA2198	1.80876	0.854999	0.0233399	1.6319
PA2201	-2.805	-1.488	0.0170023	1.76949
PA2202	-2.98797	-1.57917	0.0206088	1.68595
PA2203	-3.47442	-1.79677	0.101419	0.993879
PA2204	-19.7926	-4.30689	2.49195e-13	12.6035
PA2221	1.65968	0.730905	0.0839025	1.07622
PA2222	2.34001	1.22651	0.000260959	3.58343
PA2223	2.02204	1.01581	0.00456918	2.34016
PA2225	2.30305	1.20355	0.000531852	3.27421
PA2226	2.90685	1.53946	9.42799e-05	4.02558
PA2229	-1.66406	-0.734706	0.0322826	1.49103
PA2251	1.56452	0.645722	0.155902	0.807147
PA2260	1.59765	0.675952	0.0986525	1.00589
PA2261	1.59895	0.677121	0.0986525	1.00589
PA2262	1.35085	0.433872	0.300645	0.521946
PA2263	1.59751	0.675829	0.0769705	1.11368
PA2264	5.66574	2.50226	1.32935e-06	5.87636
PA2265	9.32344	3.22086	2.36709e-12	11.6258
PA2266	8.87684	3.15005	2.92891e-18	17.5333
PA2281	-2.9057	-1.53888	0.00240173	2.61948
PA2282	1.69993	0.765479	0.0348178	1.4582
PA2284	-1.74908	-0.806598	0.0542777	1.26538
PA2289	-4.3027	-2.10524	5.22637e-06	5.2818
PA2291	-13.6064	-3.76621	6.39783e-16	15.194
PA2299	2.65461	1.4085	0.0208517	1.68086
PA2301	-4.20424	-2.07184	2.2268e-05	4.65232
PA2308	-3.06589	-1.61631	0.0284448	1.546
PA2309	-5.69431	-2.50952	0.00079994	3.09694
PA2310	-5.10309	-2.35137	0.00457829	2.3393
PA2312	-6.12787	-2.61539	3.53718e-06	5.45134
PA2313	-3.45736	-1.78967	7.11564e-05	4.14779
PA2317	1.05908	0.0828056	0.919136	0.0366201
PA2321	-2.85196	-1.51195	0.000186701	3.72885
PA2323	2.88786	1.53	0.000531675	3.27435
PA2326	1.92204	0.942642	0.0371529	1.43001
PA2332	1.00588	0.00846349	1	0
PA2345	-1.65634	-0.728003	0.0407924	1.38942
PA2349	-1.49606	-0.581167	0.28553	0.544349
PA2353	2.59717	1.37694	4.88155e-05	4.31144
PA2354	2.13239	1.09247	0.0678308	1.16857
PA2358	-9.33041	-3.22194	3.46502e-08	7.46029
PA2359	-10.0418	-3.32795	2.50536e-05	4.60113
PA2360	-3.90786	-1.96638	0.000605732	3.21772
PA2363	-2.05056	-1.03602	0.0160571	1.79433
PA2364	-2.49454	-1.31877	0.0363384	1.43963
PA2365	-10.2917	-3.36341	2.26831e-05	4.6443
PA2366	-5.97094	-2.57796	0.000680672	3.16706
PA2367	-2.8448	-1.50833	0.0131918	1.8797
PA2368	-4.6437	-2.21527	0.0568907	1.24496
PA2369	-5.54164	-2.47031	0.00514331	2.28876
PA2370	-2.6518	-1.40697	0.0559401	1.25228
PA2371	-2.79725	-1.48401	0.0495064	1.30534
PA2372	-1.91304	-0.935868	0.0540081	1.26754
PA2375	-1.67184	-0.741435	0.0998863	1.00049
PA2377	-4.97371	-2.31432	3.94909e-13	12.4035
PA2378	2.63394	1.39722	0.000904818	3.04344
PA2379	1.68428	0.752134	0.109208	0.961745
PA2380	-1.27061	-0.345526	0.4388	0.357734
PA2383	-5.63574	-2.4946	3.08826e-08	7.51029
PA2384	-159.922	-7.32122	8.16972e-34	33.0878
PA2393	-25.8615	-4.69273	1.37212e-12	11.8626
PA2402	-44.9636	-5.49069	5.33659e-12	11.2727
PA2403	-13.2053	-3.72304	1.1235e-11	10.9494
PA2404	-44.3251	-5.47005	1.95143e-13	12.7096
PA2405	-24.9147	-4.63892	6.40047e-10	9.19379
PA2406	-10.5983	-3.40577	4.63525e-05	4.33393
PA2407	-2.74059	-1.45449	3.5948e-05	4.44433
PA2408	-34.1962	-5.09577	2.07678e-09	8.68261
PA2409	-10.7908	-3.43173	4.15105e-07	6.38184
PA2410	-7.70307	-2.94543	1.32281e-08	7.8785
PA2411	-69.0188	-6.10892	8.57583e-18	17.0667
PA2412	-17.507	-4.12986	6.27717e-15	14.2022
PA2414	-2.64803	-1.40492	0.0261198	1.58303
PA2415	-3.12233	-1.64262	0.0101351	1.99417
PA2422	3.84444	1.94278	4.68129e-07	6.32963
PA2423	1.44546	0.53153	0.300558	0.522072
PA2427	-202.487	-7.66169	5.38466e-20	19.2688
PA2428	-1.93415	-0.9517	0.0612886	1.21262
PA2431	-1.76654	-0.820925	0.0434396	1.36211
PA2433	-2.73768	-1.45295	0.024533	1.61025
PA2434	-1.40448	-0.490032	0.357596	0.446608
PA2435	-2.37917	-1.25046	0.00313276	2.50407
PA2436	-1.58702	-0.666319	0.153239	0.814629
PA2441	-1.73582	-0.79562	0.0522479	1.28193
PA2448	-2.17578	-1.12154	0.00455	2.34199
PA2449	-2.26427	-1.17905	0.011572	1.93659
PA2450	-2.16047	-1.11135	0.0716301	1.1449
PA2451	-12.0483	-3.59076	1.59964e-09	8.79598
PA2452	-26.9155	-4.75036	2.80814e-09	8.55158
PA2453	2.18716	1.12906	0.00438253	2.35827
PA2454	2.79235	1.48148	8.81418e-06	5.05482
PA2455	2.92253	1.54722	9.03324e-07	6.04416
PA2456	2.68676	1.42587	0.000115076	3.93902
PA2457	3.87877	1.9556	3.68639e-08	7.4334
PA2462	-2.18633	-1.12851	0.0449587	1.34719
PA2463	-2.01815	-1.01303	0.0145014	1.83859
PA2464	-1.61378	-0.690445	0.110309	0.957388
PA2471	1.76552	0.820096	0.0406549	1.39089
PA2475	-1.61432	-0.690925	0.0824657	1.08373
PA2477	-1.04171	-0.0589506	1	0
PA2480	2.10946	1.07687	0.0104764	1.97979
PA2481	2.02583	1.01852	0.00731345	2.13588
PA2483	-2.61295	-1.38568	0.000590202	3.229
PA2485	-2.72235	-1.44485	0.0900807	1.04537
PA2486	-2.20292	-1.13942	0.116761	0.932704
PA2490	7.13974	2.83587	5.95521e-10	9.2251
PA2497	1.97981	0.985361	0.0413484	1.38354
PA2500	2.68614	1.42554	0.00610699	2.21417
PA2501	5.55659	2.4742	3.45713e-08	7.46128
PA2503	2.12711	1.0889	0.0310284	1.50824
PA2504	1.68737	0.754775	0.215637	0.666277
PA2511	22.1416	4.46869	2.42549e-28	27.6152
PA2524	-1.60401	-0.681682	0.106694	0.971862
PA2527	1.59118	0.670094	0.062625	1.20325
PA2528	-1.08057	-0.111789	0.899099	0.0461926
PA2529	-1.67963	-0.748139	0.03018	1.52028
PA2531	-9.40368	-3.23322	2.41509e-08	7.61707
PA2540	-1.70637	-0.770931	0.32613	0.486609
PA2541	-1.57607	-0.656336	0.167054	0.777143
PA2552	2.67245	1.41816	0.000274568	3.56135
PA2554	-1.37479	-0.45921	0.477778	0.320773
PA2555	-2.86009	-1.51606	0.00653869	2.18451
PA2562	-1.02995	-0.0425728	1	0
PA2563	1.65027	0.722702	0.0936714	1.02839
PA2564	1.71246	0.776072	0.0695761	1.15754
PA2573	-1.00486	-0.00698841	1	0
PA2575	-1.17414	-0.231604	0.750866	0.124437
PA2576	1.885	0.914564	0.0237551	1.62424
PA2577	1.85829	0.893975	0.00883406	2.05384
PA2578	2.95935	1.56528	2.44731e-06	5.61131
PA2580	1.15253	0.204802	0.702772	0.153185
PA2582	-1.83171	-0.873192	0.068068	1.16706
PA2588	-1.06013	-0.0842441	0.939028	0.0273212
PA2589	1.61423	0.690845	0.123396	0.908698
PA2592	-1.65136	-0.723656	0.101715	0.992613
PA2594	-2.77285	-1.47137	0.0190873	1.71926
PA2598	-2.62698	-1.39341	0.0630747	1.20015
PA2599	-2.02386	-1.01711	0.0636005	1.19654
PA2600	-2.37359	-1.24707	0.0717374	1.14425
PA2604	-1.51837	-0.602522	0.120223	0.920013
PA2606	-1.88795	-0.91682	0.0108776	1.96347
PA2607	-2.38269	-1.25259	0.00162874	2.78815
PA2608	-1.96927	-0.977659	0.0627714	1.20224
PA2609	-1.62718	-0.702375	0.154473	0.811147
PA2628	1.28317	0.359712	0.556196	0.254772
PA2631	1.67772	0.746499	0.113512	0.944958
PA2633	1.02842	0.0404263	1	0
PA2650	-1.79917	-0.847335	0.112702	0.948069
PA2651	-1.94573	-0.960311	0.0612886	1.21262
PA2652	-1.88563	-0.915048	0.0439086	1.35745
PA2653	2.34814	1.23152	0.0341869	1.46614
PA2655	-2.29867	-1.2008	0.0482812	1.31622
PA2657	-2.27466	-1.18565	0.00211325	2.67505
PA2658	-2.36862	-1.24404	0.00385059	2.41447
PA2661	1.57782	0.657937	0.118367	0.92677
PA2665	2.43933	1.28648	0.00154066	2.81229
PA2666	-1.28788	-0.364998	0.461471	0.335855
PA2674	1.90621	0.930706	0.0320425	1.49427
PA2675	1.84975	0.887328	0.0730803	1.1362
PA2677	1.65902	0.730327	0.0577016	1.23881
PA2678	2.45469	1.29554	0.000399776	3.39818
PA2679	-2.06957	-1.04933	0.0595358	1.22522
PA2690	-2.0083	-1.00598	0.0614164	1.21172
PA2691	-2.0819	-1.0579	0.0269848	1.56888
PA2692	-2.94996	-1.5607	0.00782464	2.10654
PA2694	-2.34647	-1.23049	0.0184104	1.73494
PA2695	-1.57254	-0.653099	0.123474	0.908425
PA2696	-1.10501	-0.144055	0.823042	0.0845778
PA2702	1.88949	0.917995	0.0056428	2.24851
PA2704	8.00484	3.00087	3.52577e-13	12.4527
PA2707	1.9187	0.94013	0.0276851	1.55775
PA2710	4.07302	2.0261	4.60903e-10	9.33639
PA2711	3.66884	1.87532	7.10968e-09	8.14815
PA2712	1.74832	0.805973	0.0173679	1.76025
PA2714	3.32889	1.73504	0.00864865	2.06305
PA2715	1.7283	0.789355	0.0761858	1.11813
PA2716	-2.04846	-1.03454	0.00494972	2.30542
PA2718	-1.64115	-0.714703	0.0551733	1.25827
PA2719	1.91363	0.936314	0.0243236	1.61397
PA2722	1.08643	0.119601	0.885548	0.0527877
PA2727	-1.96455	-0.974198	0.209542	0.678728
PA2728	-1.75457	-0.811121	0.0320258	1.4945
PA2729	-2.39069	-1.25742	0.0430534	1.36599
PA2730	1.96721	0.976153	0.0284617	1.54574
PA2731	2.05636	1.04009	0.0165586	1.78098
PA2732	1.779	0.831065	0.0558657	1.25286
PA2733	1.74707	0.80494	0.0776457	1.10988
PA2736	1.57991	0.659843	0.120217	0.920033
PA2746	-3.76973	-1.91446	1.9058e-06	5.71992
PA2747	2.07494	1.05307	0.331268	0.479821
PA2748	1.89883	0.925108	0.0282303	1.54928
PA2751	-2.07861	-1.05562	0.0928341	1.03229
PA2753	5.20105	2.3788	3.49018e-08	7.45715
PA2756	-1.43429	-0.520341	0.328051	0.484059
PA2757	-2.8646	-1.51833	0.00782464	2.10654
PA2761	-1.6357	-0.709907	0.108095	0.966195
PA2764	-3.00259	-1.58621	9.34583e-06	5.02938
PA2765	1.85828	0.893966	0.0175054	1.75683
PA2767	2.20389	1.14005	0.0290789	1.53642
PA2768	1.85055	0.887956	0.0687593	1.16267
PA2769	1.26145	0.33508	0.549452	0.260071
PA2770	-1.19528	-0.257347	0.70295	0.153075
PA2771	-1.95325	-0.965878	0.013869	1.85796
PA2773	-1.26122	-0.334817	0.644139	0.191021
PA2775	-1.76953	-0.823363	0.0334757	1.47527
PA2778	1.80067	0.848538	0.0533103	1.27319
PA2779	5.55438	2.47363	0.000239055	3.6215
PA2781	2.31223	1.20929	0.00726093	2.13901
PA2786	-10.7831	-3.4307	4.98117e-05	4.30267
PA2788	-1.06597	-0.0921662	0.968155	0.0140552
PA2790	-1.20878	-0.273549	0.728508	0.137566
PA2791	1.92998	0.948587	0.127081	0.89592
PA2792	-1.09771	-0.1345	0.994387	0.00244475
PA2795	-2.16655	-1.1154	0.00162874	2.78815
PA2805	1.42405	0.510001	0.31576	0.500642
PA2807	2.84563	1.50875	0.0264617	1.57738
PA2817	1.45481	0.540834	0.226949	0.644073
PA2820	-1.3035	-0.38239	0.443142	0.353457
PA2821	1.43687	0.522932	0.298666	0.524814
PA2823	-1.71187	-0.775573	0.0992868	1.00311
PA2826	4.40739	2.13992	7.66233e-06	5.11564
PA2840	-3.40477	-1.76756	0.00431023	2.3655
PA2844	-1.80872	-0.854971	0.0662726	1.17867
PA2845	4.29882	2.10394	0.00692034	2.15987
PA2846	1.90431	0.929266	0.0456173	1.34087
PA2847	2.14241	1.09924	0.0703089	1.15299
PA2855	1.50385	0.58866	0.0992736	1.00317
PA2865	-1.77059	-0.824229	0.0195531	1.70878
PA2867	-1.22802	-0.296329	0.599846	0.221961
PA2871	-1.36859	-0.452694	0.260244	0.584619
PA2872	-1.8738	-0.905965	0.0307593	1.51202
PA2874	-2.9953	-1.5827	0.0529883	1.27582
PA2894	-1.97821	-0.984196	0.0525067	1.27979
PA2895	-2.91188	-1.54195	0.00571966	2.24263
PA2896	-3.37604	-1.75533	0.00674603	2.17095
PA2901	-1.64943	-0.721968	0.109396	0.960999
PA2906	-1.83386	-0.874881	0.0906458	1.04265
PA2915	-2.27866	-1.18819	0.000210513	3.67672
PA2917	2.79116	1.48086	0.00109435	2.96084
PA2919	1.45855	0.544539	0.42082	0.375904
PA2938	1.39386	0.479081	0.432974	0.363538
PA2939	-3.02974	-1.59919	0.000257698	3.58889
PA2942	-2.93333	-1.55254	0.000702045	3.15363
PA2945	-3.89978	-1.96339	0.000268449	3.57114
PA2949	-1.99759	-0.998263	0.00608995	2.21539
PA2950	-2.78695	-1.47868	0.000564012	3.24871
PA2953	1.88001	0.910737	0.00785453	2.10488
PA2955	-1.42489	-0.51085	0.319696	0.495263
PA2957	1.06725	0.0938933	0.928451	0.0322409
PA2959	-2.37226	-1.24626	0.000386512	3.41284
PA2963	-1.66071	-0.7318	0.0574739	1.24053
PA2971	-2.04095	-1.02924	0.0168792	1.77265
PA2973	-1.91429	-0.93681	0.0449561	1.34721
PA2974	-2.0244	-1.0175	0.0174893	1.75723
PA2982	-3.03984	-1.604	0.00158763	2.79925
PA2983	-2.52998	-1.33913	0.000180265	3.74409
PA2987	-2.02512	-1.01801	0.0408012	1.38933
PA2988	-3.46856	-1.79434	0.000620503	3.20726
PA3001	-3.3725	-1.75382	0.000363074	3.44
PA3009	-3.74853	-1.90633	0.000179885	3.74501
PA3015	1.68224	0.750384	0.0350931	1.45478
PA3017	2.61876	1.38888	0.0095409	2.02041
PA3018	3.30187	1.72328	5.92224e-07	6.22751
PA3019	-1.76153	-0.816829	0.058317	1.23421
PA3021	-1.54931	-0.631625	0.225066	0.647689
PA3023	1.15391	0.206535	0.792921	0.10077
PA3035	1.97242	0.979965	0.0274702	1.56114
PA3037	2.40741	1.26748	0.00515726	2.28758
PA3039	10.9927	3.45847	3.36855e-19	18.4726
PA3041	-2.5444	-1.34732	0.00991387	2.00376
PA3042	-3.16128	-1.66051	0.00218803	2.65995
PA3043	-1.99492	-0.99633	0.00653172	2.18497
PA3044	2.33916	1.22599	0.0341869	1.46614
PA3045	4.1861	2.06561	0.00305321	2.51524
PA3048	-1.8666	-0.900411	0.0274679	1.56117
PA3051	-1.05573	-0.0782358	0.914135	0.0389896
PA3053	-1.48835	-0.573716	0.0986782	1.00578
PA3054	-1.66687	-0.737145	0.123474	0.908424
PA3055	2.51706	1.33174	0.00114936	2.93954
PA3056	2.53921	1.34438	0.00429489	2.36705
PA3057	2.71946	1.44332	0.000876707	3.05715
PA3066	2.51039	1.32791	0.000257698	3.58889
PA3067	2.71558	1.44126	0.000146768	3.83337
PA3069	1.46108	0.547038	0.39527	0.403106
PA3079	1.59731	0.675645	0.0758316	1.12015
PA3085	-1.31879	-0.399218	0.473308	0.324856
PA3088	1.08613	0.1192	0.853981	0.0685518
PA3091	-2.57651	-1.36542	0.000157219	3.8035
PA3093	-4.44242	-2.15135	2.66156e-07	6.57486
PA3094	-15.0871	-3.91525	6.21376e-14	13.2066
PA3106	-2.42981	-1.28084	0.00290682	2.53658
PA3109	-1.65897	-0.73029	0.0598418	1.223
PA3116	-1.93567	-0.95283	0.0528567	1.2769
PA3127	1.03105	0.0441128	1	0
PA3131	-1.79887	-0.84709	0.0311581	1.50643
PA3136	2.51654	1.33144	0.0824657	1.08373
PA3139	-1.68279	-0.750856	0.0418309	1.3785
PA3140	1.94157	0.957223	0.018513	1.73252
PA3144	126.701	6.98529	1.20147e-10	9.92029
PA3164	-2.35191	-1.23383	0.00860467	2.06527
PA3170	-1.62147	-0.697298	0.058901	1.22988
PA3180	-1.68231	-0.750441	0.0648371	1.18818
PA3181	3.30558	1.72491	0.00362663	2.4405
PA3187	-2.29964	-1.20141	0.00732887	2.13496
PA3196	1.98261	0.987403	0.0172925	1.76214
PA3200	1.6013	0.679241	0.116165	0.934925
PA3201	-1.65555	-0.72731	0.0488931	1.31075
PA3203	1.56774	0.648687	0.0897277	1.04707
PA3205	2.31816	1.21298	0.0243298	1.61386
PA3207	-1.55762	-0.639342	0.104748	0.979854
PA3208	-1.74299	-0.801566	0.0615801	1.21056
PA3213	-1.39258	-0.477759	0.247248	0.606867
PA3214	1.13672	0.184881	0.725338	0.13946
PA3215	1.8987	0.925009	0.0117065	1.93157
PA3216	1.64456	0.717703	0.0836759	1.0774
PA3220	-1.75261	-0.809504	0.0341516	1.46659
PA3229	1.65636	0.728017	0.051991	1.28407
PA3231	1.14815	0.199307	0.855044	0.0680116
PA3232	1.35109	0.43412	0.600967	0.221149
PA3233	1.03259	0.0462663	1	0
PA3234	-1.17326	-0.230517	0.76809	0.114588
PA3235	1.72246	0.784467	0.268384	0.571243
PA3236	2.89237	1.53225	3.28965e-05	4.48285
PA3239	-2.1653	-1.11457	0.00631473	2.19965
PA3242	-1.58921	-0.668305	0.0950895	1.02187
PA3249	1.27057	0.345476	0.607911	0.21616
PA3250	2.81483	1.49305	2.23141e-05	4.65142
PA3251	3.53814	1.82299	1.27167e-07	6.89563
PA3252	1.61458	0.691163	0.0468747	1.32906
PA3253	1.66033	0.73147	0.044861	1.34813
PA3254	3.0687	1.61763	5.12544e-07	6.29027
PA3255	2.25921	1.17582	0.000600375	3.22158
PA3258	3.61572	1.85428	1.23089e-05	4.90978
PA3262	-2.5406	-1.34517	0.00542403	2.26568
PA3265	1.55256	0.634652	0.424391	0.372234
PA3269	-3.20705	-1.68125	4.24642e-06	5.37198
PA3270	-2.63525	-1.39794	0.0060151	2.22076
PA3272	-1.98143	-0.986541	0.0315597	1.50087
PA3275	1.06258	0.0875707	0.990613	0.00409617
PA3278	1.60667	0.684072	0.062923	1.20119
PA3282	2.91581	1.5439	0.0062834	2.20181
PA3283	4.57336	2.19325	6.1841e-07	6.20872
PA3284	3.0028	1.58631	0.000197537	3.70435
PA3286	-2.56044	-1.35639	0.000200397	3.69811
PA3287	-1.87194	-0.904536	0.0713096	1.14685
PA3288	-2.01468	-1.01055	0.024991	1.60222
PA3289	-2.40519	-1.26615	0.000228535	3.64105
PA3290	1.67424	0.743508	0.0641741	1.19264
PA3295	-1.45762	-0.543614	0.222998	0.651699
PA3297	-1.62899	-0.703979	0.073968	1.13096
PA3301	-1.26477	-0.338879	0.461755	0.335588
PA3302	-1.86824	-0.901676	0.0310284	1.50824
PA3303	1.77434	0.827279	0.0837179	1.07718
PA3305	-1.59904	-0.677203	0.0983586	1.00719
PA3306	3.30144	1.7231	0.000259907	3.58518
PA3309	1.80685	0.853477	0.0628787	1.2015
PA3311	-2.11081	-1.0778	0.00399292	2.39871
PA3316	1.51697	0.601193	0.272292	0.564964
PA3323	2.67325	1.41859	0.00885245	2.05294
PA3324	1.57933	0.659309	0.118432	0.92653
PA3326	-2.66188	-1.41244	0.00153561	2.81372
PA3328	-12.196	-3.60834	6.46227e-06	5.18961
PA3329	-4.13126	-2.04658	0.000638393	3.19491
PA3330	-13.7347	-3.77975	2.59823e-08	7.58532
PA3331	-9.34708	-3.22452	1.19498e-07	6.92264
PA3332	-8.73966	-3.12758	1.26535e-05	4.89779
PA3334	-5.36714	-2.42415	0.000507132	3.29488
PA3335	-4.72974	-2.24176	0.000121355	3.91594
PA3336	-1.98637	-0.990138	0.130548	0.88423
PA3338	-1.08935	-0.123471	0.937784	0.0278972
PA3341	1.36828	0.452359	0.535313	0.271392
PA3345	-1.18951	-0.250372	0.593251	0.226762
PA3348	1.84665	0.884913	0.0564302	1.24849
PA3350	1.80843	0.854742	0.0585858	1.23221
PA3354	1.2088	0.273573	0.676909	0.16947
PA3360	1.25725	0.330271	0.794373	0.0999754
PA3362	-2.58837	-1.37204	0.000393088	3.40551
PA3367	-1.81331	-0.858626	0.0468747	1.32906
PA3369	1.80846	0.854761	0.466269	0.331363
PA3370	13.9086	3.79791	0.00261763	2.58209
PA3371	1.50673	0.591422	0.584119	0.233499
PA3389	3.50423	1.8091	0.00104638	2.98031
PA3390	4.06804	2.02434	0.000173217	3.76141
PA3399	-1.37104	-0.455268	0.399923	0.398024
PA3401	1.66663	0.736932	0.0909001	1.04144
PA3402	1.21702	0.283356	0.516354	0.287052
PA3403	3.6541	1.86951	5.38359e-09	8.26893
PA3409	-14.175	-3.82527	1.47943e-15	14.8299
PA3410	-19.3697	-4.27573	1.78953e-24	23.7473
PA3411	-8.12119	-3.02169	1.96262e-09	8.70716
PA3412	1.1878	0.248288	0.841207	0.0750971
PA3414	5.71963	2.51592	0.000591207	3.22826
PA3415	3.77659	1.91708	0.00440213	2.35634
PA3416	3.52575	1.81793	0.01431	1.84436
PA3417	3.76308	1.91191	0.00603554	2.21928
PA3419	3.12066	1.64185	4.2679e-07	6.36979
PA3421	1.68392	0.751823	0.113622	0.944538
PA3423	1.06785	0.0947155	0.909084	0.0413959
PA3426	-1.9902	-0.992913	0.00459653	2.33757
PA3427	-1.13933	-0.188183	0.752459	0.123517
PA3428	3.76967	1.91444	0.00124823	2.9037
PA3429	2.51136	1.32847	0.00024848	3.60471
PA3430	4.6793	2.22629	4.48482e-10	9.34826
PA3431	3.55241	1.8288	0.00182268	2.73929
PA3432	3.00542	1.58757	0.0171813	1.76494
PA3433	4.2926	2.10185	4.00476e-09	8.39742
PA3436	15.3753	3.94255	2.12652e-16	15.6723
PA3440	1.62814	0.703228	0.183751	0.73577
PA3441	-4.10323	-2.03676	0.00013095	3.8829
PA3442	-6.60269	-2.72305	1.89376e-05	4.72267
PA3443	-7.8172	-2.96665	0.000193534	3.71324
PA3444	-16.3383	-4.03019	5.52762e-06	5.25746
PA3445	-22.4824	-4.49072	1.32263e-06	5.87856
PA3446	-28.6367	-4.83979	2.14767e-07	6.66803
PA3447	-2.93604	-1.55387	0.0767674	1.11482
PA3448	-5.8923	-2.55883	0.00438735	2.3578
PA3449	-2.98484	-1.57765	0.0773679	1.11144
PA3450	-37.4779	-5.22797	3.27128e-08	7.48528
PA3451	-2.2102	-1.14418	0.0133608	1.87417
PA3453	-2.65514	-1.40879	0.00437724	2.3588
PA3460	-2.82812	-1.49984	0.00642304	2.19226
PA3461	-2.25418	-1.1726	0.0484335	1.31485
PA3462	1.09398	0.129591	0.868533	0.0612137
PA3468	-2.32764	-1.21887	0.0021199	2.67369
PA3469	-2.12105	-1.08478	0.00184438	2.73415
PA3471	-1.83027	-0.872054	0.0348178	1.4582
PA3472	-2.86597	-1.51902	0.000648545	3.18806
PA3480	-1.58704	-0.666342	0.112606	0.94844
PA3481	-1.59897	-0.677141	0.0489441	1.3103
PA3485	-2.04973	-1.03543	0.0785163	1.10504
PA3488	1.57704	0.657223	0.073989	1.13083
PA3497	2.23971	1.16331	0.0457398	1.33971
PA3499	3.10237	1.63337	0.00148027	2.82966
PA3500	3.33572	1.738	5.93801e-05	4.22636
PA3501	5.22431	2.38524	1.32635e-05	4.87734
PA3502	5.19959	2.3784	2.72108e-06	5.56526
PA3503	3.04062	1.60437	0.0070772	2.15014
PA3504	2.14534	1.10121	0.00869578	2.06069
PA3506	2.60221	1.37974	0.0133201	1.87549
PA3508	2.12294	1.08607	0.0208517	1.68086
PA3509	3.07726	1.62164	0.0369649	1.43221
PA3510	2.39624	1.26077	7.40181e-05	4.13066
PA3511	3.36565	1.75088	0.000533182	3.27312
PA3512	2.00091	1.00065	0.0713096	1.14685
PA3514	5.20061	2.37868	5.31437e-10	9.27455
PA3515	1.72285	0.7848	0.0466468	1.33118
PA3520	-5.1875	-2.37504	2.43758e-05	4.61304
PA3529	-1.91679	-0.938693	0.0530731	1.27513
PA3530	-74.0918	-6.21124	1.32306e-25	24.8784
PA3532	5.01084	2.32505	1.28543e-09	8.89095
PA3533	-2.28399	-1.19155	0.0124594	1.9045
PA3536	-1.71846	-0.781119	0.0478635	1.32
PA3539	1.22995	0.298594	0.443499	0.353108
PA3559	-2.99029	-1.58029	0.039509	1.4033
PA3565	1.8013	0.849042	0.0232243	1.63406
PA3566	1.3437	0.426206	0.303349	0.518058
PA3567	-1.00533	-0.00766349	1	0
PA3568	3.31854	1.73055	0.00423424	2.37322
PA3572	1.58849	0.66766	0.140921	0.851025
PA3573	1.72965	0.790478	0.0870607	1.06018
PA3577	164.872	7.36521	5.52113e-13	12.258
PA3578	-1.87928	-0.910182	0.0672686	1.17219
PA3588	2.07834	1.05543	0.10224	0.990378
PA3596	1.66655	0.736862	0.2844	0.54607
PA3598	-1.16581	-0.221332	0.810831	0.0910697
PA3599	-2.66748	-1.41547	0.0944852	1.02464
PA3600	3.29237	1.71913	0.024991	1.60222
PA3602	2.18567	1.12808	0.00234389	2.63006
PA3611	-2.4941	-1.31852	0.0258943	1.5868
PA3613	-1.61599	-0.692415	0.0815572	1.08854
PA3615	1.27026	0.345127	0.600967	0.221149
PA3618	-1.49975	-0.584725	0.0957225	1.01899
PA3628	-1.92908	-0.947915	0.00825526	2.08327
PA3647	-1.67085	-0.740581	0.116226	0.934698
PA3659	1.60325	0.681002	0.0626521	1.20306
PA3663	2.68629	1.42561	0.000129815	3.88668
PA3665	-1.79804	-0.846428	0.105816	0.975447
PA3668	2.19546	1.13452	0.0133608	1.87417
PA3669	-1.09308	-0.128401	0.886631	0.052257
PA3675	-2.24983	-1.16982	0.00107227	2.96969
PA3680	-2.14242	-1.09924	0.00799796	2.09702
PA3681	1.2269	0.295023	0.545205	0.26344
PA3684	-7.64959	-2.93538	0.00300984	2.52146
PA3685	-3.73332	-1.90046	0.000320971	3.49353
PA3691	-2.33398	-1.22279	0.0627714	1.20224
PA3694	-1.41368	-0.499455	0.228404	0.641295
PA3698	-1.74697	-0.804851	0.0674829	1.17081
PA3709	1.5908	0.669752	0.0584059	1.23354
PA3710	1.75859	0.814419	0.035038	1.45546
PA3711	-1.0453	-0.0639186	1	0
PA3712	-2.06073	-1.04316	0.0401499	1.39632
PA3720	-7.76156	-2.95635	5.32235e-10	9.2739
PA3722	3.30719	1.72561	0.000261333	3.58281
PA3726	-2.22794	-1.15571	0.0716301	1.1449
PA3727	-1.74738	-0.805192	0.235084	0.628776
PA3728	-1.67844	-0.74712	0.315218	0.501389
PA3729	-1.97871	-0.984563	0.0470015	1.32789
PA3730	-1.66747	-0.737665	0.250893	0.600512
PA3733	-2.06893	-1.04888	0.0223017	1.65166
PA3734	-1.00113	-0.00162554	1	0
PA3739	-1.82882	-0.870916	0.00821471	2.08541
PA3740	-1.68594	-0.75355	0.0920703	1.03588
PA3749	1.98517	0.989259	0.0152176	1.81765
PA3750	2.18957	1.13065	0.0457398	1.33971
PA3752	2.75013	1.4595	0.00338167	2.47087
PA3753	2.21919	1.15003	0.00152877	2.81566
PA3757	1.92764	0.946837	0.0156227	1.80625
PA3760	1.78273	0.834092	0.0711411	1.14788
PA3762	-2.70274	-1.43442	0.0103673	1.98433
PA3764	-1.31914	-0.399602	0.404586	0.392989
PA3768	-10.1146	-3.33837	2.61948e-16	15.5818
PA3771	2.70257	1.43433	0.00819146	2.08664
PA3775	2.14816	1.1031	0.0516956	1.28655
PA3781	2.06577	1.04668	0.0152176	1.81765
PA3783	1.03211	0.0455924	1	0
PA3786	-2.09282	-1.06545	0.0878319	1.05635
PA3787	-1.72391	-0.785684	0.0642609	1.19205
PA3788	1.22424	0.291888	0.65122	0.186272
PA3791	-1.87841	-0.909509	0.0235591	1.62784
PA3795	-2.07643	-1.0541	0.05591	1.25251
PA3796	-1.30365	-0.382562	0.556429	0.25459
PA3797	1.32125	0.401905	0.504089	0.297493
PA3798	-2.75805	-1.46365	0.0011431	2.94191
PA3799	-1.8168	-0.861398	0.0281111	1.55112
PA3800	-2.76001	-1.46467	5.49614e-05	4.25994
PA3801	-2.986	-1.57821	7.56494e-05	4.12119
PA3804	-1.88198	-0.912247	0.0118262	1.92715
PA3806	-2.29232	-1.19681	0.00124823	2.9037
PA3808	-2.06571	-1.04664	0.00518996	2.28484
PA3817	-3.65358	-1.86931	1.41604e-07	6.84893
PA3818	-2.13441	-1.09384	0.00363436	2.43957
PA3819	1.38519	0.470079	0.591569	0.227995
PA3822	-2.57241	-1.36312	0.00106487	2.9727
PA3825	-1.63956	-0.71331	0.0754393	1.1224
PA3827	-2.93002	-1.55091	0.000581942	3.23512
PA3828	-1.59029	-0.669292	0.120276	0.91982
PA3829	2.82693	1.49924	0.0513656	1.28933
PA3833	-1.98335	-0.98794	0.0261855	1.58194
PA3835	3.08145	1.62361	1.41788e-05	4.84836
PA3842	-5.22276	-2.38481	1.32281e-08	7.8785
PA3843	-3.64472	-1.86581	8.31875e-07	6.07994
PA3844	-1.72412	-0.78586	0.0423987	1.37265
PA3845	1.82584	0.868557	0.0224784	1.64823
PA3847	-1.86089	-0.895989	0.0272631	1.56442
PA3850	1.06357	0.0889165	0.924514	0.0340864
PA3851	-1.7314	-0.791935	0.0459495	1.33772
PA3852	-1.36116	-0.444832	0.282356	0.549203
PA3855	-1.53612	-0.619291	0.101247	0.994616
PA3866	-1.3798	-0.464464	0.39821	0.399888
PA3868	1.72152	0.783683	0.0894841	1.04825
PA3871	2.08659	1.06115	0.0917507	1.03739
PA3880	3.43733	1.78129	0.000574217	3.24092
PA3898	-1.521	-0.60502	0.100614	0.997343
PA3899	-47.6191	-5.57347	3.27233e-28	27.4851
PA3900	-16.7732	-4.06809	4.47293e-16	15.3494
PA3902	-3.47584	-1.79736	0.00126815	2.89683
PA3904	-2.08157	-1.05767	0.0373111	1.42816
PA3906	-3.70555	-1.88969	6.76027e-05	4.17004
PA3907	-2.1547	-1.10749	0.0505924	1.29591
PA3908	-1.89274	-0.920475	0.105715	0.975862
PA3919	3.10661	1.63534	7.37944e-05	4.13198
PA3920	-2.55903	-1.35559	0.00335819	2.4739
PA3922	-2.34729	-1.231	0.0111985	1.95084
PA3923	-3.68966	-1.88349	0.00174404	2.75844
PA3924	-3.22324	-1.68851	0.000856007	3.06752
PA3928	2.66895	1.41627	0.0086476	2.0631
PA3931	-5.38452	-2.42882	0.00071327	3.14675
PA3932	-4.67234	-2.22414	3.9039e-05	4.4085
PA3934	-1.61294	-0.689689	0.0467808	1.32993
PA3937	-4.41484	-2.14236	0.0251911	1.59875
PA3938	-7.89266	-2.98051	0.00070062	3.15452
PA3939	-11.1662	-3.48107	1.23089e-05	4.90978
PA3940	-3.02794	-1.59834	0.00146982	2.83274
PA3952	-1.95767	-0.969138	0.0528429	1.27701
PA3954	2.6019	1.37956	0.000294589	3.53078
PA3955	1.99881	0.999142	0.0569158	1.24477
PA3957	-1.19442	-0.256312	0.79222	0.101154
PA3958	1.57596	0.656227	0.0839762	1.07584
PA3960	3.8823	1.95691	0.001777	2.75031
PA3966	1.48961	0.574933	0.159624	0.796901
PA3978	3.05563	1.61147	0.000246182	3.60874
PA3985	-1.06884	-0.0960402	0.952158	0.0212911
PA3986	-1.01502	-0.0215126	1	0
PA3988	-2.62869	-1.39435	0.0057865	2.23758
PA3992	-1.55392	-0.635911	0.10751	0.968552
PA3994	1.86462	0.898881	0.0754394	1.1224
PA4000	-1.92607	-0.945663	0.0400839	1.39703
PA4004	-1.56252	-0.643876	0.113512	0.944958
PA4005	-1.61515	-0.691665	0.0779135	1.10839
PA4010	-3.02056	-1.59482	0.00152784	2.81592
PA4013	-2.45639	-1.29654	0.00530829	2.27505
PA4014	-2.91242	-1.54222	0.000272531	3.56458
PA4015	-1.53089	-0.614374	0.122197	0.912939
PA4021	1.67489	0.744069	0.0520216	1.28382
PA4022	3.62039	1.85615	8.97261e-06	5.04708
PA4023	14.7075	3.87848	3.45139e-22	21.462
PA4025	5.62422	2.49165	4.14402e-13	12.3826
PA4026	5.55391	2.4735	8.37795e-10	9.07686
PA4027	5.19194	2.37627	3.4882e-05	4.4574
PA4028	23.4547	4.5518	1.59297e-17	16.7978
PA4030	1.75836	0.81423	0.0237336	1.62464
PA4033	-1.7481	-0.805789	0.0799194	1.09735
PA4036	1.71675	0.779679	0.0586216	1.23194
PA4037	2.29451	1.19819	0.0169915	1.76977
PA4038	1.78374	0.834905	0.0270466	1.56789
PA4039	1.84755	0.885615	0.0985951	1.00614
PA4041	-1.7613	-0.816641	0.0393642	1.4049
PA4045	-1.9328	-0.950696	0.0713096	1.14685
PA4048	-1.54775	-0.630172	0.120843	0.917778
PA4049	-1.26048	-0.333974	0.566215	0.247019
PA4068	1.3041	0.383054	0.459514	0.337701
PA4069	1.44277	0.528846	0.140428	0.852548
PA4070	6.24198	2.642	1.81308e-13	12.7416
PA4080	3.28085	1.71407	4.98885e-07	6.302
PA4088	1.06314	0.0883314	1	0
PA4090	-8.96763	-3.16473	9.56309e-14	13.0194
PA4094	2.12057	1.08445	0.0140727	1.85162
PA4103	2.24233	1.165	0.0165151	1.78212
PA4106	1.92676	0.946174	0.0577789	1.23823
PA4112	-2.39614	-1.26071	0.000202516	3.69354
PA4128	8.7795	3.13414	0.00135652	2.86757
PA4129	14.7828	3.88585	2.38047e-09	8.62334
PA4130	8.37846	3.06668	3.54836e-11	10.45
PA4139	-11.9442	-3.57823	9.77799e-14	13.0098
PA4140	-2.41213	-1.27031	0.00300326	2.52241
PA4141	-31.6234	-4.98292	1.01973e-07	6.99152
PA4142	-12.115	-3.59873	4.43873e-09	8.35274
PA4143	-5.28362	-2.40153	3.74557e-05	4.42648
PA4144	-5.92687	-2.56727	0.000196148	3.70742
PA4145	-1.64711	-0.71994	0.203375	0.691703
PA4154	-3.15372	-1.65705	0.00191494	2.71785
PA4155	-45.7615	-5.51606	1.22632e-29	28.9114
PA4156	-38.1538	-5.25375	1.34661e-23	22.8708
PA4157	-3.14234	-1.65184	0.000661081	3.17975
PA4163	-1.67315	-0.742565	0.0706834	1.15068
PA4167	-3.20494	-1.6803	7.40207e-05	4.13065
PA4171	-9.5207	-3.25107	2.82368e-08	7.54918
PA4172	-4.58804	-2.19788	3.4347e-05	4.46411
PA4179	1.66411	0.734752	0.0754212	1.12251
PA4180	-1.11599	-0.15832	0.816164	0.0882223
PA4182	1.46983	0.555646	0.14249	0.846217
PA4191	-2.15963	-1.11078	0.107339	0.969241
PA4198	2.20671	1.1419	0.0049163	2.30836
PA4199	-1.45055	-0.5366	0.130741	0.883587
PA4218	-193.617	-7.59706	2.79554e-31	30.5535
PA4219	-107.227	-6.74452	1.12016e-23	22.9507
PA4220	-75.2889	-6.23437	1.2956e-30	29.8875
PA4222	-143.812	-7.16805	2.13732e-37	36.6701
PA4223	-127.878	-6.99862	1.40267e-36	35.853
PA4233	-3.44737	-1.7855	4.74773e-05	4.32351
PA4272.1	-5.06568	-2.34076	0.000165961	3.77999
PA4280.1	16.4857	4.04315	0.118576	0.926005
PA4280.2	-3.87561	-1.95442	0.0142965	1.84477
PA4280.5	-2.50256	-1.32341	0.297908	0.525918
PA4286	-1.62221	-0.69796	0.0968726	1.0138
PA4289	1.10932	0.149682	0.937427	0.0280626
PA4290	-1.74199	-0.800739	0.198338	0.702595
PA4291	-2.64843	-1.40514	0.00132179	2.87884
PA4292	-1.59421	-0.672845	0.0719709	1.14284
PA4294	1.66199	0.732915	0.35229	0.453099
PA4298	1.68051	0.748896	0.739631	0.130985
PA4308	-1.16193	-0.216524	0.671605	0.172886
PA4313	1.90101	0.926765	0.0142567	1.84598
PA4324	-1.58612	-0.665503	0.131674	0.880501
PA4325	-2.71744	-1.44225	0.00022381	3.65012
PA4326	-1.71478	-0.778026	0.0478635	1.32
PA4336	-2.73683	-1.45251	0.000327331	3.48501
PA4338	-3.10908	-1.63649	0.00105934	2.97497
PA4339	-1.70669	-0.771204	0.109271	0.961496
PA4341	30.8879	4.94897	3.07531e-26	25.5121
PA4342	7.35661	2.87904	4.10642e-09	8.38654
PA4343	5.23198	2.38736	1.68497e-07	6.77341
PA4344	3.4425	1.78346	0.000689297	3.16159
PA4345	-2.00837	-1.00602	0.0959217	1.01808
PA4346	-4.59099	-2.1988	0.0268071	1.57175
PA4348	3.2368	1.69457	0.000393294	3.40528
PA4349	2.29282	1.19712	0.0118636	1.92578
PA4350	2.45259	1.2943	0.00483923	2.31522
PA4351	2.52547	1.33655	0.000178211	3.74907
PA4352	2.3706	1.24525	0.00058399	3.23359
PA4353	1.21048	0.275574	0.614869	0.211217
PA4354	-3.05738	-1.6123	0.011511	1.93889
PA4355	-13.5544	-3.76069	4.68735e-07	6.32907
PA4357	-75.8377	-6.24484	5.69272e-15	14.2447
PA4358	-29.2761	-4.87165	5.92616e-14	13.2272
PA4359	-60.5653	-5.92042	1.86117e-13	12.7302
PA4360	-1.60294	-0.680721	0.122496	0.91188
PA4361	4.11724	2.04168	6.57624e-09	8.18202
PA4362	-2.58461	-1.36995	0.0076806	2.1146
PA4365	2.11002	1.07726	0.013263	1.87736
PA4368	3.50977	1.81138	1.73712e-06	5.76017
PA4371	-3.7395	-1.90284	1.97606e-06	5.7042
PA4372	-2.84721	-1.50955	0.000388505	3.4106
PA4377	-2.13259	-1.0926	0.0263745	1.57882
PA4384	-1.93195	-0.950059	0.00997353	2.00115
PA4390	-4.23022	-2.08073	5.22667e-06	5.28177
PA4391	-1.59336	-0.672071	0.120358	0.919526
PA4392	-2.06664	-1.04729	0.0256449	1.591
PA4394	-3.79222	-1.92304	0.00363106	2.43997
PA4405	-2.1722	-1.11916	0.00165395	2.78148
PA4406.1	34.5764	5.11172	0.00146453	2.8343
PA4420	-1.90274	-0.92808	0.0338579	1.47034
PA4421	-2.1617	-1.11217	0.0367153	1.43515
PA4423	-1.50768	-0.592332	0.178767	0.747713
PA4429	1.87583	0.907529	0.0345245	1.46187
PA4436	1.29013	0.367521	0.610763	0.214128
PA4438	-3.18455	-1.67109	2.59657e-05	4.5856
PA4440	-1.09087	-0.125481	0.853388	0.0688536
[truncated: 714 more rows]

## Sheet: ∆H-IG Comp vs WT Comp
Feature ID	fold change (Low Fe, ∆H-IG Comp/ WT Comp)	Log(2) fold change	FDR p value correction	-log p value
accB	3.15509	1.65768	0.759144	0.119676
aceA	1.06306	0.0882255	0.812999	0.0899102
aceK	-1.20808	-0.27272	0.680105	0.167424
acnA	1.52622	0.609961	0.680105	0.167424
acnB	-1.24526	-0.316447	0.680105	0.167424
acsA	-1.0391	-0.0553383	0.93628	0.0285944
adhA	1.48702	0.572423	0.680105	0.167424
adhC	1.054	0.0758782	0.824518	0.0838
adk	-1.63336	-0.70784	0.680105	0.167424
aer	1.18785	0.248352	0.680105	0.167424
aer2	-1.47967	-0.565274	0.680105	0.167424
aguA	-1.2987	-0.377069	0.680105	0.167424
aguB	1.22862	0.297038	0.680105	0.167424
ahpC	1.18948	0.250327	0.680105	0.167424
ahpF	1.05449	0.0765497	0.9041	0.0437836
alaS	-1.54072	-0.623608	0.680105	0.167424
alc	1.10258	0.14088	0.732756	0.135041
algA	1.15011	0.20177	0.701542	0.153946
algB	1.33242	0.414053	0.683755	0.1651
algC	1.1274	0.172999	0.809383	0.091846
algG	1.09837	0.135363	0.680105	0.167424
algR	1.19241	0.25388	0.680105	0.167424
algU	1.31587	0.396014	0.712583	0.147165
algZ	1.41341	0.499184	0.680105	0.167424
alkB1	1.98281	0.987544	1	0
ambB	-1.61238	-0.689193	0.680105	0.167424
ambC	-1.85661	-0.892671	0.680105	0.167424
ambD	-1.93534	-0.952586	0.680105	0.167424
ambE	-1.9362	-0.953225	0.680105	0.167424
amgR	1.07129	0.0993552	0.860181	0.0654099
amiA	-1.47124	-0.557029	0.794729	0.0997807
ampC	1.26127	0.334879	0.736017	0.133112
ampDh3	1.58154	0.661333	0.680105	0.167424
amrZ	1.00699	0.0100471	0.983597	0.00718275
anr	-1.16105	-0.215433	0.700405	0.15465
ansB	1.02552	0.0363548	0.928282	0.0323202
antA	3.15259	1.65654	0.283969	0.546729
antB	2.98502	1.57774	0.551177	0.258709
antC	1.58757	0.666817	0.680105	0.167424
antR	1.48909	0.574426	0.680105	0.167424
aotJ	1.07717	0.107246	0.807826	0.0926824
aotM	1.1826	0.241968	0.680105	0.167424
aotP	1.35582	0.439163	0.680105	0.167424
aotQ	1.18627	0.246427	0.680859	0.166943
aprA	-2.19809	-1.13625	1	0
aprD	-1.61167	-0.688558	0.680105	0.167424
aprE	-1.62018	-0.696155	0.680105	0.167424
aprF	-1.37158	-0.455842	0.680105	0.167424
aprI	-1.83494	-0.875731	0.680105	0.167424
aqpZ	1.04418	0.0623656	0.935534	0.0289403
arcA	1.48302	0.568539	0.680105	0.167424
arcB	1.78179	0.833323	0.680105	0.167424
arcC	1.33355	0.415269	0.687027	0.163026
arcD	1.58045	0.660334	0.680105	0.167424
argB	1.42123	0.507142	0.68764	0.162639
argH	-1.22366	-0.291205	0.680105	0.167424
argJ	-1.15207	-0.204233	0.708754	0.149504
armR	1.38749	0.47248	0.708348	0.149754
arnA	1.3885	0.473524	0.680105	0.167424
arnB	1.70824	0.772513	0.680105	0.167424
arnC	1.31166	0.391399	0.680105	0.167424
arnD	1.19429	0.256157	0.757653	0.12053
arnE	1.10246	0.140731	0.869784	0.0605888
arnF	1.76735	0.821585	0.680105	0.167424
arnT	1.16664	0.222361	0.789463	0.102668
aroB	1.25229	0.324573	0.719928	0.142711
aruC	-1.00898	-0.0128951	0.968125	0.0140684
aruG	1.00365	0.00525649	0.98762	0.00541011
asd	-1.63952	-0.713276	0.680105	0.167424
aspA	-1.43737	-0.523427	0.680105	0.167424
aspS	-1.56944	-0.650247	0.680105	0.167424
atpA	-1.07516	-0.104557	0.869563	0.0606989
atpC	1.10155	0.139535	0.680105	0.167424
atpD	-1.33898	-0.421138	0.680105	0.167424
atpF	-1.09862	-0.13569	0.804754	0.0943371
atpG	-1.23873	-0.308862	0.72221	0.141337
atpH	-1.27432	-0.349722	0.683904	0.165005
atuR	1.0476	0.0670935	0.789609	0.102588
azu	1.47611	0.561801	0.680105	0.167424
bacA	1.15699	0.210375	0.741734	0.129752
bdlA	1.60512	0.68268	0.680105	0.167424
bfrA	-1.25296	-0.325345	0.680105	0.167424
bfrB	1.67429	0.74355	0.680105	0.167424
bioB	-1.45163	-0.537673	0.680105	0.167424
bioF	1.26984	0.344645	0.694088	0.158585
bkdB	1.64228	0.715698	0.680105	0.167424
bkdR	1.45868	0.544659	0.680105	0.167424
blc	1.08305	0.115093	0.718079	0.143828
bolA	1.06585	0.0920107	0.905263	0.0432252
braB	-1.08724	-0.120666	0.686533	0.163338
braC	1.15545	0.208452	0.680105	0.167424
braD	1.22936	0.29791	0.680105	0.167424
cat	-1.93965	-0.955798	0.680105	0.167424
catA	1.28924	0.366525	0.699934	0.154943
catB	1.16205	0.216674	0.680105	0.167424
catC	1.08122	0.11266	0.81712	0.0877142
catR	1.15657	0.209856	0.718713	0.143444
cbpA	1.26645	0.340792	0.688425	0.162143
cbpD	-1.67916	-0.747741	0.694088	0.158585
ccmC	-1.41126	-0.496984	0.680105	0.167424
ccmE	-1.36943	-0.453572	0.680105	0.167424
ccmF	-1.2892	-0.366479	0.680105	0.167424
ccmG	-1.66781	-0.737955	0.680105	0.167424
ccmH	-1.08561	-0.118502	0.84711	0.0720603
ccoN1	-1.16255	-0.217296	0.680105	0.167424
ccoO1	-1.24729	-0.3188	0.680105	0.167424
ccoP1	-1.14197	-0.191524	0.680105	0.167424
ccoQ1	-1.47903	-0.564651	0.680105	0.167424
ccoQ2	1.81237	0.857881	0.680105	0.167424
ccpR	1.10564	0.14488	0.680859	0.166943
chiC	-2.90084	-1.53647	1	0
chpA	-1.18968	-0.250568	0.712855	0.146999
chpB	-1.45906	-0.545042	0.680105	0.167424
chpC	1.2206	0.287589	0.703084	0.152993
cifR	1.27896	0.354968	0.680105	0.167424
cioA	1.07354	0.102375	0.875922	0.0575346
cioB	-1.06491	-0.0907344	0.86031	0.0653449
clpA	1.54655	0.629057	0.680105	0.167424
clpB	1.59194	0.670783	0.680105	0.167424
clpP	-1.41771	-0.503562	0.680105	0.167424
clpV1	-1.82851	-0.870668	0.691214	0.160387
cmaX	1.11314	0.154639	0.787854	0.103554
cmk	-1.75772	-0.813707	0.680105	0.167424
cmpX	-1.13909	-0.187887	0.751447	0.124101
coaD	-1.18226	-0.241549	0.680977	0.166868
cobJ	-1.4333	-0.519337	0.680105	0.167424
cobO	1.21133	0.276593	0.705737	0.151357
codB	1.1433	0.193208	0.680105	0.167424
coIII	1.39065	0.475756	0.680105	0.167424
comL	-1.19699	-0.259405	0.680105	0.167424
coxA	1.60058	0.678591	0.680977	0.166868
coxB	1.6633	0.734045	0.680105	0.167424
cpg2	-1.32277	-0.403564	0.680105	0.167424
cpo	1.14903	0.200416	0.680105	0.167424
crcZ	-1.98876	-0.991869	0.699934	0.154943
crfX	-1.48132	-0.566888	0.680105	0.167424
cspD	1.09581	0.132	0.83215	0.0797986
cueR	1.28909	0.36635	0.691214	0.160387
cupB3	1.4834	0.568909	0.680105	0.167424
cycH	-1.33486	-0.416693	0.680105	0.167424
cynR	1.04149	0.0586455	0.752279	0.123621
cyoA	-1.3626	-0.446363	0.686708	0.163228
cyoB	-1.39949	-0.484897	0.680105	0.167424
cyoC	-1.46834	-0.554183	0.680105	0.167424
cyoD	-1.3516	-0.43467	0.683889	0.165014
cyoE	-1.53889	-0.621892	0.680105	0.167424
cysB	1.46897	0.554802	0.680105	0.167424
cysD	-1.8186	-0.86283	0.680105	0.167424
cysG	-1.24863	-0.320341	0.680105	0.167424
cysH	-1.36584	-0.449787	0.680105	0.167424
cysI	-1.319	-0.39944	0.680105	0.167424
cysM	-1.41958	-0.50546	0.680105	0.167424
cysN	-1.53019	-0.613713	0.680105	0.167424
cysQ	-1.50126	-0.586176	0.680105	0.167424
dadX	-1.55243	-0.63453	0.680105	0.167424
dapB	1.27393	0.349285	0.680105	0.167424
dapD	-1.61283	-0.689596	0.680105	0.167424
dapE	-1.73166	-0.792154	1	0
dapF	-1.3551	-0.438396	0.680105	0.167424
dbpA	-1.23428	-0.303675	0.69227	0.159724
dctA	-5.438	-2.44308	0.805332	0.094025
desA	-1.12044	-0.164061	0.799656	0.0970965
desB	-1.58143	-0.661229	0.680105	0.167424
dgkA	-1.22165	-0.288832	0.680105	0.167424
dhcA	-1.39933	-0.48474	0.680105	0.167424
dhcB	1.14047	0.189631	0.708348	0.149754
dnaE	-1.40377	-0.489303	0.680105	0.167424
dnaJ	1.32773	0.408962	0.680105	0.167424
dnaK	1.33444	0.416236	0.680105	0.167424
dnaN	-1.35105	-0.43408	0.680105	0.167424
dnaQ	-1.08528	-0.118066	0.779243	0.108327
dnaX	1.49687	0.581951	0.680105	0.167424
dsbA	1.24007	0.310423	0.680105	0.167424
dsbB	-1.66254	-0.733392	1	0
dsbC	-1.28331	-0.35987	0.683755	0.1651
dxs	-1.54457	-0.627202	0.680105	0.167424
eco	1.7223	0.784339	0.680105	0.167424
edd	-1.69526	-0.761507	0.680105	0.167424
eddB	-1.13841	-0.187025	0.680105	0.167424
eraR	-1.33456	-0.416365	0.82581	0.0831198
eraS	1.11377	0.155457	0.84784	0.0716861
estA	-1.03148	-0.0447128	0.905263	0.0432252
eutB	1.28764	0.364727	0.680105	0.167424
exaA	1.16501	0.220341	0.789609	0.102588
exaB	-1.52887	-0.61247	0.730303	0.136497
exaC	-1.12152	-0.165453	0.891353	0.0499503
exoS	2.20898	1.14338	0.958328	0.0184859
exoT	2.09462	1.06669	0.920249	0.0360945
exoY	2.11038	1.0775	0.895173	0.0480931
exsB	1.09945	0.136788	0.791677	0.101452
exsC	1.21842	0.28501	0.680105	0.167424
exsD	1.27244	0.347592	0.680105	0.167424
exsE	1.18319	0.24268	0.680105	0.167424
fabA	-1.5025	-0.587364	0.680105	0.167424
fabH2	-2.45126	-1.29353	1	0
fabI	-1.42889	-0.514891	0.680105	0.167424
fbp	1.18617	0.246308	0.70046	0.154617
fda	1.57361	0.654078	0.680105	0.167424
fdhE	1.12582	0.170978	0.76999	0.113515
fdnG	1.22043	0.287391	0.680105	0.167424
fdnH	-1.34772	-0.430516	0.680105	0.167424
fdnI	1.27473	0.350195	0.724341	0.140057
fdx2	-1.17554	-0.23332	0.719131	0.143192
fdxA	1.06549	0.0915118	0.839872	0.0757872
fecA	-1.06716	-0.0937802	0.701542	0.153946
femA	-1.46782	-0.55367	0.680105	0.167424
femI	-1.35808	-0.44157	0.680105	0.167424
femR	-1.17033	-0.226921	0.719928	0.142711
fepB	-1.26587	-0.340126	0.701542	0.153946
fepC	-1.10388	-0.142578	0.85519	0.0679375
ffh	-1.46867	-0.554508	0.680105	0.167424
fgtA	-1.44036	-0.526431	0.680105	0.167424
fha1	1.87623	0.90784	0.95018	0.0221943
fhp	-2.01692	-1.01215	1	0
fimL	-1.68126	-0.749546	0.680105	0.167424
fimT	1.34305	0.42551	0.680105	0.167424
fimU	1.12686	0.172312	0.883464	0.0538113
fimV	1.14719	0.198101	0.694088	0.158585
fis	-1.06675	-0.0932213	0.68764	0.162639
fiuA	-1.03891	-0.0550702	0.823967	0.0840902
fklB	1.25808	0.331225	0.691214	0.160387
fleN	-1.20676	-0.271134	0.680105	0.167424
fleR	-1.58914	-0.668249	0.680105	0.167424
fleS	-1.17043	-0.227033	0.755814	0.121585
flgB	-1.40827	-0.493925	0.680105	0.167424
flgC	-1.24294	-0.313751	0.686533	0.163338
flgD	-1.14055	-0.189733	0.771872	0.112455
flgE	-1.48178	-0.567327	0.692157	0.159795
flgF	-1.36741	-0.451448	0.680105	0.167424
flgG	-1.3322	-0.41381	0.683755	0.1651
flgH	1.02354	0.0335684	0.960546	0.0174817
flgI	-1.38901	-0.474053	0.680105	0.167424
flgJ	-1.20268	-0.266252	0.680977	0.166868
flgK	-1.29778	-0.376051	0.680105	0.167424
flgL	1.0018	0.00259162	0.99282	0.00312961
flgM	1.24668	0.318096	0.683755	0.1651
flhA	-1.17559	-0.233384	0.726848	0.138556
flhF	-1.24001	-0.310351	0.680105	0.167424
fliA	1.14651	0.197247	0.680105	0.167424
fliC	1.65449	0.726389	0.680105	0.167424
fliD	1.57076	0.651465	0.680105	0.167424
fliE	-1.23416	-0.303535	0.680105	0.167424
fliF	-1.01897	-0.0271102	0.963606	0.0161006
fliM	-1.28578	-0.362642	0.680105	0.167424
fliN	-1.07568	-0.10525	0.691214	0.160387
flp	1.11213	0.153331	0.721641	0.141679
fmt	-1.63064	-0.705442	0.680105	0.167424
folE1	-1.40442	-0.489972	0.680105	0.167424
folE2	1.14259	0.192311	0.742273	0.129436
folM	-1.2447	-0.315795	0.680105	0.167424
folX	-1.37731	-0.461858	0.680105	0.167424
foxA	-1.31261	-0.392433	0.680105	0.167424
foxI	-1.51823	-0.602391	0.680105	0.167424
foxR	-1.52695	-0.610655	0.680105	0.167424
fptA	-1.40572	-0.491314	0.680105	0.167424
fpvA	-1.31515	-0.395226	0.711866	0.147601
fpvB	1.14294	0.192749	0.680105	0.167424
fruA	1.03509	0.0497622	0.964642	0.015634
ftsH	-1.07369	-0.102578	0.680105	0.167424
ftsI	1.14512	0.195502	0.688498	0.162097
ftsJ	1.33555	0.417437	0.680105	0.167424
ftsX	-1.17417	-0.231646	0.680105	0.167424
fumC2	1.29158	0.369138	0.680105	0.167424
fur	-1.22925	-0.297783	0.680105	0.167424
fusA2	1.31833	0.398714	0.680105	0.167424
gabD	-1.33241	-0.414035	0.680105	0.167424
gabT	-1.2998	-0.378287	0.680105	0.167424
galU	1.35557	0.438901	0.71306	0.146874
gapA	-1.17018	-0.22673	0.73379	0.134428
gatA	-1.43064	-0.516662	0.680105	0.167424
gatB	-1.34279	-0.425236	0.680105	0.167424
gcp	-1.43697	-0.523031	0.680105	0.167424
gcvH1	1.01585	0.0226887	0.921206	0.0356432
gcvH2	-1.56968	-0.650468	0.680105	0.167424
gcvP1	1.43672	0.52278	0.680105	0.167424
gcvT2	1.01155	0.0165682	0.971885	0.0123852
gdhA	-1.0689	-0.0961305	0.875922	0.0575346
gdhB	-1.04895	-0.0689435	0.821636	0.0853205
ggt	-1.12292	-0.16726	0.81388	0.0894398
glcB	-1.15816	-0.211834	0.680105	0.167424
glcD	1.89378	0.921265	0.680105	0.167424
glgB	1.40087	0.486323	0.696376	0.157156
glgP	1.72781	0.788947	0.680105	0.167424
glk	-1.56875	-0.649618	0.680105	0.167424
glmM	-1.19539	-0.257478	0.680105	0.167424
glmU	-1.05102	-0.0717896	0.804754	0.0943371
glnD	-1.19116	-0.252363	0.680105	0.167424
gloA1	1.00293	0.00422476	0.98762	0.00541011
gloA3	1.70452	0.769366	0.680105	0.167424
glpD	1.57968	0.659632	0.680105	0.167424
glpF	1.76219	0.81737	0.680105	0.167424
glpK	1.13113	0.177764	0.799089	0.097405
gltR	-1.97929	-0.984984	0.680105	0.167424
glyA3	-1.26506	-0.33921	0.680105	0.167424
glyQ	-1.25088	-0.322947	0.680105	0.167424
glyS	-1.41137	-0.497097	0.680105	0.167424
gntR	1.05816	0.0815617	0.915136	0.0385144
gpsA	1.29469	0.372607	0.680105	0.167424
greB	1.17218	0.229189	0.680105	0.167424
groEL	1.19	0.25096	0.680105	0.167424
groES	1.1996	0.262556	0.694088	0.158585
grpE	1.34697	0.429713	0.680105	0.167424
grx	-1.16118	-0.215587	0.700564	0.154552
guaA	-1.3227	-0.403483	0.682749	0.165739
gyrB	-1.27469	-0.350149	0.680105	0.167424
hcnA	-1.11222	-0.153446	0.804754	0.0943371
hcnC	-1.07116	-0.0991774	0.761156	0.118526
hcp1	-1.12366	-0.16821	0.915136	0.0385144
hcpA	1.23255	0.301642	0.680105	0.167424
hcpB	-1.44437	-0.530439	0.714873	0.145771
hcpC	1.23264	0.301747	0.776615	0.109794
hemB	-1.31054	-0.390157	0.680105	0.167424
hemD	1.2847	0.361427	0.694088	0.158585
hemE	-1.40905	-0.494718	0.680105	0.167424
hemH	1.27484	0.350311	0.680105	0.167424
hemK	-1.39232	-0.47749	0.680105	0.167424
hemN	1.45957	0.545547	0.680105	0.167424
hemO	-1.44357	-0.529641	0.680105	0.167424
himA	1.21742	0.283831	0.680105	0.167424
hisB	1.01658	0.0237214	0.970003	0.0132267
hisC2	-1.95577	-0.967734	1	0
hisF1	-1.16195	-0.216549	0.680105	0.167424
hisG	-1.57125	-0.651912	0.680105	0.167424
hitB	-1.25368	-0.326166	0.680105	0.167424
holA	-1.41593	-0.501747	0.680105	0.167424
hscA	-1.24419	-0.315204	0.73705	0.132503
hscB	-1.17584	-0.233689	0.844069	0.0736222
hslU	1.44266	0.528733	0.680105	0.167424
hslV	1.34503	0.427638	0.680105	0.167424
htpG	1.38032	0.465006	0.680105	0.167424
hupB	-1.06236	-0.0872678	0.842694	0.0743303
ibpA	2.5121	1.32889	0.920179	0.0361275
icd	-1.09522	-0.131225	0.70046	0.154617
icmF1	-2.01688	-1.01213	0.680105	0.167424
icmP	-1.26435	-0.338398	0.680105	0.167424
ileS	-1.48013	-0.565721	0.680105	0.167424
ilvA1	-1.54165	-0.624476	0.680105	0.167424
ilvC	1.04427	0.062493	0.828226	0.0818509
ilvD	-1.26739	-0.341858	0.680105	0.167424
ilvE	-1.34379	-0.42631	0.680105	0.167424
imm2	1.28062	0.356839	0.680105	0.167424
infB	-1.30577	-0.3849	0.680105	0.167424
iscA	-1.50272	-0.587574	0.72221	0.141337
iscR	1.22239	0.289707	0.726236	0.138922
iscS	-1.03484	-0.0494068	0.967297	0.0144401
iscU	1.18487	0.244725	0.761156	0.118526
katA	1.00637	0.00916402	0.93628	0.0285944
katE	1.70947	0.773553	0.680105	0.167424
katN	1.49256	0.577786	0.680105	0.167424
kynB	-1.2114	-0.276678	0.680105	0.167424
ladS	1.06595	0.0921432	0.895166	0.0480962
lasA	-1.34143	-0.423775	0.680105	0.167424
lasB	-1.20113	-0.264388	0.77784	0.10911
lasR	1.10543	0.144612	0.680105	0.167424
ldcA	-1.27557	-0.351137	0.680105	0.167424
ldh	1.85382	0.8905	0.680105	0.167424
lecA	2.4424	1.2883	1	0
lecB	-1.68034	-0.748757	0.680105	0.167424
leuA	-1.15718	-0.210608	0.755547	0.121739
leuB	-1.54047	-0.623369	0.680105	0.167424
leuC	-1.55644	-0.638254	0.680105	0.167424
leuD	1.11467	0.156613	0.91241	0.0398101
leuS	-1.41923	-0.50511	0.680105	0.167424
lig	1.21846	0.285062	0.680105	0.167424
ligT	1.28618	0.363092	0.680105	0.167424
lipC	1.5767	0.656907	0.680105	0.167424
liuA	1.38308	0.467889	0.680105	0.167424
liuR	1.27183	0.3469	0.691214	0.160387
lldP	1.35337	0.436559	0.680105	0.167424
lpd3	1.01436	0.0205679	0.946751	0.0237642
lpdV	1.51989	0.603966	0.691657	0.160109
lptF	1.60243	0.680261	0.680105	0.167424
lpxO2	-1.14794	-0.199051	0.680105	0.167424
lrp	-1.38404	-0.46889	0.680105	0.167424
lspA	-1.49198	-0.577232	0.680105	0.167424
lysA	-1.47095	-0.556746	0.680105	0.167424
lysC	-1.32984	-0.41125	0.680105	0.167424
lysS	-1.15555	-0.208577	0.721641	0.141679
maiA	1.6204	0.696349	1	0
masA	-1.31007	-0.389642	0.680105	0.167424
mdcA	1.52373	0.607611	0.680105	0.167424
mdoH	1.30204	0.380776	0.680105	0.167424
metF	-1.85146	-0.888665	0.680105	0.167424
metG	-1.48998	-0.575291	0.680105	0.167424
metH	-1.16925	-0.225586	0.719928	0.142711
metX	-1.04185	-0.059145	0.874015	0.0584809
metZ	-1.30626	-0.385444	0.680105	0.167424
mexH	4.05428	2.01944	0.0787586	1.1037
mexI	2.46956	1.30425	0.786032	0.10456
mexR	1.19165	0.252955	0.680105	0.167424
mfd	-1.25273	-0.325076	0.680105	0.167424
mgtE	1.40134	0.486809	0.680105	0.167424
miaA	-1.08587	-0.118857	0.786663	0.104212
micA	-1.43416	-0.520208	0.680105	0.167424
minC	-1.06188	-0.0866157	0.776615	0.109794
mliC	-1.25165	-0.323827	0.680105	0.167424
mltB1	-1.15233	-0.204554	0.680105	0.167424
mltD	-1.23549	-0.305084	0.700247	0.154749
mmsA	1.8165	0.861165	0.680105	0.167424
mmsB	1.88807	0.916913	0.680105	0.167424
modA	1.2651	0.339246	0.700247	0.154749
modB	1.06129	0.0858132	0.805761	0.0937938
modC	1.35765	0.441109	0.686708	0.163228
morA	-1.66459	-0.735164	0.680105	0.167424
motD	1.00002	2.84348e-05	0.999599	0.000174222
mqoA	-1.75755	-0.813567	1	0
mqoB	1.13541	0.183216	0.680105	0.167424
msrA	-1.10774	-0.147614	0.743923	0.128472
msuE	1.22531	0.293151	0.680105	0.167424
mucA	1.20017	0.263235	0.780747	0.10749
mucB	1.21444	0.280296	0.751447	0.124101
mucC	1.00984	0.0141239	0.986545	0.00588298
mucD	1.15237	0.204608	0.755171	0.121955
murA	-1.56472	-0.645908	0.680105	0.167424
murG	-1.22331	-0.290794	0.680105	0.167424
mutS	-1.59827	-0.676513	0.680105	0.167424
mvfR	-1.47449	-0.560218	0.680105	0.167424
nadD	-1.65109	-0.723422	0.680105	0.167424
nalC	-1.10562	-0.144854	0.796469	0.0988309
nalD	1.25324	0.325668	0.680105	0.167424
napA	-1.04065	-0.0574904	0.914461	0.0388348
napB	2.37242	1.24636	0.979805	0.00886018
napC	1.32526	0.406274	0.680105	0.167424
napD	1.3249	0.405887	0.680105	0.167424
napE	1.25904	0.332324	0.680105	0.167424
ndh	1.0131	0.0187714	0.951294	0.0216854
ndvB	1.09639	0.132755	0.766335	0.115581
nfxB	1.02935	0.0417304	0.92091	0.0357827
nosR	1.07156	0.0997122	0.883424	0.0538307
nosY	-1.52502	-0.608826	0.680105	0.167424
nqrB	-1.37235	-0.456653	0.683755	0.1651
nqrF	-1.17754	-0.235781	0.715534	0.14537
nrdA	-1.51298	-0.597395	0.707108	0.150514
nrdB	-1.61809	-0.694291	0.691214	0.160387
nrdG	-1.45169	-0.537732	0.680105	0.167424
ntrC	1.08472	0.117317	0.792891	0.100786
nuoD	1.05807	0.0814394	0.72221	0.141337
nuoE	1.314	0.393963	0.680105	0.167424
nuoF	-1.16245	-0.217163	0.680105	0.167424
nuoG	1.05925	0.0830379	0.686331	0.163467
ohrR	1.72111	0.783338	0.680105	0.167424
omlA	-1.27135	-0.346357	0.691214	0.160387
opdC	1.33989	0.422115	0.680105	0.167424
opdH	-1.601	-0.678972	0.714873	0.145771
opdP	1.15905	0.212943	0.753767	0.122763
opmD	2.89295	1.53254	0.816706	0.0879343
opmQ	-1.84818	-0.886107	0.680105	0.167424
oprB	-1.31709	-0.397356	0.680859	0.166943
oprE	-1.56908	-0.649916	0.680105	0.167424
oprG	-1.01019	-0.0146265	0.983916	0.00704188
oprH	3.95143	1.98237	0.95018	0.0221943
oprI	1.22854	0.296944	0.680105	0.167424
oprM	-1.23478	-0.304253	0.680105	0.167424
oprO	1.29333	0.371088	0.680105	0.167424
orn	1.16088	0.215217	0.680105	0.167424
osmC	1.46505	0.55095	0.680105	0.167424
osmE	2.52898	1.33855	1	0
ospR	1.05566	0.0781433	0.804105	0.0946872
PA0007	-1.25097	-0.323051	0.680105	0.167424
PA0014	1.5493	0.631617	0.680105	0.167424
PA0038	2.01187	1.00854	0.680105	0.167424
PA0039	1.71088	0.774739	0.680105	0.167424
PA0040	-1.29452	-0.372421	0.680105	0.167424
PA0041	-1.89497	-0.922174	0.680105	0.167424
PA0052	1.20502	0.26906	0.680105	0.167424
PA0054	-1.17924	-0.237852	0.680105	0.167424
PA0060	1.69878	0.764502	0.680105	0.167424
PA0061	1.14516	0.195544	0.755658	0.121675
PA0062	1.60478	0.682373	0.680859	0.166943
PA0068	-1.39136	-0.476499	0.680105	0.167424
PA0070	1.49581	0.580929	0.719131	0.143192
PA0071	-1.12695	-0.172428	0.686708	0.163228
PA0076	-2.95558	-1.56344	0.680105	0.167424
PA0078	-1.33711	-0.419115	0.738161	0.131849
PA0082	-1.13322	-0.180422	0.804754	0.0943371
PA0083	-1.93689	-0.953743	0.681953	0.166246
PA0084	-2.45849	-1.29777	1	0
PA0086	-1.9263	-0.945831	0.680105	0.167424
PA0087	-2.23703	-1.16159	0.680105	0.167424
PA0088	-2.08539	-1.06032	0.680105	0.167424
PA0089	-1.73839	-0.797748	0.707201	0.150457
PA0092	-2.42451	-1.27769	1	0
PA0093	-1.2816	-0.357944	0.680105	0.167424
PA0095	1.01848	0.0264225	0.963606	0.0161006
PA0096	-1.51309	-0.597493	0.688427	0.162142
PA0098	-2.17392	-1.1203	0.680105	0.167424
PA0099	-1.40821	-0.493867	0.699051	0.155491
PA0100	-1.46514	-0.551034	0.683904	0.165005
PA0101	-1.97365	-0.980866	0.680105	0.167424
PA0102	-1.26265	-0.33646	0.680105	0.167424
PA0107	1.89568	0.922716	0.680105	0.167424
PA0109	1.40332	0.488844	0.680105	0.167424
PA0110	1.68796	0.755285	0.691883	0.159967
PA0111	1.73686	0.796478	0.680105	0.167424
PA0112	1.60684	0.684225	0.680105	0.167424
PA0115	-1.89678	-0.923556	1	0
PA0116	1.16231	0.216989	0.680105	0.167424
PA0122	1.53591	0.619094	0.680105	0.167424
PA0123	-1.68546	-0.75314	0.680105	0.167424
PA0124	1.02234	0.0318712	0.968519	0.0138918
PA0125	1.23465	0.304106	0.680105	0.167424
PA0130	1.02986	0.0424548	0.950137	0.022214
PA0131	-1.11678	-0.159341	0.680105	0.167424
PA0132	-1.03989	-0.0564256	0.931875	0.0306424
PA0134	1.22056	0.287548	0.766335	0.115581
PA0144	-1.13196	-0.178818	0.680105	0.167424
PA0148	-1.50063	-0.585565	0.680105	0.167424
PA0149	-1.57115	-0.65182	0.680105	0.167424
PA0150	-1.2808	-0.357042	0.680105	0.167424
PA0151	1.02636	0.0375341	0.883487	0.0537996
PA0156	1.65117	0.723489	0.680105	0.167424
PA0157	1.9826	0.987393	1	0
PA0158	1.65195	0.724166	0.680105	0.167424
PA0159	1.36631	0.450283	0.680105	0.167424
PA0161	2.39674	1.26108	1	0
PA0167	-1.29326	-0.371017	0.680105	0.167424
PA0173	-1.41752	-0.503372	0.680105	0.167424
PA0174	-1.62599	-0.701319	0.680105	0.167424
PA0175	-1.7102	-0.774165	1	0
PA0177	-1.55907	-0.640689	0.680105	0.167424
PA0187	2.70636	1.43636	0.981422	0.00814399
PA0200	1.59997	0.678049	0.680105	0.167424
PA0223	-1.3152	-0.395279	0.680105	0.167424
PA0226	1.11395	0.155679	0.845119	0.0730824
PA0227	1.01699	0.0243093	0.976885	0.0101566
PA0252	-1.34927	-0.43218	0.691214	0.160387
PA0260	1.00567	0.00815128	0.98409	0.00696519
PA0267	-2.03565	-1.02549	1	0
PA0269	-1.10184	-0.139919	0.749734	0.125093
PA0270	-1.02965	-0.0421513	0.94618	0.0240262
PA0271	-1.09236	-0.127452	0.832353	0.0796923
PA0272	-1.28579	-0.362651	0.680105	0.167424
PA0276	1.59854	0.676753	0.680105	0.167424
PA0284	-1.87625	-0.907849	0.714748	0.145847
PA0309	1.23972	0.310016	0.687027	0.163026
PA0314	-1.13668	-0.184822	0.680105	0.167424
PA0320	1.57901	0.659025	0.680105	0.167424
PA0327	1.33049	0.411959	0.680105	0.167424
PA0329	1.45963	0.545604	0.680105	0.167424
PA0339	-1.51081	-0.59532	0.680105	0.167424
PA0344	1.34033	0.422584	0.680105	0.167424
PA0346	1.15329	0.205756	0.813652	0.0895616
PA0351	-1.07123	-0.0992684	0.717488	0.144185
PA0354	1.66369	0.734388	0.680105	0.167424
PA0356	-1.20378	-0.26757	0.680105	0.167424
PA0359	1.00315	0.00453162	0.990732	0.00404379
PA0360	-1.21875	-0.285405	0.680105	0.167424
PA0372	1.13258	0.179619	0.773869	0.111332
PA0377	1.22173	0.288923	0.680105	0.167424
PA0387	1.66255	0.733399	0.680105	0.167424
PA0388	2.3781	1.24981	1	0
PA0405	1.10506	0.144121	0.68949	0.161472
PA0431	-1.43447	-0.520521	0.683755	0.1651
PA0433	-1.60002	-0.678087	0.680105	0.167424
PA0435	-1.56849	-0.649376	0.680105	0.167424
PA0436	-1.10166	-0.139681	0.761661	0.118239
PA0445	-1.00664	-0.00955291	0.990361	0.00420654
PA0446	-1.05238	-0.0736545	0.757653	0.12053
PA0451	2.03179	1.02275	0.683755	0.1651
PA0452	2.89967	1.53589	1	0
PA0453	1.02757	0.0392407	0.920643	0.0359086
PA0457.1	-1.11821	-0.161192	0.680105	0.167424
PA0459	1.27408	0.349458	0.680105	0.167424
PA0460	1.28947	0.366773	0.691657	0.160109
PA0462	1.2281	0.296433	0.76999	0.113515
PA0471	-1.61632	-0.692712	0.680105	0.167424
PA0473	-1.1979	-0.260503	0.687027	0.163026
PA0484	1.23956	0.309825	0.680105	0.167424
PA0485	1.00588	0.00846108	0.983916	0.00704188
PA0486	1.45489	0.540914	0.680105	0.167424
PA0489	2.05334	1.03797	0.680105	0.167424
PA0490	1.23461	0.304053	0.743032	0.128992
PA0497	1.37308	0.457415	0.680105	0.167424
PA0506	1.51109	0.595589	0.680105	0.167424
PA0521	1.45582	0.541835	0.680859	0.166943
PA0529	-1.76478	-0.819487	0.680105	0.167424
PA0530	-1.85142	-0.88863	0.680105	0.167424
PA0531	-1.65146	-0.723743	0.680859	0.166943
PA0532	-1.31526	-0.39535	0.680105	0.167424
PA0536	1.12068	0.16438	0.821636	0.0853205
PA0537	1.39015	0.47524	0.701824	0.153772
PA0541	-1.39497	-0.48023	0.680105	0.167424
PA0542	-1.11346	-0.155053	0.865921	0.0625216
PA0543	1.5214	0.605404	0.680105	0.167424
PA0544	1.51042	0.594954	0.680105	0.167424
PA0547	-1.13061	-0.177102	0.81388	0.0894398
PA0553	2.76494	1.46725	0.887107	0.0520239
PA0554	2.25412	1.17257	1	0
PA0556	1.40666	0.492272	0.680105	0.167424
PA0558	-1.45602	-0.542031	0.680105	0.167424
PA0560	-1.27942	-0.355494	0.680105	0.167424
PA0562	-1.38213	-0.466895	0.680105	0.167424
PA0563	-1.07655	-0.106416	0.867219	0.0618714
PA0566	-1.13366	-0.180994	0.680105	0.167424
PA0567	3.06172	1.61434	0.67615	0.169957
PA0568	1.0411	0.0581044	0.878527	0.056245
PA0570	-1.31419	-0.394172	0.680105	0.167424
PA0572	-1.2324	-0.301476	0.801272	0.0962199
PA0575	1.48526	0.570712	0.680105	0.167424
PA0585	2.70869	1.43759	1	0
PA0586	2.24333	1.16564	1	0
PA0587	2.49954	1.32166	1	0
PA0588	2.22636	1.15469	1	0
PA0602	-1.08011	-0.111174	0.764707	0.116505
PA0603	-1.42308	-0.509016	0.757653	0.12053
PA0604	-1.27663	-0.352342	0.786663	0.104212
PA0608	-1.39546	-0.480745	0.680105	0.167424
PA0613	1.47505	0.560767	0.680105	0.167424
PA0614	1.84204	0.881304	0.680105	0.167424
PA0616	1.8792	0.91012	1	0
PA0617	1.35829	0.441791	0.680105	0.167424
PA0618	1.51233	0.596773	0.691214	0.160387
PA0619	1.4727	0.558468	0.680105	0.167424
PA0621	1.64038	0.714026	0.680105	0.167424
PA0622	1.98294	0.987638	1	0
PA0623	2.31029	1.20807	1	0
PA0624	1.85975	0.89511	1	0
PA0625	1.63876	0.712609	0.680105	0.167424
PA0626	2.08914	1.06291	1	0
PA0628	1.99144	0.993809	1	0
PA0631	1.12186	0.165894	0.845302	0.0729883
PA0632	1.39675	0.48207	0.680105	0.167424
PA0633	2.23679	1.16143	1	0
PA0634	1.61983	0.695839	0.680105	0.167424
PA0635	1.13189	0.178732	0.813524	0.0896298
PA0636	2.41723	1.27336	0.786032	0.10456
PA0637	1.01033	0.0148237	0.98762	0.00541011
PA0638	1.64446	0.717617	0.680105	0.167424
PA0639	2.34204	1.22777	0.895468	0.04795
PA0640	1.90933	0.933065	1	0
PA0641	2.03294	1.02357	1	0
PA0642	1.44867	0.534732	0.680105	0.167424
PA0645	1.30024	0.378781	0.680105	0.167424
PA0647	-1.04197	-0.0593201	0.796591	0.0987646
PA0648	1.76344	0.81839	1	0
PA0656	1.33268	0.41433	0.680105	0.167424
PA0658	1.12348	0.167979	0.801107	0.0963094
PA0660	-1.92676	-0.94618	0.680105	0.167424
PA0668.1	3.54817	1.82707	0.786032	0.10456
PA0668.4	3.31286	1.72808	0.786032	0.10456
PA0668.5	52.468	5.71337	0.67615	0.169957
PA0704	-1.01226	-0.0175831	0.976885	0.0101566
PA0708	-1.55378	-0.635784	0.680105	0.167424
PA0709	1.1247	0.169546	0.764707	0.116505
PA0713	1.28674	0.363718	0.789486	0.102655
PA0715	-1.15484	-0.207687	0.680105	0.167424
PA0716	-1.11047	-0.151169	0.717981	0.143887
PA0718	-1.06624	-0.09253	0.800605	0.096582
PA0720	-1.06087	-0.0852479	0.905263	0.0432252
PA0722	-1.13134	-0.178034	0.776615	0.109794
PA0730	-1.44879	-0.53485	0.680105	0.167424
PA0732	1.7443	0.802649	0.680105	0.167424
PA0734	1.24818	0.319821	0.694088	0.158585
PA0736	1.48304	0.568559	0.680105	0.167424
PA0737	1.25252	0.324828	0.766335	0.115581
PA0738	2.12236	1.08567	1	0
PA0743	1.42885	0.514853	0.680105	0.167424
PA0744	1.43489	0.520941	0.680105	0.167424
PA0745	1.52449	0.608322	0.680105	0.167424
PA0746	1.41645	0.502275	0.680105	0.167424
PA0747	1.4467	0.532768	0.680105	0.167424
PA0754	-1.12636	-0.171663	0.819649	0.0863719
PA0769	1.6906	0.757537	0.680105	0.167424
PA0779	1.30736	0.386652	0.680105	0.167424
PA0781	-2.14972	-1.10415	0.694088	0.158585
PA0787	1.57441	0.654815	0.680105	0.167424
PA0788	2.59743	1.37708	1	0
PA0791	-1.10206	-0.140201	0.680105	0.167424
PA0793	-1.03963	-0.0560685	0.804105	0.0946872
PA0794	-1.26498	-0.339115	0.680105	0.167424
PA0797	1.26567	0.339901	0.680105	0.167424
PA0799	-1.28705	-0.364065	0.680105	0.167424
PA0800	-1.42305	-0.508984	0.680105	0.167424
PA0801	-1.39841	-0.483791	0.680105	0.167424
PA0805	1.09702	0.133596	0.76999	0.113515
PA0806	1.71671	0.779648	0.680105	0.167424
PA0808	1.17133	0.228153	0.719928	0.142711
PA0809	1.65947	0.730723	1	0
PA0818	-1.54497	-0.627581	0.680105	0.167424
PA0820	-1.17931	-0.237943	0.680105	0.167424
PA0826	2.77653	1.47328	0.67615	0.169957
PA0833	1.19529	0.257364	0.788439	0.103232
PA0838	1.03173	0.0450678	0.914855	0.0386477
PA0839	-1.26631	-0.340634	0.680105	0.167424
PA0840	-1.30739	-0.386687	0.680105	0.167424
PA0841	1.33148	0.413027	0.680105	0.167424
PA0847	1.18311	0.24259	0.680105	0.167424
PA0853	1.11361	0.155249	0.735097	0.133655
PA0855	1.21224	0.27767	0.680105	0.167424
PA0856	1.13431	0.18181	0.825897	0.083074
PA0858	1.08248	0.114347	0.680105	0.167424
PA0874	-1.65442	-0.726325	0.699706	0.155084
PA0876	-1.11918	-0.162446	0.680105	0.167424
PA0877	1.02179	0.0310993	0.925764	0.0334995
PA0884	1.40049	0.485927	0.680105	0.167424
PA0915	1.56011	0.641651	0.680105	0.167424
PA0918	1.45823	0.544222	0.680105	0.167424
PA0919	1.43631	0.522364	0.680105	0.167424
PA0920	1.50441	0.589193	0.680105	0.167424
PA0921	1.13475	0.18237	0.808447	0.0923486
PA0922	1.2091	0.273938	0.680105	0.167424
PA0925	1.49824	0.583268	0.680105	0.167424
PA0929	-1.42538	-0.511349	0.680105	0.167424
PA0930	-1.64094	-0.714526	0.680105	0.167424
PA0938	-2.13534	-1.09447	1	0
PA0943	1.20467	0.268638	0.741963	0.129618
PA0947	-1.11292	-0.154344	0.799754	0.0970438
PA0948	-1.25388	-0.326403	0.694088	0.158585
PA0952	-3.81352	-1.93112	0.965466	0.0152631
PA0955	-1.35446	-0.437713	0.690259	0.160988
PA0959	1.43675	0.522806	0.680105	0.167424
PA0960	1.51222	0.596668	0.680105	0.167424
PA0962	1.52682	0.610534	0.680105	0.167424
PA0975	-1.27135	-0.346363	0.683889	0.165014
PA0979	1.21475	0.280654	0.699051	0.155491
PA0982	1.08053	0.111742	0.754707	0.122222
PA0983	1.74311	0.801662	0.680105	0.167424
PA0984	-1.54192	-0.624732	0.680105	0.167424
PA0987	-1.14524	-0.195648	0.726236	0.138922
PA0990	1.41046	0.496161	0.680105	0.167424
PA1007	-1.27146	-0.346485	0.680105	0.167424
PA1009	-1.06267	-0.0876897	0.804754	0.0943371
PA1011	-1.68499	-0.752743	0.680105	0.167424
PA1022	-1.08427	-0.116721	0.680105	0.167424
PA1023	1.05274	0.0741549	0.728686	0.13746
PA1029	-1.43012	-0.516139	0.680105	0.167424
PA1033	1.40275	0.488255	0.680105	0.167424
PA1034	1.63723	0.711257	0.680105	0.167424
PA1040	1.27331	0.348585	0.680105	0.167424
PA1041	1.53425	0.617533	0.680105	0.167424
PA1042	1.46483	0.550731	0.680105	0.167424
PA1053	1.32518	0.406193	0.680105	0.167424
PA1054	1.1399	0.188909	0.680105	0.167424
PA1057	1.22065	0.287652	0.680105	0.167424
PA1059	1.3711	0.455332	0.680105	0.167424
PA1064	-1.35464	-0.43791	0.680105	0.167424
PA1065	1.07124	0.0992815	0.681953	0.166246
PA1066	1.26225	0.335994	0.680105	0.167424
PA1075	-1.22711	-0.29526	0.680105	0.167424
PA1088	1.08108	0.112479	0.764707	0.116505
PA1089	-1.19496	-0.256958	0.680105	0.167424
PA1093	1.46932	0.555148	0.680105	0.167424
PA1095	1.16785	0.223856	0.719928	0.142711
PA1096	1.67042	0.740212	0.680105	0.167424
PA1107	1.17747	0.235692	0.703084	0.152993
PA1111	1.36396	0.447805	0.691214	0.160387
PA1112	1.52772	0.611382	0.680105	0.167424
PA1113	1.22394	0.291532	0.680105	0.167424
PA1114	1.53677	0.619899	0.680105	0.167424
PA1115	1.7208	0.783077	0.680105	0.167424
PA1117	-1.37567	-0.460134	0.680105	0.167424
PA1118	1.5423	0.625088	0.680105	0.167424
PA1123	-1.38121	-0.465928	0.680105	0.167424
PA1126	-1.18006	-0.238854	0.701542	0.153946
PA1127	-2.11086	-1.07783	0.680105	0.167424
PA1134	-2.21902	-1.14992	1	0
PA1139	-1.23369	-0.302975	0.683889	0.165014
PA1140	-1.35824	-0.441734	0.680105	0.167424
PA1160	-1.52896	-0.612552	0.680105	0.167424
PA1166	1.3473	0.430067	0.680105	0.167424
PA1168	-1.3166	-0.396816	0.714873	0.145771
PA1170	1.19488	0.256865	0.754878	0.122124
PA1171	1.12941	0.175573	0.823967	0.0840902
PA1181	1.18304	0.242493	0.680105	0.167424
PA1182	1.2075	0.272024	0.680105	0.167424
PA1189	-1.21561	-0.281676	0.680105	0.167424
PA1190	8.24647	3.04378	0.309592	0.50921
PA1191	1.35246	0.435582	0.680105	0.167424
PA1198	-1.13286	-0.179965	0.81388	0.0894398
PA1199	-1.08866	-0.122555	0.8769	0.05705
PA1200	-1.08764	-0.121195	0.890083	0.0505693
PA1201	-1.10895	-0.149198	0.767875	0.114709
PA1202	-1.21675	-0.283032	0.680105	0.167424
PA1208	1.39748	0.482829	0.680105	0.167424
PA1211	1.23014	0.298817	0.680105	0.167424
PA1212	1.13757	0.185951	0.680105	0.167424
PA1213	1.2955	0.37351	0.680105	0.167424
PA1214	1.17655	0.234567	0.693481	0.158965
PA1215	1.42263	0.508564	0.680105	0.167424
PA1216	1.52513	0.60893	0.680105	0.167424
PA1217	1.05829	0.0817335	0.700564	0.154552
PA1218	1.36165	0.445357	0.680105	0.167424
PA1220	1.25705	0.330045	0.694088	0.158585
PA1221	1.63758	0.711562	0.680105	0.167424
PA1234	-1.41018	-0.495881	0.680105	0.167424
PA1242	1.50877	0.593376	0.680105	0.167424
PA1243	1.23061	0.29937	0.683755	0.1651
PA1244	-1.22214	-0.289405	0.732756	0.135041
PA1245	-1.55634	-0.638155	0.680105	0.167424
PA1251	-1.77156	-0.825022	1	0
PA1263	1.13131	0.177996	0.680105	0.167424
PA1288	1.17279	0.229947	0.680105	0.167424
PA1289	1.63605	0.710218	0.680105	0.167424
PA1297	4.87473	2.28532	0.786032	0.10456
PA1298	9.42868	3.23706	0.299811	0.523153
PA1302	1.04911	0.0691698	0.732756	0.135041
PA1322	-1.01298	-0.0185986	0.953657	0.0206076
PA1323	1.5432	0.625926	0.680105	0.167424
PA1324	1.70233	0.767507	0.680105	0.167424
PA1327	1.17289	0.23007	0.694088	0.158585
PA1330	1.10363	0.142261	0.778965	0.108482
PA1333	2.4956	1.31938	1	0
PA1335	1.09926	0.136534	0.765422	0.116099
PA1339	-1.22655	-0.294601	0.691214	0.160387
PA1340	-1.31917	-0.399633	0.680105	0.167424
PA1341	-1.17815	-0.236525	0.694088	0.158585
PA1342	1.05445	0.0764945	0.84711	0.0720603
PA1343	1.73814	0.797541	0.680105	0.167424
PA1344	1.26989	0.344709	0.680105	0.167424
PA1345	1.54101	0.623878	0.680105	0.167424
PA1348	3.19925	1.67774	0.248885	0.604001
PA1349	1.30958	0.389102	0.680105	0.167424
PA1350	1.09927	0.136546	0.807729	0.0927344
PA1353	1.83335	0.874484	1	0
PA1354	-1.09006	-0.124405	0.680105	0.167424
PA1360	-1.37796	-0.462537	0.680105	0.167424
PA1362	2.12402	1.0868	0.805332	0.094025
PA1363	-1.29272	-0.370409	0.680105	0.167424
PA1364	-1.28495	-0.361713	0.743923	0.128472
PA1365	-1.17121	-0.228003	0.691214	0.160387
PA1366	1.1152	0.157303	0.680105	0.167424
PA1370	-1.26628	-0.340594	0.680105	0.167424
PA1371	1.0075	0.0107777	0.985812	0.00620577
PA1372	-1.04131	-0.0584039	0.939899	0.026919
PA1378	-2.25259	-1.17159	0.816706	0.0879343
PA1397	-1.43546	-0.52151	0.680105	0.167424
PA1398	-1.46624	-0.552125	0.680105	0.167424
PA1403	1.27667	0.352391	0.680105	0.167424
PA1404	2.73195	1.44993	0.655726	0.183278
PA1407	1.31001	0.38958	0.680105	0.167424
PA1408	1.33257	0.414209	0.680105	0.167424
PA1414	2.5187	1.33268	0.786032	0.10456
PA1415	1.1878	0.248292	0.685393	0.16406
PA1439	1.12734	0.172921	0.683889	0.165014
PA1441	-1.3472	-0.429969	0.680105	0.167424
PA1442	-1.15976	-0.213832	0.680105	0.167424
PA1458	1.18907	0.249835	0.680105	0.167424
PA1459	1.09979	0.137224	0.789609	0.102588
PA1462	-1.04944	-0.0696218	0.721641	0.141679
PA1463	1.14703	0.197906	0.757105	0.120844
PA1464	1.19626	0.258532	0.72221	0.141337
PA1466	1.15535	0.208331	0.680105	0.167424
PA1470	1.1285	0.174408	0.748752	0.125662
PA1471	1.26776	0.342287	0.776615	0.109794
PA1473	1.63106	0.705808	0.680105	0.167424
PA1474	1.32507	0.406068	0.680105	0.167424
PA1496	1.24868	0.320404	0.680105	0.167424
PA1504	-1.13324	-0.180451	0.691214	0.160387
PA1506	-1.17824	-0.236636	0.680105	0.167424
PA1509	-1.16844	-0.224579	0.680105	0.167424
PA1510	-1.07497	-0.104294	0.680105	0.167424
PA1518	1.69639	0.762466	0.680105	0.167424
PA1530	1.18246	0.241793	0.680105	0.167424
PA1541	1.10292	0.141331	0.743032	0.128992
PA1545	2.31405	1.21042	1	0
PA1549	1.13517	0.182909	0.708029	0.149949
PA1550	-1.32365	-0.404523	0.680105	0.167424
PA1551	-1.03074	-0.0436816	0.939899	0.026919
PA1559	-1.21867	-0.285303	0.680105	0.167424
PA1560	1.24744	0.318967	0.719131	0.143192
PA1570	-1.42866	-0.514663	0.680105	0.167424
PA1571	1.49979	0.584758	0.680105	0.167424
PA1573	-1.66886	-0.738862	0.680105	0.167424
PA1575	1.19307	0.254684	0.680105	0.167424
PA1576	-1.65914	-0.730437	1	0
PA1579	1.14587	0.196446	0.711501	0.147824
PA1591	1.41653	0.502365	0.680105	0.167424
PA1592	1.50322	0.588053	0.680105	0.167424
PA1597	1.10843	0.148523	0.82581	0.0831198
PA1605	2.45295	1.29452	1	0
PA1606	1.06293	0.0880437	0.79883	0.0975455
PA1616	1.14464	0.1949	0.70046	0.154617
PA1617	1.33796	0.420031	0.680105	0.167424
PA1619	-1.36399	-0.447834	0.680105	0.167424
PA1625	1.5608	0.642281	0.680105	0.167424
PA1626	1.30817	0.38755	0.680105	0.167424
PA1639	-1.47229	-0.558061	0.680105	0.167424
PA1641	-1.07143	-0.0995354	0.878583	0.0562175
PA1651	-1.42369	-0.509639	0.680105	0.167424
PA1654	-1.25797	-0.331094	0.680105	0.167424
PA1655	1.03961	0.0560436	0.907329	0.042235
PA1656	-2.06636	-1.04709	0.680859	0.166943
PA1657	-2.13576	-1.09475	0.691214	0.160387
PA1658	-1.71211	-0.775777	0.680105	0.167424
PA1659	-2.48232	-1.31169	0.680105	0.167424
PA1660	-2.04714	-1.03361	0.680105	0.167424
PA1661	-1.96657	-0.975684	0.680105	0.167424
PA1662	-1.78679	-0.83737	0.680105	0.167424
PA1663	-2.42311	-1.27686	0.680105	0.167424
PA1665	-2.52204	-1.33459	0.680105	0.167424
PA1666	-2.065	-1.04614	0.680105	0.167424
PA1667	-1.06297	-0.088095	0.875645	0.0576722
PA1668	-1.54136	-0.624205	0.680105	0.167424
PA1669	-1.19766	-0.260219	0.681953	0.166246
PA1675	1.12339	0.16786	0.726848	0.138556
PA1679	-1.40257	-0.488069	0.680105	0.167424
PA1680	1.50157	0.586473	0.700247	0.154749
PA1683	-1.18362	-0.243202	0.680105	0.167424
PA1692	5.22708	2.38601	0.449275	0.347487
PA1697	1.8787	0.909737	0.680105	0.167424
PA1699	-1.01009	-0.014491	0.98719	0.00559914
PA1728	1.44591	0.531978	0.680105	0.167424
PA1729	1.13681	0.184987	0.773869	0.111332
PA1730	1.3359	0.417812	0.683755	0.1651
PA1731	1.23818	0.30822	0.72221	0.141337
PA1732	1.45633	0.542342	0.680105	0.167424
PA1733	1.10533	0.144475	0.831388	0.0801964
PA1745	1.31869	0.399111	0.680105	0.167424
PA1747	2.08808	1.06218	0.895173	0.0480931
PA1750	-1.3431	-0.425563	0.680105	0.167424
PA1751	-1.56207	-0.643458	0.680105	0.167424
PA1753	1.55921	0.640816	0.680105	0.167424
PA1755	-1.14474	-0.195025	0.683755	0.1651
PA1761	1.17911	0.237693	0.691657	0.160109
PA1766	-1.24975	-0.321634	0.680105	0.167424
PA1768	-1.21647	-0.282696	0.680105	0.167424
PA1769	1.07046	0.0982337	0.882125	0.0544697
PA1784	2.41356	1.27116	1	0
PA1792	-1.28248	-0.358932	0.680105	0.167424
PA1797	1.41687	0.502708	0.686533	0.163338
PA1811	-1.0337	-0.0478232	0.786663	0.104212
PA1823	-1.50557	-0.590308	0.680105	0.167424
PA1828	-1.11523	-0.157338	0.728686	0.13746
PA1829	1.0738	0.102722	0.691657	0.160109
PA1830	1.16194	0.216542	0.701542	0.153946
PA1832	1.43983	0.525899	0.680105	0.167424
PA1835	1.0402	0.0568633	0.834492	0.0785779
PA1836	-1.27312	-0.348371	0.680105	0.167424
PA1837	-1.66422	-0.734842	0.680105	0.167424
PA1842	-1.37039	-0.45459	0.680105	0.167424
PA1847	1.18647	0.246672	0.751447	0.124101
PA1851	1.23051	0.299251	0.680105	0.167424
PA1852	1.1895	0.250357	0.691657	0.160109
PA1857	1.1772	0.235365	0.770028	0.113493
PA1860	1.83896	0.878887	1	0
PA1864	1.20938	0.274266	0.765725	0.115927
PA1865	-1.35265	-0.435793	0.680105	0.167424
PA1869	-1.40055	-0.485993	0.701542	0.153946
PA1870	2.27255	1.18431	0.680105	0.167424
PA1872	1.00891	0.0127933	0.983916	0.00704188
PA1874	-1.0539	-0.0757383	0.81621	0.0881983
PA1875	-1.01861	-0.0266026	0.958873	0.0182387
PA1876	1.05359	0.0753182	0.842694	0.0743303
PA1877	-1.02439	-0.0347681	0.882739	0.0541675
PA1887	1.44531	0.53138	0.680105	0.167424
PA1888	1.62439	0.699895	0.680105	0.167424
PA1889	2.59414	1.37526	1	0
PA1890	-1.00845	-0.0121431	0.988668	0.00494963
PA1891	1.37962	0.464276	0.738738	0.13151
PA1892	1.09573	0.131891	0.799089	0.097405
PA1893	1.1912	0.252418	0.680105	0.167424
PA1906	-2.06468	-1.04592	0.681953	0.166246
PA1907	-1.44336	-0.529427	0.680105	0.167424
PA1908	-1.11594	-0.158255	0.815151	0.0887619
PA1909	-1.29312	-0.370859	0.680105	0.167424
PA1913	-1.46372	-0.549642	0.680105	0.167424
PA1914	-1.16991	-0.226393	0.680105	0.167424
PA1917	1.27663	0.352341	0.691214	0.160387
PA1921	1.11103	0.151903	0.861796	0.0645953
PA1922	-2.14062	-1.09803	0.720878	0.142138
PA1923	-1.35134	-0.434394	0.778965	0.108482
PA1924	-1.30661	-0.385832	0.699934	0.154943
PA1925	-1.78017	-0.832019	0.72221	0.141337
PA1926	-1.42121	-0.507118	0.680105	0.167424
PA1931	1.4433	0.529368	0.680105	0.167424
PA1932	-1.00863	-0.012404	0.971885	0.0123852
PA1934	1.02807	0.0399342	0.970881	0.012834
PA1939	-1.65225	-0.724435	0.680105	0.167424
PA1944	1.02676	0.0380935	0.863867	0.063553
PA1951	-1.11586	-0.158153	0.680105	0.167424
PA1963	-1.16897	-0.22524	0.791906	0.101327
PA1964	-1.65692	-0.728508	0.680105	0.167424
PA1967	-1.07606	-0.105753	0.874015	0.0584809
PA1968	1.32669	0.407831	0.694088	0.158585
PA1981	-1.29424	-0.3721	0.680105	0.167424
PA1997	1.00408	0.00587772	0.98719	0.00559914
PA2020	1.8497	0.887293	0.680105	0.167424
PA2021	3.53776	1.82284	1	0
PA2024	2.24985	1.16983	1	0
PA2026	-1.21229	-0.277741	0.77784	0.10911
PA2030	-1.59707	-0.675426	0.680105	0.167424
PA2031	-1.11026	-0.150891	0.680105	0.167424
PA2033	-1.36457	-0.448449	0.680105	0.167424
PA2034	-1.43887	-0.524932	0.680105	0.167424
PA2040	-1.5534	-0.635428	0.680105	0.167424
PA2045	1.08518	0.117939	0.755658	0.121675
PA2046	1.34918	0.432082	0.680859	0.166943
PA2062	-3.5059	-1.80979	0.759144	0.119676
PA2066	-1.29136	-0.368887	0.680105	0.167424
PA2067	-1.44227	-0.528346	0.691214	0.160387
PA2068	-1.39668	-0.481999	0.703084	0.152993
PA2069	-1.39911	-0.484513	0.699051	0.155491
PA2070	1.17066	0.227318	0.680105	0.167424
PA2072	1.3009	0.379515	0.680105	0.167424
PA2076	-1.81533	-0.860232	0.680105	0.167424
PA2084	-1.29535	-0.37334	0.680105	0.167424
PA2088	-1.10679	-0.146388	0.683755	0.1651
PA2105	-1.00585	-0.00842108	0.983916	0.00704188
PA2107	1.1668	0.222555	0.680105	0.167424
PA2108	1.501	0.585928	0.680105	0.167424
PA2109	1.29789	0.376163	0.717488	0.144185
PA2119	-1.25476	-0.327415	0.680105	0.167424
PA2121	1.35199	0.435087	0.691214	0.160387
PA2127	1.31549	0.395597	0.680105	0.167424
PA2134	1.96983	0.97807	0.680105	0.167424
PA2135	1.25101	0.323093	0.734228	0.134169
PA2136	1.47344	0.559186	0.680105	0.167424
PA2138	2.61517	1.38691	1	0
PA2140	1.62937	0.704315	0.691214	0.160387
PA2141	2.07483	1.05299	0.680105	0.167424
PA2142	2.08108	1.05733	0.680105	0.167424
PA2143	1.62016	0.696134	0.680105	0.167424
PA2145	1.61651	0.692886	0.680105	0.167424
PA2146	1.91358	0.936277	0.680105	0.167424
PA2148	1.91139	0.934622	0.680105	0.167424
PA2149	1.94513	0.959869	0.680859	0.166943
PA2150	1.84445	0.883188	0.680105	0.167424
PA2151	1.7204	0.782744	0.680105	0.167424
PA2152	1.55778	0.639495	0.680105	0.167424
PA2154	1.69466	0.760992	0.680105	0.167424
PA2155	1.28401	0.360661	0.680105	0.167424
PA2156	1.53429	0.61757	0.683904	0.165005
PA2157	1.68234	0.750471	0.680105	0.167424
PA2158	1.25033	0.322313	0.743692	0.128607
PA2159	2.29855	1.20072	0.680105	0.167424
PA2160	1.23181	0.300778	0.711866	0.147601
PA2162	1.3336	0.415321	0.680105	0.167424
PA2163	1.70847	0.772703	0.680105	0.167424
PA2164	1.39478	0.480042	0.680105	0.167424
PA2165	1.66463	0.735201	0.680105	0.167424
PA2166	6.02887	2.59189	0.272413	0.564772
PA2167	1.55299	0.635045	0.680105	0.167424
PA2168	1.44746	0.533524	0.680105	0.167424
PA2169	1.5233	0.607204	0.680105	0.167424
PA2170	1.6999	0.765447	0.680105	0.167424
PA2171	2.18808	1.12967	0.680105	0.167424
PA2172	1.22073	0.287742	0.784824	0.105228
PA2173	1.33381	0.415556	0.749734	0.125093
PA2174	1.35821	0.441712	0.680105	0.167424
PA2175	1.77709	0.82952	0.680105	0.167424
PA2176	2.20343	1.13975	0.680105	0.167424
PA2177	2.1625	1.1127	1	0
PA2178	2.48508	1.31329	1	0
PA2179	1.34156	0.423916	0.686708	0.163228
PA2180	1.78706	0.837586	0.680105	0.167424
PA2181	1.46972	0.555542	0.680105	0.167424
PA2182	1.98954	0.992438	1	0
PA2183	1.15669	0.210001	0.845302	0.0729883
PA2184	1.45317	0.539206	0.680105	0.167424
PA2186	3.09481	1.62985	1	0
PA2187	2.54101	1.3454	1	0
PA2188	1.32403	0.404935	0.694088	0.158585
PA2189	1.88917	0.917751	0.680105	0.167424
PA2190	2.84183	1.50682	1	0
PA2192	1.78752	0.837961	0.686708	0.163228
PA2196	1.23824	0.308291	0.680105	0.167424
PA2199	-1.42586	-0.511834	0.680105	0.167424
PA2201	-1.3662	-0.450172	0.694088	0.158585
PA2204	-2.53707	-1.34317	0.680105	0.167424
PA2224	1.02349	0.0334902	0.921206	0.0356432
PA2226	1.06094	0.0853391	0.77545	0.110446
PA2228	1.43887	0.524935	0.680105	0.167424
PA2251	2.07459	1.05282	1	0
PA2260	-1.6701	-0.739936	1	0
PA2261	-1.2239	-0.291484	0.680105	0.167424
PA2264	-1.07118	-0.0992015	0.9041	0.0437836
PA2265	-1.01534	-0.0219691	0.976664	0.0102547
PA2266	1.06943	0.0968355	0.786663	0.104212
PA2281	1.02323	0.0331317	0.976885	0.0101566
PA2291	1.12118	0.165018	0.738738	0.13151
PA2298	-2.1196	-1.08379	0.680105	0.167424
PA2299	-2.1036	-1.07286	1	0
PA2301	-2.24277	-1.16528	0.980956	0.00835051
PA2309	-2.56627	-1.35968	1	0
PA2310	-3.22136	-1.68767	1	0
PA2327	-1.56308	-0.644388	0.680105	0.167424
PA2328	-1.35903	-0.442577	0.680105	0.167424
PA2330	-2.80876	-1.48993	0.680105	0.167424
PA2331	-1.37491	-0.459341	0.714748	0.145847
PA2358	1.66714	0.737372	0.681953	0.166246
PA2359	-2.80061	-1.48574	0.680105	0.167424
PA2360	-2.06282	-1.04462	1	0
PA2361	-1.41198	-0.497722	0.691214	0.160387
PA2362	-1.08836	-0.122153	0.915136	0.0385144
PA2363	-1.31952	-0.400009	0.680105	0.167424
PA2364	-1.94807	-0.962046	0.683383	0.165336
PA2365	-3.32079	-1.73153	1	0
PA2366	-3.08111	-1.62345	1	0
PA2367	-1.85327	-0.890074	0.691214	0.160387
PA2368	-3.20455	-1.68012	0.680105	0.167424
PA2369	-3.44228	-1.78337	1	0
PA2370	-2.70195	-1.434	1	0
PA2371	-2.92116	-1.54654	1	0
PA2372	-1.34266	-0.425097	0.680105	0.167424
PA2373	-1.40911	-0.494788	0.68949	0.161472
PA2374	-1.16606	-0.221647	0.711866	0.147601
PA2375	1.13097	0.177555	0.680105	0.167424
PA2377	-1.0416	-0.0588036	0.942986	0.0254948
PA2378	-1.85767	-0.893495	0.680105	0.167424
PA2379	-1.40996	-0.495653	0.680105	0.167424
PA2380	-1.45915	-0.545124	0.680105	0.167424
PA2381	1.10927	0.149616	0.680105	0.167424
PA2383	-1.41954	-0.505424	0.694088	0.158585
PA2384	-1.73684	-0.796469	0.680105	0.167424
PA2393	-1.74898	-0.806514	0.680105	0.167424
PA2402	-2.69849	-1.43215	1	0
PA2403	-2.005	-1.0036	1	0
PA2404	-2.2785	-1.18809	1	0
PA2405	-2.43337	-1.28296	1	0
PA2406	-1.34693	-0.42967	0.700138	0.154816
PA2407	-1.42289	-0.508826	0.680105	0.167424
PA2408	-3.68887	-1.88318	0.277858	0.556177
PA2409	-2.28777	-1.19394	1	0
PA2410	-1.90958	-0.933258	1	0
PA2411	-2.36358	-1.24097	0.680105	0.167424
PA2412	-1.43857	-0.524635	0.680105	0.167424
PA2414	1.21435	0.280179	0.75506	0.122019
PA2415	1.12391	0.168523	0.863867	0.063553
PA2417	1.36046	0.444089	0.680105	0.167424
PA2418	1.95135	0.964474	1	0
PA2419	-1.00641	-0.00922316	0.983916	0.00704188
PA2422	1.98705	0.990631	0.95018	0.0221943
PA2427	-2.24345	-1.16572	0.680105	0.167424
PA2430	1.2711	0.346073	0.700138	0.154816
PA2433	1.66985	0.739716	0.680105	0.167424
PA2437	1.07831	0.108776	0.907329	0.042235
PA2438	-1.53238	-0.61577	0.680105	0.167424
PA2448	-1.26241	-0.336182	0.68949	0.161472
PA2449	-1.59168	-0.670547	0.680105	0.167424
PA2450	-1.60381	-0.681507	0.680105	0.167424
PA2451	-2.39652	-1.26094	1	0
PA2452	1.06861	0.0957386	0.963641	0.0160847
PA2454	-1.01734	-0.0248054	0.863867	0.063553
PA2460	1.23509	0.304622	0.701542	0.153946
PA2461	1.31258	0.392403	0.680105	0.167424
PA2462	-2.15064	-1.10477	1	0
PA2463	-1.78469	-0.835672	1	0
PA2464	1.27266	0.347849	0.789997	0.102375
PA2475	-1.35237	-0.43549	0.680105	0.167424
PA2481	-1.2513	-0.323431	0.680105	0.167424
PA2485	1.29086	0.368336	0.73719	0.13242
PA2486	1.55068	0.6329	0.680105	0.167424
PA2487	1.38577	0.470686	0.680105	0.167424
PA2498	-1.36348	-0.447291	0.680105	0.167424
PA2501	2.09491	1.06689	0.816706	0.0879343
PA2503	1.28712	0.364144	0.700138	0.154816
PA2504	1.54213	0.624923	0.680105	0.167424
PA2506	1.1655	0.220953	0.778965	0.108482
PA2528	1.12871	0.17468	0.801272	0.0962199
PA2531	-1.34592	-0.428597	0.717488	0.144185
PA2536	-1.44138	-0.527446	0.691214	0.160387
PA2537	-1.31188	-0.391639	0.776615	0.109794
PA2538	-1.66355	-0.734263	0.714748	0.145847
PA2539	-1.5768	-0.656998	0.680105	0.167424
PA2540	-2.33882	-1.22578	0.680105	0.167424
PA2541	-1.79597	-0.844765	0.680105	0.167424
PA2546	1.08811	0.12182	0.701542	0.153946
PA2547	1.24798	0.319596	0.680105	0.167424
PA2549	1.38422	0.469075	0.680105	0.167424
PA2550	-1.11309	-0.154569	0.821636	0.0853205
PA2551	-1.22491	-0.292672	0.680105	0.167424
PA2555	-1.54861	-0.630972	0.686533	0.163338
PA2560	-1.28698	-0.363991	0.680105	0.167424
PA2561	1.14682	0.197634	0.732941	0.134931
PA2562	2.12434	1.08702	0.680105	0.167424
PA2564	1.12111	0.164934	0.680105	0.167424
PA2565	-1.10288	-0.141272	0.719928	0.142711
PA2566	-1.26475	-0.338852	0.680105	0.167424
PA2567	-1.15607	-0.209226	0.724341	0.140057
PA2569	1.27168	0.346731	0.804754	0.0943371
PA2571	1.22001	0.286896	0.680105	0.167424
PA2572	1.3369	0.418895	0.680105	0.167424
PA2573	1.56953	0.650332	0.680105	0.167424
PA2575	-1.37887	-0.463489	0.680105	0.167424
PA2580	1.18594	0.246028	0.680105	0.167424
PA2581	-1.18563	-0.245659	0.694088	0.158585
PA2583	-1.2837	-0.36031	0.680105	0.167424
PA2588	-1.26488	-0.339	0.687027	0.163026
PA2589	-1.0197	-0.0281459	0.953657	0.0206076
PA2592	-1.15445	-0.207206	0.680105	0.167424
PA2600	-1.99271	-0.994732	0.680105	0.167424
PA2606	-1.28977	-0.367109	0.680105	0.167424
PA2607	1.0208	0.0296962	0.953657	0.0206076
PA2608	1.07464	0.103857	0.854053	0.0685153
PA2618	1.79599	0.844782	0.680105	0.167424
PA2621	1.74457	0.80287	0.680105	0.167424
PA2628	1.36017	0.443784	0.680105	0.167424
PA2632	1.53301	0.616367	0.680105	0.167424
PA2633	1.49729	0.582353	0.680105	0.167424
PA2650	1.33198	0.413571	0.680105	0.167424
PA2651	1.51955	0.603647	0.680105	0.167424
PA2652	-1.28091	-0.357168	0.691063	0.160482
PA2654	1.07399	0.102987	0.85519	0.0679375
PA2655	2.37077	1.24535	1	0
PA2656	1.13304	0.180205	0.680105	0.167424
PA2657	1.00482	0.00693133	0.984767	0.00666641
PA2658	1.14998	0.201603	0.680105	0.167424
PA2659	1.82326	0.866521	0.680105	0.167424
PA2661	-1.34868	-0.431549	0.680105	0.167424
PA2662	-1.42095	-0.50686	0.680105	0.167424
PA2666	-1.21105	-0.276255	0.680105	0.167424
PA2671	1.40679	0.492404	0.680105	0.167424
PA2678	1.33777	0.419832	0.680105	0.167424
PA2679	-1.27136	-0.346372	0.724341	0.140057
PA2682	1.4837	0.569196	0.680105	0.167424
PA2689	1.0572	0.0802478	0.779243	0.108327
PA2690	-1.82517	-0.868028	0.680105	0.167424
PA2691	-1.34946	-0.432378	0.694088	0.158585
PA2693	1.05628	0.0789906	0.875922	0.0575346
PA2694	1.39664	0.481962	0.680105	0.167424
PA2699	1.07463	0.10384	0.691657	0.160109
PA2701	-1.05753	-0.0807005	0.867219	0.0618714
PA2702	-1.13954	-0.18845	0.701542	0.153946
PA2703	-1.16407	-0.219172	0.818217	0.0871313
PA2705	1.14185	0.191378	0.753296	0.123034
PA2706	1.19834	0.26104	0.688427	0.162142
PA2708	1.96205	0.972359	0.680105	0.167424
PA2722	1.36603	0.449984	0.680105	0.167424
PA2725	-1.42506	-0.511022	0.680105	0.167424
PA2727	-2.4661	-1.30223	0.680105	0.167424
PA2728	-1.17374	-0.231111	0.683755	0.1651
PA2729	-2.351	-1.23327	1	0
PA2730	-1.22521	-0.29303	0.680105	0.167424
PA2732	-1.27861	-0.354575	0.680105	0.167424
PA2733	-1.17046	-0.227071	0.680105	0.167424
PA2737	-1.09993	-0.137407	0.724341	0.140057
PA2746	1.01026	0.0147242	0.950137	0.022214
PA2747	2.76017	1.46476	0.786032	0.10456
PA2748	1.29022	0.367613	0.776615	0.109794
PA2751	1.51548	0.599771	0.680105	0.167424
PA2754	1.959	0.970115	0.680105	0.167424
PA2757	-1.01057	-0.0151633	0.98719	0.00559914
PA2760	-1.36769	-0.451742	0.680105	0.167424
PA2761	-1.37324	-0.45758	0.680105	0.167424
PA2765	-1.22321	-0.290674	0.691214	0.160387
PA2768	1.21439	0.280236	0.701542	0.153946
PA2769	1.21183	0.277187	0.680105	0.167424
PA2770	1.29696	0.375135	0.680105	0.167424
PA2771	1.0803	0.111427	0.694088	0.158585
PA2773	1.2834	0.359966	0.680105	0.167424
PA2774	-1.95869	-0.969889	0.680105	0.167424
PA2775	-1.14529	-0.195716	0.691214	0.160387
PA2776	1.15078	0.202614	0.705737	0.151357
PA2777	2.01327	1.00954	0.680105	0.167424
PA2778	1.39749	0.482843	0.680105	0.167424
PA2779	2.84841	1.51015	0.750799	0.124476
PA2781	-1.06655	-0.0929535	0.882125	0.0544697
PA2788	-1.47168	-0.557464	0.721406	0.14182
PA2789	-1.32904	-0.410383	0.680105	0.167424
PA2791	1.42473	0.510692	0.680105	0.167424
PA2793	-1.00026	-0.000368822	0.999501	0.000216906
PA2795	-1.2694	-0.344149	0.680105	0.167424
PA2798	1.40038	0.485813	0.680105	0.167424
PA2799	1.33777	0.419832	0.680105	0.167424
PA2800	1.22111	0.288191	0.680105	0.167424
PA2805	2.90765	1.53985	0.67615	0.169957
PA2812	1.07697	0.106979	0.701542	0.153946
PA2814	1.39982	0.485244	0.680105	0.167424
PA2815	1.31414	0.394115	0.680105	0.167424
PA2822	-1.67957	-0.74809	1	0
PA2826	1.13178	0.178589	0.686331	0.163467
PA2827	1.10392	0.142635	0.779351	0.108267
PA2829	1.49113	0.576408	0.70717	0.150476
PA2831	-1.14295	-0.192762	0.823882	0.0841349
PA2840	-1.21679	-0.283078	0.712182	0.147409
PA2860	1.16234	0.217032	0.680859	0.166943
PA2864	1.43917	0.525235	0.680105	0.167424
PA2867	-1.11176	-0.152846	0.81388	0.0894398
PA2870	1.2785	0.354454	0.680859	0.166943
PA2871	-1.36475	-0.448635	0.680105	0.167424
PA2875	1.08903	0.123038	0.701542	0.153946
PA2883	1.21981	0.286658	0.680105	0.167424
PA2884	1.17924	0.237854	0.680105	0.167424
PA2894	1.11916	0.162414	0.789609	0.102588
PA2895	1.44286	0.528935	0.694088	0.158585
PA2896	1.31529	0.395385	0.713144	0.146823
PA2897	1.04587	0.0647059	0.680105	0.167424
PA2912	-1.69092	-0.75781	0.680105	0.167424
PA2913	-1.85604	-0.892227	0.680105	0.167424
PA2914	-1.02732	-0.0388851	0.87818	0.0564164
PA2919	1.43165	0.517684	0.680105	0.167424
PA2920	1.4359	0.521959	0.680105	0.167424
PA2928	-1.30524	-0.384317	0.680105	0.167424
PA2929	-1.36554	-0.449467	0.680105	0.167424
PA2930	1.36868	0.45279	0.680105	0.167424
PA2938	1.65359	0.725605	1	0
PA2939	-1.02687	-0.0382533	0.93628	0.0285944
PA2953	-1.09785	-0.134678	0.680105	0.167424
PA2958	1.14267	0.192407	0.694088	0.158585
PA2986	1.3471	0.429858	0.68949	0.161472
PA2987	1.14525	0.195666	0.759011	0.119752
PA2988	1.06143	0.086012	0.919462	0.0364663
PA2992	-1.12556	-0.170642	0.773869	0.111332
PA3008	-1.33419	-0.415968	0.680105	0.167424
PA3012	1.08633	0.119459	0.833219	0.0792406
PA3017	1.26356	0.337496	0.757105	0.120844
PA3021	-1.39264	-0.477819	0.680105	0.167424
PA3023	2.37915	1.25045	0.786032	0.10456
PA3031	1.64246	0.715855	0.680105	0.167424
PA3038	-1.13648	-0.184568	0.73705	0.132503
PA3040	1.8947	0.921967	0.680105	0.167424
PA3041	1.31299	0.392858	0.680105	0.167424
PA3042	1.18962	0.250496	0.72221	0.141337
PA3048	1.05861	0.0821671	0.840355	0.0755371
PA3054	-1.40931	-0.494989	0.680105	0.167424
PA3069	2.28364	1.19134	1	0
PA3077	1.22082	0.287852	0.680105	0.167424
PA3078	1.22308	0.290524	0.680105	0.167424
PA3089	1.82837	0.870554	1	0
PA3093	-1.70408	-0.768995	0.680105	0.167424
PA3094	-2.32119	-1.21486	0.680105	0.167424
PA3119	-1.43445	-0.520495	0.680105	0.167424
PA3122	-1.01749	-0.025009	0.931511	0.0308118
PA3123	1.0419	0.0592133	0.713688	0.146492
PA3124	-1.19121	-0.252427	0.680105	0.167424
PA3140	1.74618	0.804201	1	0
PA3164	-1.81416	-0.859303	0.680105	0.167424
PA3169	-1.34003	-0.422267	0.680105	0.167424
PA3175	1.2034	0.267114	0.694088	0.158585
PA3181	-1.44994	-0.535989	0.752206	0.123663
PA3187	-1.34689	-0.42963	0.683755	0.1651
PA3189	-1.20622	-0.270497	0.691657	0.160109
PA3191	-1.74047	-0.799479	0.680105	0.167424
PA3196	-1.26944	-0.344192	0.70046	0.154617
PA3201	-1.59301	-0.671753	0.680105	0.167424
PA3202	-1.3206	-0.401188	0.680105	0.167424
PA3203	-1.22236	-0.28967	0.680105	0.167424
PA3204	-1.09407	-0.129701	0.680105	0.167424
PA3205	2.63179	1.39605	1	0
PA3224	1.6093	0.686434	0.680105	0.167424
PA3225	1.17769	0.235957	0.68949	0.161472
PA3226	1.35622	0.439589	0.680105	0.167424
PA3230	-1.18569	-0.245729	0.680859	0.166943
PA3231	2.79871	1.48476	0.958328	0.0184859
PA3233	-1.01566	-0.0224246	0.98409	0.00696519
PA3234	1.22297	0.29039	0.786663	0.104212
PA3235	2.18051	1.12467	1	0
PA3250	1.25538	0.32812	0.680105	0.167424
PA3251	1.07133	0.0994023	0.701542	0.153946
PA3259	1.4451	0.531165	0.683904	0.165005
PA3260	1.72446	0.786144	0.680105	0.167424
PA3261	1.53517	0.618395	0.680105	0.167424
PA3262	1.18394	0.2436	0.779243	0.108327
PA3265	1.83247	0.873791	0.680105	0.167424
PA3270	1.0089	0.0127836	0.98762	0.00541011
PA3272	1.62562	0.700994	0.680105	0.167424
PA3273	2.16446	1.114	0.680105	0.167424
PA3274	2.87946	1.5258	1	0
PA3275	2.59415	1.37526	1	0
PA3276	1.33415	0.415925	0.680105	0.167424
PA3277	-1.26741	-0.341878	0.680105	0.167424
PA3281	1.4004	0.485838	0.680105	0.167424
PA3284	-1.06874	-0.0959049	0.890083	0.0505693
PA3286	-1.58857	-0.667726	0.680105	0.167424
PA3289	-1.11838	-0.161409	0.680105	0.167424
PA3291	-1.20129	-0.26459	0.721641	0.141679
PA3292	-1.50195	-0.586834	0.680105	0.167424
PA3294	-1.5825	-0.662209	0.680105	0.167424
PA3298	1.48376	0.569256	0.680105	0.167424
PA3301	-1.37102	-0.455249	0.680105	0.167424
PA3302	-1.57944	-0.65941	0.680105	0.167424
PA3305	1.09746	0.134171	0.779243	0.108327
PA3309	1.11201	0.153171	0.776615	0.109794
PA3315	1.75459	0.811131	0.680105	0.167424
PA3316	1.9654	0.974823	1	0
PA3318	-1.39476	-0.480015	0.680105	0.167424
PA3327	-1.10236	-0.140595	0.770327	0.113325
PA3328	-3.2015	-1.67875	0.920249	0.0360945
PA3329	-2.19263	-1.13266	1	0
PA3330	-2.0782	-1.05534	0.680105	0.167424
PA3331	-1.92878	-0.947686	0.680105	0.167424
PA3332	-3.12437	-1.64357	1	0
PA3334	-2.95478	-1.56305	1	0
PA3335	-2.29702	-1.19977	1	0
PA3336	-2.54166	-1.34577	1	0
PA3347	1.06828	0.0952895	0.784815	0.105233
PA3348	1.39933	0.484732	0.680105	0.167424
PA3349	1.3089	0.388351	0.680105	0.167424
PA3352	1.01138	0.0163274	0.964458	0.0157166
PA3356	-1.57585	-0.656135	0.680105	0.167424
[truncated: 840 more rows]

## Sheet: PAO1 Low Fe Vs High Fe
Feature ID	Fold Change(PAO1 Fe(-) vs Fe(+))	Log(2) fold change	FDR p-value correction	-log p value
[truncated: 2,719 more rows]

[truncated: 1 more sheets: PAO1 Low Fe Vs Heme]
