# Supplementary material for: The heme-responsive PrrH sRNA regulates Pseudomonas aeruginosa pyochelin gene expression
Source: mSphere. 2023 Oct 6;8(5):e00392-23. doi: 10.1128/msphere.00392-23 (PMC10597452; doi:10.1128/msphere.00392-23)
Supplement: Data Set S2 — Proteomics. [file msphere.00392-23-s0002.xlsx]

## Sheet: Sheet1
Proteomics Experiment 1 and 2 - WT/vector, ∆prrF/vector, ∆prrF/WTcomp, ∆prrF/∆H-IGcomp, and ∆prrF/short-comp in low iron +/- iron or heme as indicated

## Sheet: Exp 1 ∆H-IG Comp
Accession	Description		Abundance Ratio: (Lo Fe, ∆H-IG Comp/ WT Comp)	log(2) transformed	Abundance Ratio Adj. P-Value	-log p value
PA0001	chromosomal replication initiator protein DnaA		0.981	-0.027675	0.965113	0.0154219
PA0002	DNA polymerase III, beta chain		0.98	-0.0291463	0.970585	0.0129665
PA0003	RecF protein		0.911	-0.134477	0.913323	0.0393758
PA0004	DNA gyrase subunit B		0.953	-0.0694519	0.895068	0.0481438
PA0005	lysophosphatidic acid acyltransferase, LptA		1.025	0.0356239	0.954819	0.0200791
PA0006	conserved hypothetical protein		1.028	0.0398403	0.967285	0.0144456
PA0007	hypothetical protein		1.051	0.0717627	0.954819	0.0200791
PA0008	glycyl-tRNA synthetase beta chain		0.997	-0.00433459	0.993038	0.00303403
PA0009	glycyl-tRNA synthetase alpha chain		0.957	-0.0634092	0.893561	0.0488758
PA0010	DNA-3-methyladenine glycosidase I		5.958	2.57483	2.27792e-16	15.6425
PA0011	acyltransferase HtrB1		0.967	-0.0484122	0.943058	0.0254614
PA0012	hypothetical protein		0.979	-0.0306192	0.972957	0.0119065
PA0015	hypothetical protein		0.958	-0.0619024	0.91903	0.0366701
PA0016	potassium uptake protein TrkA		1.089	0.123004	0.795754	0.099221
PA0017	conserved hypothetical protein		0.98	-0.0291463	0.954819	0.0200791
PA0018	methionyl-tRNA formyltransferase		0.984	-0.0232698	0.972477	0.0121208
PA0019	polypeptide deformylase		0.854	-0.227692	0.182914	0.737753
PA0020	T4P secretin-associated protein TsaP		0.957	-0.0634092	0.911016	0.0404738
PA0022	conserved hypothetical protein		0.983	-0.0247367	0.959598	0.0179106
PA0023	quinone oxidoreductase		1.053	0.0745054	0.815842	0.0883938
PA0024	coproporphyrinogen III oxidase, aerobic		0.98	-0.0291463	0.962897	0.0164201
PA0025	shikimate dehydrogenase		0.813	-0.298673	0.0744416	1.12818
PA0027	hypothetical protein		1.15	0.201634	0.793009	0.100722
PA0030	CosX		100	6.64386	2.27792e-16	15.6425
PA0033	Histidine phosphotransfer protein HptC		1.021	0.0299829	0.990748	0.0040366
PA0035	tryptophan synthase alpha chain		0.993	-0.0101344	0.997679	0.00100905
PA0036	tryptophan synthase beta chain		0.999	-0.00144342	0.991349	0.00377341
PA0037	transcriptional regulator TrpI		0.911	-0.134477	0.915275	0.0384485
PA0038	hypothetical protein		0.985	-0.0218044	0.993389	0.00288085
PA0039	hypothetical protein		1.078	0.108357	0.63066	0.200205
PA0040	conserved hypothetical protein		1.027	0.0384362	0.965113	0.0154219
PA0041	probable hemagglutinin		0.983	-0.0247367	0.967175	0.0144948
PA0042	hypothetical protein		1.082	0.1137	0.915275	0.0384485
PA0045	hypothetical protein		0.684	-0.547932	9.42187e-06	5.02586
PA0046	hypothetical protein		0.628	-0.671164	0.0871067	1.05995
PA0047	hypothetical protein		1.284	0.360645	0.0322915	1.49091
PA0052	hypothetical protein		1.202	0.265437	0.446949	0.349742
PA0054	conserved hypothetical protein		1.016	0.0229004	0.970585	0.0129665
PA0055	hypothetical protein		1.033	0.0468403	0.915275	0.0384485
PA0056	probable transcriptional regulator		0.889	-0.169745	0.88106	0.0549943
PA0057	hypothetical protein		0.869	-0.202572	0.47807	0.320509
PA0059	osmotically inducible protein OsmC		1.072	0.100305	0.672525	0.172292
PA0060	conserved hypothetical protein		1.131	0.177599	0.658639	0.181353
PA0061	hypothetical protein		0.885	-0.176251	0.505301	0.29645
PA0062	hypothetical protein		0.689	-0.537424	0.0349967	1.45597
PA0063	hypothetical protein
PA0065	hypothetical protein		0.973	-0.0394883	0.954819	0.0200791
PA0067	oligopeptidase A		1.018	0.0257376	0.945344	0.02441
PA0068	hypothetical protein		1.054	0.0758749	0.913323	0.0393758
PA0070	TagQ1		1.001	0.00144197	0.989015	0.00479728
PA0071	TagR1		1.062	0.0867838	0.881962	0.0545502
PA0073	TagT1		1.052	0.0731347	0.934683	0.0293357
PA0074	serine/threonine protein kinase PpkA		0.981	-0.027675	0.956031	0.0195281
PA0075	PppA		1.144	0.194087	0.435041	0.36147
PA0076	TagF1		0.958	-0.0619024	0.919557	0.0364212
PA0077	IcmF1		0.998	-0.00288828	0.997679	0.00100905
PA0078	TssL1		1.046	0.0648829	0.875763	0.0576132
PA0079	TssK1		0.95	-0.0740006	0.858632	0.0661931
PA0080	TssJ1		0.959	-0.0603973	0.919574	0.0364135
PA0081	Fha1		0.957	-0.0634092	0.917301	0.0374883
PA0082	TssA1		1.032	0.045443	0.918896	0.0367336
PA0083	TssB1		0.944	-0.0831412	0.860644	0.0651764
PA0084	TssC1		0.973	-0.0394883	0.954819	0.0200791
PA0085	Hcp1		1.144	0.194087	0.165793	0.780434
PA0086	TagJ1		1.054	0.0758749	0.830934	0.0804333
PA0088	TssF1		0.878	-0.187707	0.452207	0.344662
PA0089	TssG1		0.01	-6.64386	2.27792e-16	15.6425
PA0090	ClpV1		0.959	-0.0603973	0.915275	0.0384485
PA0091	VgrG1		1.014	0.0200577	0.962897	0.0164201
PA0092	Tsi6		1.03	0.0426443	0.926906	0.0329642
PA0093	Tse6
PA0094	EagT6		0.961	-0.0573917	0.907437	0.0421835
PA0095	conserved hypothetical protein		1.215	0.280956	0.222536	0.6526
PA0100	hypothetical protein		1.164	0.219091	0.074767	1.12629
PA0102	probable carbonic anhydrase		1.068	0.0949116	0.733345	0.134692
PA0105	cytochrome c oxidase, subunit II		1.388	0.473008	0.00333535	2.47686
PA0107	conserved hypothetical protein		3.707	1.89025	1.982e-08	7.7029
PA0111	hypothetical protein		2.441	1.28747	2.27792e-16	15.6425
PA0114	SenC		0.99	-0.0144996	0.989842	0.00443396
PA0115	conserved hypothetical protein		1.146	0.196607	0.1789	0.74739
PA0116	hypothetical protein		1.126	0.171207	0.86772	0.0616205
PA0118	hypothetical protein		0.827	-0.274041	0.51717	0.286367
PA0120	probable transcriptional regulator		1.095	0.130931	0.759883	0.119253
PA0122	rahU		1.487	0.572405	4.64914e-09	8.33263
PA0123	probable transcriptional regulator		0.89	-0.168123	0.877206	0.0568985
PA0125	hypothetical protein		0.942	-0.086201	0.915275	0.0384485
PA0126	hypothetical protein		0.874	-0.194295	0.217944	0.661656
PA0127	hypothetical protein		1.05	0.0703893	0.926906	0.0329642
PA0128	conserved hypothetical protein		1.08	0.111031	0.883204	0.0539391
PA0130	3-Oxopropanoate dehydrogenase		1.072	0.100305	0.701206	0.154154
PA0132	Beta-alanine:pyruvate transaminase		1.253	0.325386	0.277467	0.556788
PA0133	BauR
PA0134	probable guanine deaminase		1.026	0.0370307	0.977769	0.00976358
PA0136	probable ATP-binding component of ABC transporter
PA0139	alkyl hydroperoxide reductase subunit C		1.09	0.124328	0.520028	0.283973
PA0140	alkyl hydroperoxide reductase subunit F		0.953	-0.0694519	0.877097	0.0569524
PA0141	conserved hypothetical protein		0.904	-0.145605	0.651537	0.186061
PA0143	purine nucleosidase Nuh		1.1	0.137504	0.478744	0.319896
PA0144	hypothetical protein		0.963	-0.0543923	0.970585	0.0129665
PA0146	conserved hypothetical protein		0.595	-0.749038	0.0261932	1.58181
PA0147	probable oxidoreductase		1.555	0.636915	0.0622894	1.20559
PA0148	adenine deaminase		1.112	0.153157	0.784497	0.105409
PA0149	probable sigma-70 factor, ECF subfamily		0.91	-0.136062	0.938707	0.0274699
PA0150	anti-sigma factor		1.029	0.041243	0.962552	0.0165759
PA0151	probable TonB-dependent receptor		1.148	0.199123	0.883902	0.053596
PA0152	transcriptional regulator PcaQ		0.873	-0.195946	0.915275	0.0384485
PA0155	transcriptional regulator PcaR		1.03	0.0426443	0.967175	0.0144948
PA0156	Resistance-Nodulation-Cell Division (RND) triclosan efflux membrane fusion protein, TriA		1.022	0.0313952	0.948131	0.0231317
PA0157	Resistance-Nodulation-Cell Division (RND) triclosan efflux membrane fusion protein, TriB		1	0	0.991702	0.00361886
PA0158	Resistance-Nodulation-Cell Division (RND) triclosan efflux transporter, TriC		1.02	0.0285692	0.954819	0.0200791
PA0159	probable transcriptional regulator		1.003	0.00432161	0.996543	0.00150393
PA0160	hypothetical protein		0.979	-0.0306192	0.991349	0.00377341
PA0162	histidine porin OpdC		0.965	-0.0513992	0.93172	0.0307146
PA0163	probable transcriptional regulator		0.96	-0.0588937	0.967175	0.0144948
PA0165	hypothetical protein		1.155	0.207893	0.456983	0.3401
PA0167	probable transcriptional regulator		1.035	0.0496308	0.94881	0.0228208
PA0168	conserved hypothetical protein		0.781	-0.356606	0.591774	0.227844
PA0169	SiaD		1.321	0.40163	0.148603	0.827973
PA0170	hypothetical protein		1.031	0.0440443	0.950917	0.0218573
PA0171	hypothetical protein		0.924	-0.114035	0.721487	0.141771
PA0172	SiaA		0.958	-0.0619024	0.954819	0.0200791
PA0173	probable methylesterase		1.09	0.124328	0.913323	0.0393758
PA0174	conserved hypothetical protein		100	6.64386	2.27792e-16	15.6425
PA0175	probable chemotaxis protein methyltransferase		2.443	1.28865	1.58804e-05	4.79914
PA0176	aerotaxis transducer Aer2		1.672	0.741575	4.03587e-12	11.3941
PA0177	probable purine-binding chemotaxis protein		0.678	-0.560643	0.284605	0.545757
PA0178	probable two-component sensor		1.774	0.827006	0.00454621	2.34235
PA0179	probable two-component response regulator		1.753	0.809826	5.0015e-10	9.3009
PA0180	chemotactic transducer for trichloroethylene [positive chemotaxis], CttP		1.08	0.111031	0.81378	0.0894932
PA0181	probable transcriptional regulator		0.01	-6.64386	2.27792e-16	15.6425
PA0182	probable short-chain dehydrogenase
PA0183	arylsulfatase		0.63	-0.666576	0.0562738	1.24969
PA0186	probable binding protein component of ABC transporter		1.521	0.60502	0.0156541	1.80537
PA0189	probable porin		1.196	0.258217	0.367159	0.435146
PA0195	putative NAD(P) transhydrogenase, subunit alpha part 1		0.966	-0.0499049	0.926906	0.0329642
PA0196	pyridine nucleotide transhydrogenase, beta subunit		1.015	0.0214797	0.967175	0.0144948
PA0198	transport protein ExbB		0.466	-1.1016	0.00567478	2.24605
PA0201	hypothetical protein		100	6.64386	2.27792e-16	15.6425
PA0203	probable binding protein component of ABC transporter		0.515	-0.957356	0.00135314	2.86866
PA0207	probable transcriptional regulator
PA0217	probable transcriptional regulator		0.01	-6.64386	2.27792e-16	15.6425
PA0218	probable transcriptional regulator		1.291	0.368489	0.547139	0.261903
PA0223	probable dihydrodipicolinate synthetase		100	6.64386	2.27792e-16	15.6425
PA0225	probable transcriptional regulator		0.706	-0.50226	0.0131608	1.88072
PA0226	probable CoA transferase, subunit A
PA0230	3-carboxy-cis,cis-muconate cycloisomerase		0.967	-0.0484122	0.934683	0.0293357
PA0231	beta-ketoadipate enol-lactone hydrolase		1.075	0.104337	0.836672	0.0774449
PA0232	gamma-carboxymuconolactone decarboxylase		1.075	0.104337	0.938707	0.0274699
PA0233	probable transcriptional regulator		0.991	-0.013043	0.999956	1.92239e-05
PA0236	probable transcriptional regulator		0.979	-0.0306192	0.954819	0.0200791
PA0243	probable transcriptional regulator		0.977	-0.0335695	0.983224	0.00734741
PA0247	p-hydroxybenzoate hydroxylase		0.01	-6.64386	2.27792e-16	15.6425
PA0250	conserved hypothetical protein		1.165	0.22033	0.0972054	1.01231
PA0253	HudR		1.098	0.134878	0.88106	0.0549943
PA0259	Tli3		1.05	0.0703893	0.913323	0.0393758
PA0261	hypothetical protein		0.892	-0.164884	0.860947	0.0650236
PA0262	VgrG2b		1.072	0.100305	0.95036	0.022112
PA0265	glutaric semialdehyde dehydrogenase		1.173	0.230203	0.0692525	1.15956
PA0266	delta-aminovalerate aminotransferase		1.165	0.22033	0.0903763	1.04395
PA0267	hypothetical protein		1.244	0.314986	0.213863	0.669864
PA0268	probable transcriptional regulator		100	6.64386	2.27792e-16	15.6425
PA0269	conserved hypothetical protein		1.183	0.24245	0.0502587	1.29879
PA0270	hypothetical protein		0.896	-0.158429	0.744267	0.128271
PA0272	probable transcriptional regulator		1.187	0.24732	0.800436	0.0966734
PA0275	probable transcriptional regulator		0.98	-0.0291463	0.989842	0.00443396
PA0277	conserved hypothetical protein		1.137	0.185232	0.388307	0.410825
PA0279	probable transcriptional regulator		1.088	0.121679	0.928413	0.0322588
PA0280	sulfate transport protein CysA		1.065	0.0908534	0.727193	0.13835
PA0281	sulfate transport protein CysW		1.093	0.128293	0.825864	0.0830917
PA0282	sulfate transport protein CysT		1.258	0.331132	0.0526423	1.27866
PA0283	sulfate-binding protein precursor		1.046	0.0648829	0.863476	0.0637495
PA0284	hypothetical protein		1.48	0.565597	4.30763e-08	7.36576
PA0285	conserved hypothetical protein		1.127	0.172488	0.677535	0.169068
PA0288	3-guanidinopropionase
PA0290	hypothetical protein		1.202	0.265437	0.176786	0.752553
PA0291	Anaerobically-induced outer membrane porin OprE precursor		0.897	-0.15682	0.436407	0.360109
PA0292	agmatine deiminase		1.012	0.0172093	0.962283	0.0166974
PA0293	N-carbamoylputrescine amidohydrolase		1.288	0.365133	0.555876	0.255022
PA0294	transcriptional regulator AguR		0.834	-0.261881	0.577277	0.238616
PA0295	probable periplasmic polyamine binding protein		1.202	0.265437	0.158543	0.799853
PA0296	Glutamylpolyamine synthetase		1.207	0.271426	0.0219836	1.6579
PA0298	Glutamylpolyamine synthetase		1.188	0.248535	0.20346	0.691522
PA0299	Polyamine:pyruvate transaminase		1.172	0.228973	0.0516404	1.28701
PA0300	polyamine transport protein		1.012	0.0172093	0.956128	0.019484
PA0301	polyamine transport protein		1.065	0.0908534	0.75613	0.121403
PA0302	polyamine transport protein PotG		1.052	0.0731347	0.835106	0.0782583
PA0303	polyamine transport protein PotH		0.987	-0.018878	0.970841	0.0128521
PA0304	polyamine transport protein PotI		1.044	0.0621217	0.934709	0.0293236
PA0305	acylhomoserine lactone acylase B		0.96	-0.0588937	0.926906	0.0329642
PA0306.1	gi Uncharacterized protein		1.049	0.0690147	0.843576	0.0738758
PA0308	hypothetical protein		0.988	-0.0174171	0.967175	0.0144948
PA0309	hypothetical protein		0.98	-0.0291463	0.954819	0.0200791
PA0312	conserved hypothetical protein		0.774	-0.369595	0.350395	0.455442
PA0314	L-cysteine transporter of ABC system FliY		0.982	-0.0262051	0.970585	0.0129665
PA0315	hypothetical protein		1.132	0.178874	0.218792	0.659969
PA0316	D-3-phosphoglycerate dehydrogenase		0.867	-0.205896	0.187265	0.727543
PA0317	hypothetical protein		0.968	-0.046921	0.938994	0.027337
PA0318	conserved hypothetical protein		1.106	0.145351	0.652698	0.185288
PA0319	hypothetical protein		1.018	0.0257376	0.970585	0.0129665
PA0320	calcium-regulated OB-fold protein CarO
PA0323	probable binding protein component of ABC transporter		0.759	-0.397828	0.427721	0.36884
PA0327	calcium-regulated beta-propeller protein CarP		0.977	-0.0335695	0.990082	0.00432876
PA0328	arginine-specific autotransporter of Pseudomonas aeruginosa, AaaA		0.895	-0.16004	0.63066	0.200205
PA0329	conserved hypothetical protein		1.044	0.0621217	0.870689	0.0601371
PA0330	ribose 5-phosphate isomerase		0.988	-0.0174171	0.977679	0.00980383
PA0331	threonine dehydratase, biosynthetic		1.074	0.102994	0.759883	0.119253
PA0333	hypothetical protein		1.105	0.144046	0.893561	0.0488758
PA0334	probable major facilitator superfamily (MFS) transporter		0.612	-0.708396	0.187265	0.727543
PA0335	hypothetical protein		0.944	-0.0831412	0.81378	0.0894932
PA0336	Nudix hydrolase YgdP		1.061	0.0854247	0.858556	0.0662311
PA0337	phosphoenolpyruvate-protein phosphotransferase PtsP		1.015	0.0214797	0.954819	0.0200791
PA0339	hypothetical protein		1.093	0.128293	0.826364	0.0828286
PA0341	prolipoprotein diacylglyceryl transferase		1.245	0.316146	0.289664	0.538106
PA0342	thymidylate synthase		0.961	-0.0573917	0.913323	0.0393758
PA0343	hypothetical protein		0.93	-0.104697	0.916157	0.03803
PA0344	hypothetical protein		1.059	0.0827026	0.866415	0.0622738
PA0345	hypothetical protein		0.921	-0.118727	0.778616	0.108677
PA0346	hypothetical protein		1.329	0.410341	0.0601356	1.22087
PA0347	glycerophosphoryl diester phosphodiesterase, periplasmic		0.01	-6.64386	2.27792e-16	15.6425
PA0350	dihydrofolate reductase		1.057	0.0799754	0.915275	0.0384485
PA0351	conserved hypothetical protein		1.057	0.0799754	0.915275	0.0384485
PA0353	dihydroxy-acid dehydratase		1.027	0.0384362	0.91903	0.0366701
PA0354	conserved hypothetical protein		0.96	-0.0588937	0.90508	0.0433129
PA0355	protease PfpI		1.011	0.015783	0.962529	0.0165864
PA0356	hypothetical protein		0.94	-0.0892673	0.862657	0.0641621
PA0357	formamidopyrimidine-DNA glycosylase		1.176	0.233888	0.301529	0.520672
PA0359	hypothetical protein		1.236	0.305679	0.235772	0.627508
PA0360	hypothetical protein		1.044	0.0621217	0.948034	0.0231761
PA0361	probable gamma-glutamyltranspeptidase precursor		1.05	0.0703893	0.890214	0.0505053
PA0363	phosphopantetheine adenylyltransferase		0.979	-0.0306192	0.954819	0.0200791
PA0365	hypothetical protein		0.325	-1.62149	1.07525e-05	4.96849
PA0366	probable aldehyde dehydrogenase		1.063	0.0881416	0.84454	0.0733795
PA0367	probable transcriptional regulator		1.026	0.0370307	0.954819	0.0200791
PA0368	conserved hypothetical protein
PA0369	Uncharacterized protein
PA0370	conserved hypothetical protein		1.066	0.0922074	0.934683	0.0293357
PA0371	hypothetical protein		0.976	-0.0350469	0.954819	0.0200791
PA0372	probable zinc protease		1.033	0.0468403	0.909561	0.0411682
PA0373	signal recognition particle receptor FtsY		1.026	0.0370307	0.934709	0.0293236
PA0374	cell division protein FtsE		0.998	-0.00288828	0.999956	1.92239e-05
PA0375	cell division protein FtsX		0.994	-0.00868224	0.997679	0.00100905
PA0377	hypothetical protein		0.819	-0.288065	0.667334	0.175657
PA0378	probable transglycosylase		0.921	-0.118727	0.907437	0.0421835
PA0380	conserved hypothetical protein		0.822	-0.28279	0.383546	0.416183
PA0381	thiamine biosynthesis protein, thiazole moiety		0.975	-0.0365259	0.954819	0.0200791
PA0382	DNA mismatch repair protein MicA		1.042	0.0593553	0.915275	0.0384485
PA0383	conserved hypothetical protein
PA0384	hypothetical protein		0.97	-0.0439433	0.962897	0.0164201
PA0386	probable oxidase		0.924	-0.114035	0.941444	0.0262054
PA0387	conserved hypothetical protein		0.955	-0.0664274	0.893561	0.0488758
PA0388	hypothetical protein		1.019	0.0271541	0.948034	0.0231761
PA0389	hypothetical protein		1.039	0.0551957	0.934683	0.0293357
PA0390	homoserine O-acetyltransferase		0.947	-0.0785637	0.875647	0.0576707
PA0391	hypothetical protein		2.601	1.37907	4.99316e-15	14.3016
PA0392	conserved hypothetical protein		1.082	0.1137	0.871114	0.0599249
PA0393	pyrroline-5-carboxylate reductase		0.891	-0.166503	0.555539	0.255285
PA0394	conserved hypothetical protein		1.012	0.0172093	0.973472	0.0116767
PA0395	twitching motility protein PilT		1.024	0.0342157	0.937303	0.0281202
PA0396	twitching motility protein PilU		1.013	0.0186342	0.970585	0.0129665
PA0397	probable cation efflux system protein		1.416	0.501821	0.378322	0.422138
PA0399	cystathionine beta-synthase		0.988	-0.0174171	0.990638	0.00408509
PA0400	probable cystathionine gamma-lyase		0.97	-0.0439433	0.945344	0.02441
PA0401	noncatalytic dihydroorotase-like protein		0.961	-0.0573917	0.913323	0.0393758
PA0402	aspartate carbamoyltransferase		0.964	-0.0528949	0.915275	0.0384485
PA0403	transcriptional regulator PyrR		0.986	-0.0203404	0.970585	0.0129665
PA0404	conserved hypothetical protein		0.821	-0.284546	0.382466	0.417407
PA0405	AlgH		0.878	-0.187707	0.594148	0.226105
PA0406	TonB3		0.989	-0.0159576	0.967899	0.0141699
PA0407	glutathione synthetase		1.082	0.1137	0.593431	0.22663
PA0408	twitching motility protein PilG		0.924	-0.114035	0.708667	0.149558
PA0409	twitching motility protein PilH		1.007	0.0100637	0.970585	0.0129665
PA0410	twitching motility protein PilI		1.029	0.041243	0.954819	0.0200791
PA0411	twitching motility protein PilJ		0.956	-0.0649175	0.910151	0.0408864
PA0412	methyltransferase PilK		1.098	0.134878	0.913323	0.0393758
PA0413	component of chemotactic signal transduction system		1.018	0.0257376	0.948034	0.0231761
PA0414	probable methylesterase		0.876	-0.190997	0.511876	0.290835
PA0415	probable chemotaxis protein		0.939	-0.0908029	0.881962	0.0545502
PA0418	hypothetical protein		1.016	0.0229004	0.954819	0.0200791
PA0419	conserved hypothetical protein		0.979	-0.0306192	0.962897	0.0164201
PA0420	adenosylmethionine-8-amino-7-oxononanoate aminotransferase		0.981	-0.027675	0.962897	0.0164201
PA0421	hypothetical protein		0.933	-0.100051	0.793009	0.100722
PA0423	PasP		1.105	0.144046	0.400495	0.397403
PA0424	multidrug resistance operon repressor MexR		1.066	0.0922074	0.893561	0.0488758
PA0425	Resistance-Nodulation-Cell Division (RND) multidrug efflux membrane fusion protein MexA precursor		1.066	0.0922074	0.727193	0.13835
PA0426	Resistance-Nodulation-Cell Division (RND) multidrug efflux transporter MexB		1.026	0.0370307	0.926906	0.0329642
PA0427	Major intrinsic multiple antibiotic resistance efflux outer membrane protein OprM precursor		0.975	-0.0365259	0.954819	0.0200791
PA0428	probable ATP-dependent RNA helicase		1.015	0.0214797	0.954139	0.0203885
PA0429	hypothetical protein		1.15	0.201634	0.420574	0.376158
PA0430	5,10-methylenetetrahydrofolate reductase		1.246	0.317304	0.00429715	2.36682
PA0431	hypothetical protein		1.301	0.379621	0.162607	0.788861
PA0432	S-adenosyl-L-homocysteine hydrolase		1.229	0.297485	0.00884444	2.05333
PA0434	hypothetical protein		1.65	0.722466	4.99316e-15	14.3016
PA0435	hypothetical protein		1.029	0.041243	0.954819	0.0200791
PA0436	probable transcriptional regulator		0.887	-0.172994	0.594148	0.226105
PA0437	cytosine deaminase		0.938	-0.0923402	0.867406	0.0617773
PA0440	probable oxidoreductase
PA0441	dihydropyrimidinase		2.258	1.17505	0.000118505	3.92626
PA0444	N-carbamoyl-beta-alanine amidohydrolase
PA0446	conserved hypothetical protein		1.044	0.0621217	0.935018	0.02918
PA0447	glutaryl-CoA dehydrogenase		1.154	0.206643	0.139258	0.856181
PA0448	transcriptional regulator, GcdR
PA0449	hypothetical protein		1.113	0.154454	0.512637	0.29019
PA0450	probable phosphate transporter
PA0454	conserved hypothetical protein		1.104	0.14274	0.829099	0.0813938
PA0455	RNA helicase DbpA		1.06	0.0840643	0.854349	0.0683646
PA0456	probable cold-shock protein		1.142	0.191563	0.17283	0.762381
PA0457	hypothetical protein		0.852	-0.231075	0.242482	0.61532
PA0459	probable ClpA/B protease ATP binding subunit		1.265	0.339137	0.00181163	2.74193
PA0460	hypothetical protein		0.933	-0.100051	0.778938	0.108497
PA0461	conserved hypothetical protein		0.969	-0.0454314	0.949873	0.0223344
PA0462	hypothetical protein		1.002	0.00288251	0.989842	0.00443396
PA0463	two-component response regulator CreB		1.06	0.0840643	0.907437	0.0421835
PA0464	two-component sensor CreC		0.982	-0.0262051	0.991349	0.00377341
PA0467	conserved hypothetical protein		1.08	0.111031	0.81378	0.0894932
PA0468	hypothetical protein		1.063	0.0881416	0.839835	0.0758059
PA0469	hypothetical protein		1.048	0.0676387	0.846385	0.0724321
PA0470	Ferrichrome receptor FiuA		1.044	0.0621217	0.91901	0.0366796
PA0471	FiuR		1.086	0.119024	0.546361	0.26252
PA0472	FiuI
PA0473	probable glutathione S-transferase		1.094	0.129613	0.819722	0.0863335
PA0476	probable permease
PA0478	probable N-acetyltransferase		0.837	-0.2567	0.599868	0.221945
PA0479	probable transcriptional regulator		1.086	0.119024	0.863476	0.0637495
PA0482	malate synthase G		0.913	-0.131313	0.598911	0.222638
PA0483	probable acetyltransferase		0.99	-0.0144996	0.977017	0.0100977
PA0484	conserved hypothetical protein		1.076	0.105678	0.848311	0.0714448
PA0486	conserved hypothetical protein		1.022	0.0313952	0.954819	0.0200791
PA0487	probable molybdenum transport regulator		0.991	-0.013043	0.989015	0.00479728
PA0491	probable transcriptional regulator		1.103	0.141433	0.853882	0.068602
PA0494	probable acyl-CoA carboxylase subunit		1.741	0.799916	0.0726671	1.13866
PA0500	biotin synthase		1.092	0.126973	0.6612	0.179667
PA0501	8-amino-7-oxononanoate synthase		0.922	-0.117161	0.894261	0.0485357
PA0502	probable biotin biosynthesis protein bioH		1.013	0.0186342	0.977679	0.00980383
PA0503	probable biotin synthesis protein BioC		1.05	0.0703893	0.926906	0.0329642
PA0504	dethiobiotin synthase		1.075	0.104337	0.89297	0.0491632
PA0505	hypothetical protein		1.192	0.253384	0.66108	0.179746
PA0506	probable acyl-CoA dehydrogenase		1.027	0.0384362	0.920514	0.0359697
PA0507	probable acyl-CoA dehydrogenase		1.055	0.077243	0.926906	0.0329642
PA0508	probable acyl-CoA dehydrogenase		0.948	-0.077041	0.848311	0.0714448
PA0510	NirE		0.01	-6.64386	2.27792e-16	15.6425
PA0516	heme d1 biosynthesis protein NirF		100	6.64386	2.27792e-16	15.6425
PA0518	cytochrome c-551 precursor
PA0519	nitrite reductase precursor		1.012	0.0172093	0.991702	0.00361886
PA0526	hypothetical protein		1.079	0.109695	0.938707	0.0274699
PA0527	transcriptional regulator Dnr
PA0528	probable transcriptional regulator		1.585	0.664483	0.189109	0.723289
PA0531	probable glutamine amidotransferase		100	6.64386	2.27792e-16	15.6425
PA0533	probable transcriptional regulator		0.913	-0.131313	0.893561	0.0488758
PA0534	FAD-dependent oxidoreductase		1.124	0.168642	0.736802	0.132649
PA0535	probable transcriptional regulator		0.913	-0.131313	0.915275	0.0384485
PA0536	hypothetical protein		0.921	-0.118727	0.765458	0.116079
PA0537	conserved hypothetical protein		0.935	-0.0969617	0.739657	0.13097
PA0540	hypothetical protein		0.902	-0.148801	0.7773	0.109411
PA0541	hypothetical protein		1.22	0.286881	0.304557	0.516331
PA0542	conserved hypothetical protein		1.032	0.045443	0.934683	0.0293357
PA0543	hypothetical protein		1.164	0.219091	0.527108	0.278101
PA0546	methionine adenosyltransferase		1.182	0.24123	0.0524734	1.28006
PA0547	probable transcriptional regulator		1.102	0.140124	0.795754	0.099221
PA0548	transketolase		1.045	0.0635029	0.866219	0.0623723
PA0550	conserved hypothetical protein		0.925	-0.112475	0.793009	0.100722
PA0551	D-erythrose 4-phosphate dehydrogenase		0.917	-0.125006	0.740666	0.130378
PA0552	phosphoglycerate kinase		1.032	0.045443	0.913323	0.0393758
PA0553	hypothetical protein		0.852	-0.231075	0.249965	0.602121
PA0554	hypothetical protein		0.312	-1.68038	2.27792e-16	15.6425
PA0555	fructose-1,6-bisphosphate aldolase		1.031	0.0440443	0.913323	0.0393758
PA0557	hypothetical protein		1.089	0.123004	0.853882	0.068602
PA0558	conserved hypothetical protein		1.058	0.0813396	0.804548	0.0944479
PA0559	conserved hypothetical protein		0.905	-0.14401	0.893561	0.0488758
PA0561	hypothetical protein		0.959	-0.0603973	0.964024	0.0159123
PA0562	probable hydrolase		0.852	-0.231075	0.277467	0.556788
PA0563	conserved hypothetical protein		0.866	-0.207561	0.167976	0.774752
PA0564	probable transcriptional regulator		1.192	0.253384	0.792526	0.100987
PA0565	conserved hypothetical protein		1.087	0.120352	0.735283	0.133546
PA0568	hypothetical protein		1.074	0.102994	0.854349	0.0683646
PA0569	hypothetical protein		0.133	-2.9105	2.27792e-16	15.6425
PA0570	hypothetical protein		1.01	0.0143553	0.997679	0.00100905
PA0572	hypothetical protein		0.01	-6.64386	2.27792e-16	15.6425
PA0574	hypothetical protein		2.999	1.58448	1.16309e-09	8.93439
PA0575	conserved hypothetical protein
PA0576	sigma factor RpoD		0.948	-0.077041	0.88106	0.0549943
PA0577	DNA primase		1.207	0.271426	0.309047	0.509976
PA0578	conserved hypothetical protein		1.009	0.0129262	0.997679	0.00100905
PA0579	30S ribosomal protein S21		0.895	-0.16004	0.414226	0.382763
PA0580	O-sialoglycoprotein endopeptidase		0.921	-0.118727	0.81378	0.0894932
PA0581	conserved hypothetical protein		0.919	-0.121863	0.954819	0.0200791
PA0582	dihydroneopterin aldolase		0.765	-0.386468	0.162445	0.789294
PA0583	hypothetical protein		0.933	-0.100051	0.926906	0.0329642
PA0584	tRNA nucleotidyl transferase		1.027	0.0384362	0.970585	0.0129665
PA0585	hypothetical protein		1.029	0.041243	0.970585	0.0129665
PA0586	conserved hypothetical protein		1.048	0.0676387	0.856857	0.0670916
PA0587	conserved hypothetical protein		1.043	0.0607392	0.877097	0.0569524
PA0588	conserved hypothetical protein		1.02	0.0285692	0.938707	0.0274699
PA0589	conserved hypothetical protein		0.989	-0.0159576	0.990638	0.00408509
PA0590	bis(5'-nucleosyl)-tetraphosphatase		0.952	-0.0709665	0.911016	0.0404738
PA0591	conserved hypothetical protein		1.041	0.0579701	0.951659	0.0215184
PA0592	rRNA (adenine-N6,N6)-dimethyltransferase		1.028	0.0398403	0.943058	0.0254614
PA0593	pyridoxal phosphate biosynthetic protein PdxA		0.918	-0.123434	0.746603	0.12691
PA0594	peptidyl-prolyl cis-trans isomerase SurA		0.957	-0.0634092	0.911763	0.0401178
PA0595	LPS-assembly protein LptD		0.948	-0.077041	0.878745	0.056137
PA0596	hypothetical protein		0.988	-0.0174171	0.984453	0.00680488
PA0597	probable nucleotidyl transferase
PA0599	hypothetical protein		1.045	0.0635029	0.935018	0.02918
PA0600	two-component sensor, AgtS		1.02	0.0285692	0.967175	0.0144948
PA0601	two-component response regulator, AgtR		1.082	0.1137	0.824523	0.0837971
PA0602	probable binding protein component of ABC transporter		0.944	-0.0831412	0.875647	0.0576707
PA0603	AgtA		1.066	0.0922074	0.88106	0.0549943
PA0604	AgtB		0.992	-0.011588	0.989015	0.00479728
PA0605	AgtC		1.208	0.27262	0.293552	0.532315
PA0607	ribulose-phosphate 3-epimerase		1.06	0.0840643	0.870689	0.0601371
PA0608	probable phosphoglycolate phosphatase		1.089	0.123004	0.89297	0.0491632
PA0609	anthranilate synthetase component I		1.05	0.0703893	0.849241	0.0709689
PA0611	transcriptional regulator PrtR		0.917	-0.125006	0.913323	0.0393758
PA0618	probable bacteriophage protein		0.746	-0.422752	0.485596	0.313725
PA0619	probable bacteriophage protein
PA0622	probable bacteriophage protein		0.629	-0.668868	2.68497e-06	5.57106
PA0623	probable bacteriophage protein		0.684	-0.547932	0.212459	0.672724
PA0629	conserved hypothetical protein
PA0634	hypothetical protein		100	6.64386	2.27792e-16	15.6425
PA0636	hypothetical protein		0.01	-6.64386	2.27792e-16	15.6425
PA0649	anthranilate synthase component II		1.07	0.0976108	0.857825	0.0666011
PA0650	anthranilate phosphoribosyltransferase		1.049	0.0690147	0.870689	0.0601371
PA0651	indole-3-glycerol-phosphate synthase		1.044	0.0621217	0.870689	0.0601371
PA0652	transcriptional regulator Vfr		1.069	0.0962619	0.691037	0.160499
PA0653	conserved hypothetical protein		0.99	-0.0144996	0.977017	0.0100977
PA0654	S-adenosylmethionine decarboxylase proenzyme		1.057	0.0799754	0.848311	0.0714448
PA0655	hypothetical protein		1.14	0.189034	0.226544	0.644848
PA0656	probable HIT family protein		2.219	1.14991	2.04832e-11	10.6886
PA0657	probable ATPase		1.029	0.041243	0.954819	0.0200791
PA0658	probable short-chain dehydrogenase		0.979	-0.0306192	0.967175	0.0144948
PA0659	hypothetical protein		1.079	0.109695	0.665777	0.176671
PA0660	hypothetical protein		1.042	0.0593553	0.878745	0.056137
PA0661	conserved hypothetical protein		100	6.64386	2.27792e-16	15.6425
PA0662	N-acetyl-gamma-glutamyl-phosphate reductase		0.98	-0.0291463	0.970585	0.0129665
PA0663	hypothetical protein		0.957	-0.0634092	0.913452	0.0393143
PA0664	hypothetical protein		0.946	-0.0800879	0.88106	0.0549943
PA0665	conserved hypothetical protein		1.074	0.102994	0.897599	0.0469179
PA0666	conserved hypothetical protein		0.983	-0.0247367	0.958548	0.018386
PA0668	tyrosyl-tRNA synthetase 2		0.965	-0.0513992	0.934555	0.0293953
PA0672	heme oxygenase		0.94	-0.0892673	0.831727	0.0800193
PA0676	sigma factor regulator, VreR		0.923	-0.115597	0.950917	0.0218573
PA0680	HxcV		0.92	-0.120294	0.91903	0.0366701
PA0688	low-molecular-weight alkaline phosphatase A, LapA		0.934	-0.0985055	0.942964	0.0255049
PA0704	probable amidase		0.958	-0.0619024	0.91901	0.0366796
PA0705	alpha-1,6-rhamnosyltransferase MigA		0.913	-0.131313	0.720986	0.142073
PA0707	transcriptional regulator ToxR		0.983	-0.0247367	0.959208	0.0180872
PA0715	hypothetical protein		1.089	0.123004	0.767546	0.114896
PA0716	hypothetical protein		0.954	-0.0679388	0.915275	0.0384485
PA0720	helix destabilizing protein of bacteriophage Pf1
PA0729	hypothetical protein		0.751	-0.413115	0.0703945	1.15246
PA0730	probable transferase		100	6.64386	2.27792e-16	15.6425
PA0732	hypothetical protein		0.993	-0.0101344	0.980894	0.00837801
PA0735	hypothetical protein		1.077	0.107018	0.877131	0.0569355
PA0736	hypothetical protein		1.12	0.163499	0.74634	0.127063
PA0739	probable transcriptional regulator		1.157	0.210389	0.800436	0.0966734
PA0741	conserved hypothetical protein		1.094	0.129613	0.748235	0.125962
PA0743	probable 3-hydroxyisobutyrate dehydrogenase
PA0744	probable enoyl-CoA hydratase/isomerase		1.036	0.051024	0.913323	0.0393758
PA0745	probable enoyl-CoA hydratase/isomerase		1.086	0.119024	0.593896	0.22629
PA0746	probable acyl-CoA dehydrogenase		1.032	0.045443	0.937405	0.0280726
PA0747	probable aldehyde dehydrogenase		1.218	0.284514	0.199664	0.6997
PA0750	uracil-DNA glycosylase		0.924	-0.114035	0.748235	0.125962
PA0754	hypothetical protein		0.917	-0.125006	0.727193	0.13835
PA0756	probable two-component response regulator		1.073	0.10165	0.893561	0.0488758
PA0757	probable two-component sensor		0.739	-0.436354	0.50388	0.297673
PA0758	hypothetical protein		0.98	-0.0291463	0.970585	0.0129665
PA0759	conserved hypothetical protein		1.002	0.00288251	0.995656	0.00189052
PA0760	conserved hypothetical protein		1.091	0.125651	0.86471	0.0631297
PA0761	L-aspartate oxidase		0.927	-0.109359	0.778643	0.108662
PA0762	sigma factor AlgU		0.967	-0.0484122	0.921815	0.0353562
PA0763	anti-sigma factor MucA		0.953	-0.0694519	0.881962	0.0545502
PA0764	negative regulator for alginate biosynthesis MucB		0.931	-0.103147	0.712274	0.147353
PA0766	serine protease MucD precursor		0.951	-0.0724828	0.890214	0.0505053
PA0767	GTP-binding protein LepA		1.047	0.0662614	0.870689	0.0601371
PA0768	signal peptidase I		0.961	-0.0573917	0.908203	0.041817
PA0770	ribonuclease III		0.98	-0.0291463	0.955665	0.0196942
PA0771	GTP-binding protein Era		1.122	0.166073	0.285717	0.544063
PA0772	DNA repair protein RecO		0.912	-0.132894	0.934683	0.0293357
PA0773	pyridoxal phosphate biosynthetic protein PdxJ		1.044	0.0621217	0.88106	0.0549943
PA0774	conserved hypothetical protein		1.122	0.166073	0.88106	0.0549943
PA0775	conserved hypothetical protein		0.94	-0.0892673	0.881962	0.0545502
PA0778	inhibitor of cysteine peptidase		1.062	0.0867838	0.892946	0.0491746
PA0779	AsrA		0.987	-0.018878	0.989842	0.00443396
PA0781	hypothetical protein		0.166	-2.59074	2.27792e-16	15.6425
PA0782	proline dehydrogenase PutA		0.959	-0.0603973	0.922418	0.0350723
PA0783	sodium/proline symporter PutP		0.229	-2.12658	2.27792e-16	15.6425
PA0784	probable transcriptional regulator		0.946	-0.0800879	0.926906	0.0329642
PA0785	FMN-dependent NADH-azoreductase 1, AzoR1
PA0787	hypothetical protein		1.024	0.0342157	0.961312	0.0171357
PA0788	hypothetical protein		0.954	-0.0679388	0.934683	0.0293357
PA0791	probable transcriptional regulator
PA0792	propionate catabolic protein PrpD		1.029	0.041243	0.915275	0.0384485
PA0793	hypothetical protein		0.909	-0.137648	0.704323	0.152228
PA0794	probable aconitate hydratase		1.009	0.0129262	0.991349	0.00377341
PA0795	citrate synthase 2		0.938	-0.0923402	0.826364	0.0828286
PA0796	carboxyphosphonoenolpyruvate phosphonomutase		1.03	0.0426443	0.919956	0.0362328
PA0797	probable transcriptional regulator		0.861	-0.215915	0.798588	0.0976772
PA0798	phospholipid methyltransferase		1.56	0.641546	0.00289297	2.53866
PA0799	probable helicase		1.267	0.341417	0.17762	0.750509
PA0801	hypothetical protein		0.991	-0.013043	0.998756	0.000540588
PA0803	hypothetical protein		1.059	0.0827026	0.915275	0.0384485
PA0804	probable oxidoreductase		1.099	0.136191	0.784497	0.105409
PA0805	hypothetical protein		0.01	-6.64386	2.27792e-16	15.6425
PA0807	AmpDh3		0.753	-0.409278	0.000915652	3.03827
PA0808	hypothetical protein		1.034	0.0482362	0.954819	0.0200791
PA0810	probable haloacid dehalogenase		1.706	0.770618	0.00644388	2.19085
PA0812	hypothetical protein
PA0813	hypothetical protein		0.975	-0.0365259	0.98328	0.007323
PA0816	probable transcriptional regulator		0.121	-3.04692	2.27792e-16	15.6425
PA0821	hypothetical protein		1.373	0.457332	0.205243	0.687732
PA0827	hypothetical protein		1.025	0.0356239	0.970585	0.0129665
PA0832	conserved hypothetical protein		1.469	0.554834	0.000120948	3.9174
PA0833	hypothetical protein		1.005	0.0071955	0.98328	0.007323
PA0834	conserved hypothetical protein
PA0835	phosphate acetyltransferase		1.016	0.0229004	0.954819	0.0200791
PA0836	acetate kinase		0.97	-0.0439433	0.934683	0.0293357
PA0837	peptidyl-prolyl cis-trans isomerase SlyD		0.943	-0.0846703	0.813709	0.0895309
PA0838	probable glutathione peroxidase		1.027	0.0384362	0.934683	0.0293357
PA0839	probable transcriptional regulator
PA0840	probable oxidoreductase		1.039	0.0551957	0.933896	0.0297013
PA0841	hypothetical protein
PA0843	phospholipase accessory protein PlcR precursor		0.85	-0.234465	0.672092	0.172571
PA0846	probable sulfate uptake protein		0.01	-6.64386	2.27792e-16	15.6425
PA0847	diguanylate cyclase		0.994	-0.00868224	0.997227	0.00120578
PA0848	alkyl hydroperoxide reductase , AhpB		0.838	-0.254978	0.132528	0.877694
PA0849	thioredoxin reductase 2		0.795	-0.330973	0.220136	0.657308
PA0851	hypothetical protein		1.028	0.0398403	0.970585	0.0129665
PA0852	chitin-binding protein CbpD precursor		1.104	0.14274	0.416299	0.380595
PA0853	probable oxidoreductase		1.039	0.0551957	0.907437	0.0421835
PA0854	fumarate hydratase		1.068	0.0949116	0.708667	0.149558
PA0855	hypothetical protein		1.55	0.632268	0.189109	0.723289
PA0856	hypothetical protein		0.979	-0.0306192	0.967899	0.0141699
PA0857	morphogene protein BolA		0.976	-0.0350469	0.954927	0.0200298
PA0858	conserved hypothetical protein		1.284	0.360645	0.23506	0.628821
PA0859	hypothetical protein		0.978	-0.0320936	0.954819	0.0200791
PA0860	probable ATP-binding/permease fusion ABC transporter
PA0861	RbDA		1.022	0.0313952	0.967175	0.0144948
PA0862	hypothetical protein		1.038	0.0538064	0.938994	0.027337
PA0863	probable oxidoreductase		1.122	0.166073	0.645853	0.189866
PA0864	probable transcriptional regulator		1.095	0.130931	0.926906	0.0329642
PA0865	4-hydroxyphenylpyruvate dioxygenase		1.426	0.511974	0.0104442	1.98112
PA0867	membrane-bound lysozyme inhibitor of c-type lysozyme MliC		1.018	0.0257376	0.943696	0.0251679
PA0868	conserved hypothetical protein
PA0869	D-alanyl-D-alanine-endopeptidase		0.894	-0.161653	0.600404	0.221556
PA0870	aromatic amino acid aminotransferase		1.045	0.0635029	0.870689	0.0601371
PA0871	pterin-4-alpha-carbinolamine dehydratase		0.959	-0.0603973	0.907437	0.0421835
PA0872	phenylalanine-4-hydroxylase		1.023	0.0328061	0.978507	0.0094361
PA0876	probable transcriptional regulator		1.316	0.396159	0.544238	0.264211
PA0879	probable acyl-CoA dehydrogenase
PA0887	acetyl-coenzyme A synthetase		1.067	0.0935602	0.716363	0.144867
PA0888	arginine/ornithine binding protein AotJ		1.058	0.0813396	0.784497	0.105409
PA0891	hypothetical protein		1.194	0.255803	0.0336561	1.47294
PA0892	arginine/ornithine transport protein AotP		1.021	0.0299829	0.973472	0.0116767
PA0893	transcriptional regulator ArgR		1.067	0.0935602	0.893561	0.0488758
PA0895	N2-Succinylornithine 5-aminotransferase (SOAT) = N2-acetylornithine 5-aminotransferase (ACOAT)		1.01	0.0143553	0.962897	0.0164201
PA0896	subunit I of arginine N2-succinyltransferase = ornithine N2-succinyltransferase		1.071	0.0989585	0.815026	0.0888283
PA0897	subunit II of arginine N2-succinyltransferase = ornithine N2-succinyltransferase		1.028	0.0398403	0.934683	0.0293357
PA0898	N-Succinylglutamate 5-semialdehyde dehydrogenase		1.121	0.164786	0.485548	0.313768
PA0899	N2-Succinylarginine dihydrolase		1.131	0.177599	0.26044	0.584293
PA0900	hypothetical protein		1.061	0.0854247	0.893561	0.0488758
PA0901	N-Succinylglutamate desuccinylase		1.005	0.0071955	0.989842	0.00443396
PA0902	hypothetical protein		0.89	-0.168123	0.376403	0.424347
PA0903	alanyl-tRNA synthetase		1.049	0.0690147	0.845438	0.0729184
PA0904	aspartate kinase alpha and beta chain		1.012	0.0172093	0.954819	0.0200791
PA0905	RsmA		0.697	-0.520769	3.86504e-05	4.41285
PA0906	lysis phenotype repressor, AlpR
PA0913	MgtE		0.961	-0.0573917	0.921815	0.0353562
PA0915	conserved hypothetical protein		1.6	0.678072	0.0503197	1.29826
PA0916	conserved hypothetical protein
PA0917	potassium uptake protein Kup		0.972	-0.0409718	0.970585	0.0129665
PA0918	cytochrome b561
PA0919	alanyl-phosphatidylglycerol hydrolase		1.034	0.0482362	0.93172	0.0307146
PA0920	alanyl-phosphatidylglycerol synthase		0.951	-0.0724828	0.896957	0.0472284
PA0922	hypothetical protein		1.087	0.120352	0.934683	0.0293357
PA0925	hypothetical protein		0.924	-0.114035	0.808074	0.0925486
PA0926	hypothetical protein		1.18	0.238787	0.746603	0.12691
PA0927	D-lactate dehydrogenase (fermentative)		1.052	0.0731347	0.928413	0.0322588
PA0928	sensor/response regulator hybrid		1.003	0.00432161	0.988233	0.00514066
PA0929	two-component response regulator
PA0930	two-component sensor		1.024	0.0342157	0.978507	0.0094361
PA0931	ferric enterobactin receptor PirA		1.083	0.115033	0.549843	0.259761
PA0932	cysteine synthase B		0.953	-0.0694519	0.878745	0.056137
PA0933	probable RNA methyltransferase
PA0934	GTP pyrophosphokinase		0.967	-0.0484122	0.936966	0.0282762
PA0935	conserved hypothetical protein		1.098	0.134878	0.712274	0.147353
PA0936	lipopolysaccharide biosynthetic protein LpxO2		0.884	-0.177882	0.415591	0.381334
PA0937	conserved hypothetical protein		1.04	0.0565835	0.883204	0.0539391
PA0938	Wzz2		1.031	0.0440443	0.913323	0.0393758
PA0941	hypothetical protein		1.195	0.257011	0.105448	0.97696
PA0942	probable transcriptional regulator		0.862	-0.21424	0.860664	0.0651664
PA0943	hypothetical protein		0.892	-0.164884	0.388307	0.410825
PA0944	phosphoribosylaminoimidazole synthetase		0.882	-0.181149	0.49786	0.302893
PA0945	phosphoribosylaminoimidazole synthetase		0.963	-0.0543923	0.915275	0.0384485
PA0946	hypothetical protein		1.043	0.0607392	0.885244	0.0529368
PA0947	conserved hypothetical protein		0.948	-0.077041	0.886646	0.0522499
PA0948	hypothetical protein		0.905	-0.14401	0.907437	0.0421835
PA0949	Trp repressor binding protein WrbA		0.892	-0.164884	0.539012	0.268401
PA0950	probable arsenate reductase		0.928	-0.107803	0.678256	0.168606
PA0951	probable ribonuclease		0.995	-0.00723157	0.995986	0.00174659
PA0953	probable thioredoxin		1.08	0.111031	0.6612	0.179667
PA0954	probable acylphosphatase		1.136	0.183963	0.6045	0.218604
PA0955	hypothetical protein		1.027	0.0384362	0.954819	0.0200791
PA0956	prolyl-tRNA synthetase		0.956	-0.0649175	0.909561	0.0411682
PA0958	Basic amino acid, basic peptide and imipenem outer membrane porin OprD precursor		0.948	-0.077041	0.88106	0.0549943
PA0959	hypothetical protein		1.016	0.0229004	0.955665	0.0196942
PA0960	hypothetical protein		0.95	-0.0740006	0.909561	0.0411682
PA0961	probable cold-shock protein		1.007	0.0100637	0.991349	0.00377341
PA0962	DNA-binding protein from starved cells, Dps		1.051	0.0717627	0.830934	0.0804333
PA0963	aspartyl-tRNA synthetase		0.958	-0.0619024	0.913323	0.0393758
PA0964	pqsR-mediated PQS regulator, PmpR		0.954	-0.0679388	0.915275	0.0384485
PA0965	Holliday junction resolvase RuvC		0.984	-0.0232698	0.990483	0.00415301
PA0966	Holliday junction DNA helicase RuvA		1.058	0.0813396	0.893561	0.0488758
PA0967	Holliday junction DNA helicase RuvB		1.024	0.0342157	0.967175	0.0144948
PA0968	conserved hypothetical protein		1.154	0.206643	0.803806	0.0948487
PA0969	TolQ protein		0.908	-0.139236	0.544238	0.264211
PA0970	TolR protein		0.979	-0.0306192	0.954819	0.0200791
PA0971	TolA protein		0.934	-0.0985055	0.7305	0.13638
PA0972	TolB protein		0.997	-0.00433459	0.995673	0.00188348
PA0973	Peptidoglycan associated lipoprotein OprL precursor		1.009	0.0129262	0.967175	0.0144948
PA0974	conserved hypothetical protein		0.962	-0.0558912	0.915275	0.0384485
PA0975	probable radical activating enzyme		1.719	0.78157	0.0532319	1.27383
PA0976	conserved hypothetical protein		1.246	0.317304	0.644279	0.190926
PA0980	hypothetical protein		0.933	-0.100051	0.962897	0.0164201
PA0981	hypothetical protein
PA0984	colicin immunity protein		1.001	0.00144197	0.991702	0.00361886
PA0985	pyocin S5		1.238	0.308011	0.0356024	1.44852
PA0989	hypothetical protein		1.074	0.102994	0.938994	0.027337
PA0990	conserved hypothetical protein		1.147	0.197865	0.525504	0.279424
PA0991	Histidine phosphotransfer protein HptA		1.01	0.0143553	0.997842	0.000938217
PA0995	methylated-DNA--protein-cysteine methyltransferase		1.011	0.015783	0.991349	0.00377341
PA0996	PqsA		0.928	-0.107803	0.81378	0.0894932
PA0997	PqsB		0.96	-0.0588937	0.915275	0.0384485
PA0998	PqsC		0.958	-0.0619024	0.913452	0.0393143
PA0999	3-oxoacyl-[acyl-carrier-protein] synthase III		0.943	-0.0846703	0.854349	0.0683646
PA1000	Quinolone signal response protein		1.022	0.0313952	0.934683	0.0293357
PA1001	anthranilate synthase component I		0.695	-0.524915	6.09455e-06	5.21506
PA1002	anthranilate synthase component II		0.571	-0.808437	5.48536e-10	9.2608
PA1003	Transcriptional regulator MvfR		1.275	0.350497	0.152009	0.81813
PA1004	quinolinate synthetase A		1.012	0.0172093	0.989842	0.00443396
PA1005	conserved hypothetical protein		0.96	-0.0588937	0.907437	0.0421835
PA1006	Protein PA1006		0.814	-0.296899	0.521669	0.282605
PA1008	bacterioferritin comigratory protein		0.981	-0.027675	0.970585	0.0129665
PA1009	hypothetical protein		0.954	-0.0679388	0.913323	0.0393758
PA1010	dihydrodipicolinate synthase		0.929	-0.106249	0.746603	0.12691
PA1011	hypothetical protein		1.002	0.00288251	0.988233	0.00514066
PA1013	phosphoribosylaminoimidazole-succinocarboxamide synthase		0.994	-0.00868224	0.999956	1.92239e-05
PA1014	1,2-glucosyltransferase WapB		1.009	0.0129262	0.993038	0.00303403
PA1015	probable transcriptional regulator		0.913	-0.131313	0.720986	0.142073
PA1017	pimeloyl-CoA synthetase		0.86	-0.217591	0.826364	0.0828286
PA1023	probable short-chain dehydrogenase		0.937	-0.093879	0.788787	0.10304
PA1024	NADH:quinone reductase		0.83	-0.268817	0.350189	0.455697
PA1026	hypothetical protein		1.181	0.240009	0.700641	0.154504
PA1027	delta1-Piperideine-6-carboxylate dehydrogenase		0.904	-0.145605	0.651537	0.186061
PA1029	hypothetical protein		1.017	0.0243197	0.989015	0.00479728
PA1030	hypothetical protein		1.084	0.116365	0.88106	0.0549943
PA1031	conserved hypothetical protein		0.187	-2.41889	2.27792e-16	15.6425
PA1032	QuiP		0.965	-0.0513992	0.915275	0.0384485
PA1033	probable glutathione S-transferase		0.895	-0.16004	0.462506	0.334882
PA1035	hypothetical protein		0.976	-0.0350469	0.943058	0.0254614
PA1036	hypothetical protein		0.989	-0.0159576	0.967899	0.0141699
PA1039	conserved hypothetical protein		1.195	0.257011	0.379248	0.421077
PA1040	hypothetical protein		0.977	-0.0335695	0.98328	0.007323
PA1041	probable outer membrane protein precursor		1.171	0.227741	0.0740199	1.13065
PA1043	hypothetical protein		0.986	-0.0203404	0.972957	0.0119065
PA1044	hypothetical protein		0.785	-0.349235	0.341279	0.466891
PA1045	hypothetical protein		0.355	-1.49411	5.01198e-06	5.29999
PA1046	hypothetical protein		0.99	-0.0144996	0.991725	0.0036086
PA1047	probable esterase		0.911	-0.134477	0.651537	0.186061
PA1048	probable outer membrane protein precursor		0.405	-1.30401	9.8599e-15	14.0061
PA1049	pyridoxine 5'-phosphate oxidase		1.003	0.00432161	0.991349	0.00377341
PA1050	conserved hypothetical protein		1.084	0.116365	0.934393	0.0294702
PA1051	probable transporter
PA1052	conserved hypothetical protein		100	6.64386	2.27792e-16	15.6425
PA1053	conserved hypothetical protein		0.998	-0.00288828	0.991725	0.0036086
PA1057	ShaD		0.933	-0.100051	0.893561	0.0488758
PA1059	ShaF		1.06	0.0840643	0.915275	0.0384485
PA1061	conserved hypothetical protein		1.047	0.0662614	0.871225	0.0598696
PA1062	hypothetical protein		0.896	-0.158429	0.612006	0.213244
PA1064	hypothetical protein		1.119	0.16221	0.334986	0.474973
PA1065	conserved hypothetical protein		1.03	0.0426443	0.954819	0.0200791
PA1066	probable short-chain dehydrogenase		1.345	0.427606	0.00517552	2.28605
PA1067	probable transcriptional regulator
PA1068	probable heat shock protein (hsp90 family)		0.943	-0.0846703	0.829099	0.0813938
PA1069	hypothetical protein		1.016	0.0229004	0.954819	0.0200791
PA1070	branched-chain amino acid transport protein BraG		0.973	-0.0394883	0.954819	0.0200791
PA1071	branched-chain amino acid transport protein BraF		0.934	-0.0985055	0.870689	0.0601371
PA1072	branched-chain amino acid transport protein BraE		0.907	-0.140826	0.7305	0.13638
PA1074	branched-chain amino acid transport protein BraC		0.934	-0.0985055	0.784497	0.105409
PA1075	hypothetical protein		1.126	0.171207	0.910151	0.0408864
PA1076	hypothetical protein		1.123	0.167358	0.262276	0.581241
PA1079	flagellar basal-body rod modification protein FlgD		0.802	-0.318326	0.490705	0.309179
PA1080	flagellar hook protein FlgE		0.968	-0.046921	0.942964	0.0255049
PA1082	flagellar basal-body rod protein FlgG		0.978	-0.0320936	0.991177	0.00384893
PA1083	flagellar L-ring protein precursor FlgH		0.616	-0.698998	0.000461208	3.3361
PA1084	flagellar P-ring protein precursor FlgI		0.78	-0.358454	0.0232307	1.63394
PA1086	flagellar hook-associated protein 1 FlgK		0.939	-0.0908029	0.881514	0.0547709
PA1087	flagellar hook-associated protein type 3 FlgL		0.97	-0.0439433	0.942964	0.0255049
PA1088	hypothetical protein		1.03	0.0426443	0.954819	0.0200791
PA1089	conserved hypothetical protein		1.003	0.00432161	0.997679	0.00100905
PA1090	hypothetical protein		0.997	-0.00433459	0.997679	0.00100905
PA1091	flagellar glycosyl transferase, FgtA		1.032	0.045443	0.91901	0.0366796
PA1092	flagellin type B		0.823	-0.281036	0.0277263	1.55711
PA1093	hypothetical protein		1.018	0.0257376	0.989842	0.00443396
PA1094	flagellar capping protein FliD		0.94	-0.0892673	0.801604	0.0960399
PA1095	hypothetical protein		0.853	-0.229382	0.22628	0.645354
PA1096	hypothetical protein		0.929	-0.106249	0.81378	0.0894932
PA1097	transcriptional regulator FleQ		1.025	0.0356239	0.926906	0.0329642
PA1099	two-component response regulator		0.844	-0.244685	0.541508	0.266395
PA1101	Flagella M-ring outer membrane protein precursor		0.97	-0.0439433	0.948925	0.0227681
PA1102	flagellar motor switch protein FliG		0.925	-0.112475	0.757188	0.120796
PA1103	probable flagellar assembly protein		0.976	-0.0350469	0.962897	0.0164201
PA1104	flagellum-specific ATP synthase FliI		0.894	-0.161653	0.696149	0.157298
PA1107	RoeA		100	6.64386	2.27792e-16	15.6425
PA1110	hypothetical protein		1.123	0.167358	0.907437	0.0421835
PA1111	hypothetical protein		0.829	-0.270556	0.766118	0.115704
PA1112	conserved hypothetical protein		0.986	-0.0203404	0.977017	0.0100977
PA1113	probable ATP-binding/permease fusion ABC transporter		1.029	0.041243	0.970585	0.0129665
PA1114	hypothetical protein		1.033	0.0468403	0.962897	0.0164201
PA1115	hypothetical protein		0.974	-0.0380063	0.954819	0.0200791
PA1116	hypothetical protein		0.963	-0.0543923	0.967899	0.0141699
PA1117	hypothetical protein		0.931	-0.103147	0.934683	0.0293357
PA1119	YfiB		1.036	0.051024	0.913323	0.0393758
PA1120	diguanylate cyclase TpbB		1.129	0.175045	0.740666	0.130378
PA1121	YfiR		0.939	-0.0908029	0.934683	0.0293357
PA1122	putative peptide deformylase		1.099	0.136191	0.700641	0.154504
PA1123	hypothetical protein
PA1124	deoxyguanosinetriphosphate triphosphohydrolase		1.07	0.0976108	0.81378	0.0894932
PA1125	probable cobalamin biosynthetic protein		0.949	-0.07552	0.954819	0.0200791
PA1126	hypothetical protein		1.042	0.0593553	0.942964	0.0255049
PA1127	probable oxidoreductase		1.105	0.144046	0.400699	0.397182
PA1128	probable transcriptional regulator		0.997	-0.00433459	0.991349	0.00377341
PA1130	rhamnosyltransferase 2		0.977	-0.0335695	0.950917	0.0218573
PA1135	conserved hypothetical protein		1.079	0.109695	0.593431	0.22663
PA1137	probable oxidoreductase		1.012	0.0172093	0.992487	0.00327534
PA1139	hypothetical protein		0.909	-0.137648	0.883726	0.0536822
PA1140	conserved hypothetical protein		0.993	-0.0101344	0.991349	0.00377341
PA1141	probable transcriptional regulator		1.051	0.0717627	0.949873	0.0223344
PA1142	probable transcriptional regulator		0.941	-0.0877334	0.925057	0.0338316
PA1148	exotoxin A precursor
PA1149	hypothetical protein
PA1150	pyocin S2		1.075	0.104337	0.893561	0.0488758
PA1151	pyocin S2 immunity protein		0.927	-0.109359	0.728975	0.137288
PA1155	NrdB, tyrosyl radical-harboring component of class Ia ribonucleotide reductase		1.417	0.50284	4.39403e-07	6.35714
PA1156	NrdA, catalytic component of class Ia ribonucleotide reductase		1.187	0.24732	0.0444157	1.35246
PA1157	probable two-component response regulator		0.843	-0.246395	0.645934	0.189812
PA1158	probable two-component sensor		1.065	0.0908534	0.938994	0.027337
PA1159	probable cold-shock protein		0.95	-0.0740006	0.886885	0.0521328
PA1160	hypothetical protein		1.071	0.0989585	0.793009	0.100722
PA1161	rRNA methyltransferase		1.188	0.248535	0.133155	0.875642
PA1162	succinyl-diaminopimelate desuccinylase		1.044	0.0621217	0.870689	0.0601371
PA1163	NdvB
PA1164	conserved hypothetical protein		0.975	-0.0365259	0.989842	0.00443396
PA1165	PcpS		0.946	-0.0800879	0.902881	0.0443694
PA1166	hypothetical protein		1.044	0.0621217	0.883204	0.0539391
PA1167	hypothetical protein
PA1168	hypothetical protein		1.693	0.759582	0.0903763	1.04395
PA1171	SltB2		0.934	-0.0985055	0.744695	0.128022
PA1174	periplasmic nitrate reductase protein NapA		1.052	0.0731347	0.959598	0.0179106
PA1175	NapD protein of periplasmic nitrate reductase
PA1178	PhoP/Q and low Mg2+ inducible outer membrane protein H1 precursor		0.966	-0.0499049	0.934683	0.0293357
PA1179	two-component response regulator PhoP		1.073	0.10165	0.678256	0.168606
PA1180	two-component sensor PhoQ		1.089	0.123004	0.778028	0.109005
PA1181	conserved hypothetical protein
PA1183	C4-dicarboxylate transport protein		1.213	0.27858	0.144087	0.841374
PA1188	hypothetical protein		0.705	-0.504305	0.376456	0.424286
PA1191	hypothetical protein		0.798	-0.325539	0.785969	0.104594
PA1192	conserved hypothetical protein		0.973	-0.0394883	0.946267	0.0239864
PA1193	hypothetical protein		0.995	-0.00723157	0.991725	0.0036086
PA1195	hypothetical protein		3.012	1.59072	3.04029e-08	7.51709
PA1197	hypothetical protein		1.223	0.290424	0.267557	0.572584
PA1200	conserved hypothetical protein		0.911	-0.134477	0.677535	0.169068
PA1201	probable transcriptional regulator
PA1202	probable hydrolase		1.031	0.0440443	0.913323	0.0393758
PA1203	hypothetical protein		0.882	-0.181149	0.42127	0.37544
PA1204	NAD(P)H quinone oxidoreductase		1.021	0.0299829	0.964024	0.0159123
PA1205	conserved hypothetical protein		0.874	-0.194295	0.492426	0.307659
PA1206	hypothetical protein		1.105	0.144046	0.558277	0.25315
PA1207	glutathione-regulated potassium-efflux system protein KefB		1.072	0.100305	0.913323	0.0393758
PA1209	hypothetical protein		1.061	0.0854247	0.954819	0.0200791
PA1211	hypothetical protein
PA1213	hypothetical protein		0.01	-6.64386	2.27792e-16	15.6425
PA1214	hypothetical protein		0.938	-0.0923402	0.854349	0.0683646
PA1215	hypothetical protein		1	0	0.991349	0.00377341
PA1216	hypothetical protein		1.264	0.337996	0.0202588	1.69339
PA1217	probable 2-isopropylmalate synthase		0.262	-1.93236	2.27792e-16	15.6425
PA1218	hypothetical protein		1.098	0.134878	0.805361	0.0940094
PA1219	hypothetical protein
PA1220	hypothetical protein		0.999	-0.00144342	0.997842	0.000938217
PA1221	hypothetical protein		0.01	-6.64386	2.27792e-16	15.6425
PA1222	probable membrane-bound lytic murein transglycolase A		1.054	0.0758749	0.907437	0.0421835
PA1223	probable transcriptional regulator		1.011	0.015783	0.991349	0.00377341
PA1225	probable NAD(P)H dehydrogenase		0.649	-0.62371	0.00305408	2.51512
PA1226	probable transcriptional regulator		0.993	-0.0101344	0.981531	0.00809586
PA1228	hypothetical protein
PA1234	hypothetical protein		1.045	0.0635029	0.913323	0.0393758
PA1240	probable enoyl-CoA hydratase/isomerase		1.344	0.426533	0.0349967	1.45597
PA1241	probable transcriptional regulator		1.066	0.0922074	0.950917	0.0218573
PA1243	probable sensor/response regulator hybrid		0.87	-0.200913	0.396405	0.401861
PA1244	hypothetical protein		1.049	0.0690147	0.839835	0.0758059
PA1245	AprX		0.523	-0.935117	2.27792e-16	15.6425
PA1246	alkaline protease secretion protein AprD		1.163	0.217851	0.11299	0.946961
PA1247	alkaline protease secretion protein AprE		1.138	0.186501	0.308664	0.510515
PA1248	Alkaline protease secretion outer membrane protein AprF precursor		1.058	0.0813396	0.853882	0.068602
PA1249	alkaline metalloproteinase precursor		0.873	-0.195946	0.223627	0.650476
PA1250	alkaline proteinase inhibitor AprI		1.19	0.250962	0.226544	0.644848
PA1251	probable chemotaxis transducer		0.707	-0.500218	0.227059	0.643862
PA1252	DpkA		1.304	0.382944	0.159395	0.797525
PA1260	ABC transporter periplasmic-binding protein, LhpP
PA1264	probable transcriptional regulator		0.382	-1.38836	0.000184395	3.73425
PA1269	probable transcriptional regulator		0.94	-0.0892673	0.919574	0.0364135
PA1271	probable tonB-dependent receptor		1.064	0.0894982	0.879553	0.0557379
PA1272	cob(I)alamin adenosyltransferase		0.926	-0.110916	0.720986	0.142073
PA1273	cobyrinic acid a,c-diamide synthase		0.68	-0.556393	0.0162741	1.7885
PA1274	conserved hypothetical protein		1.088	0.121679	0.915275	0.0384485
PA1275	cobalamin biosynthetic protein CobD
PA1276	cobalamin biosynthetic protein CobC		0.847	-0.239566	0.510393	0.292095
PA1277	cobyric acid synthase		1.227	0.295135	0.784497	0.105409
PA1278	cobinamide kinase		0.94	-0.0892673	0.907437	0.0421835
PA1279	nicotinate-nucleotide--dimethylbenzimidazole phosphoribosyltransferase		0.895	-0.16004	0.59149	0.228053
PA1280	hypothetical protein		0.693	-0.529073	0.19207	0.71654
PA1283	probable transcriptional regulator		1.19	0.250962	0.429393	0.367145
PA1285	probable transcriptional regulator		0.992	-0.011588	0.977017	0.0100977
PA1287	probable glutathione peroxidase		1.076	0.105678	0.678849	0.168227
PA1288	probable outer membrane protein precursor		0.883	-0.179515	0.299335	0.523842
PA1290	probable transcriptional regulator		1.012	0.0172093	0.989015	0.00479728
PA1292	probable 3-mercaptopyruvate sulfurtransferase		1.023	0.0328061	0.934683	0.0293357
PA1293	hypothetical protein		0.975	-0.0365259	0.942964	0.0255049
PA1294	ribonuclease D		0.987	-0.018878	0.970841	0.0128521
PA1295	conserved hypothetical protein		0.989	-0.0159576	0.997679	0.00100905
PA1296	probable 2-hydroxyacid dehydrogenase		0.907	-0.140826	0.938994	0.027337
PA1298	conserved hypothetical protein		1.099	0.136191	0.829099	0.0813938
PA1300	ECF sigma factor		0.934	-0.0985055	0.853882	0.068602
PA1301	probable transmembrane sensor		0.998	-0.00288828	0.997679	0.00100905
PA1302	probable heme utilization protein precursor		1.06	0.0840643	0.915305	0.0384342
PA1303	signal peptidase		0.893	-0.163268	0.843576	0.0738758
PA1304	probable oligopeptidase		0.959	-0.0603973	0.913323	0.0393758
PA1305	hypothetical protein		0.968	-0.046921	0.941444	0.0262054
PA1307	conserved hypothetical protein		1.043	0.0607392	0.913323	0.0393758
PA1308	hypothetical protein		1.21	0.275007	0.42127	0.37544
PA1309	probable transcriptional regulator		100	6.64386	2.27792e-16	15.6425
PA1310	2-aminoethylphosphonate:pyruvate aminotransferase		0.627	-0.673463	0.142823	0.845201
PA1315	probable transcriptional regulator		0.963	-0.0543923	0.970585	0.0129665
PA1316	probable major facilitator superfamily (MFS) transporter		1.117	0.159629	0.907437	0.0421835
PA1317	cytochrome o ubiquinol oxidase subunit II		1.069	0.0962619	0.734606	0.133946
PA1318	cytochrome o ubiquinol oxidase subunit I		1.054	0.0758749	0.801919	0.0958697
PA1323	hypothetical protein		0.959	-0.0603973	0.959598	0.0179106
PA1324	hypothetical protein		0.966	-0.0499049	0.934683	0.0293357
PA1326	threonine dehydratase, biosynthetic		100	6.64386	2.27792e-16	15.6425
PA1327	probable protease		1.153	0.205393	0.259204	0.586358
PA1330	probable short-chain dehydrogenase		1.113	0.154454	0.663911	0.17789
PA1334	probable oxidoreductase
PA1335	AauR		1.06	0.0840643	0.915275	0.0384485
PA1337	glutaminase-asparaginase		1.05	0.0703893	0.836672	0.0774449
PA1338	gamma-glutamyltranspeptidase precursor		0.97	-0.0439433	0.935018	0.02918
PA1339	AatP		1.04	0.0565835	0.896957	0.0472284
PA1341	AatQ		1.013	0.0186342	0.970585	0.0129665
PA1342	AatJ		1.034	0.0482362	0.907437	0.0421835
PA1343	hypothetical protein		1.042	0.0593553	0.945206	0.0244737
PA1344	probable short-chain dehydrogenase		1.027	0.0384362	0.919557	0.0364212
PA1349	conserved hypothetical protein		1.153	0.205393	0.390147	0.408772
PA1351	probable sigma-70 factor, ECF subfamily		0.731	-0.452057	0.586693	0.231589
PA1353	hypothetical protein		0.999	-0.00144342	0.997679	0.00100905
PA1354	hypothetical protein		0.887	-0.172994	0.50388	0.297673
PA1357	conserved hypothetical protein		0.747	-0.42082	0.113697	0.944253
PA1358	hypothetical protein		1.064	0.0894982	0.885244	0.0529368
PA1364	probable transmembrane sensor		0.885	-0.176251	0.757755	0.120471
PA1365	probable siderophore receptor		0.841	-0.249822	0.146507	0.834143
PA1366	hypothetical protein		0.72	-0.473931	0.420325	0.376414
PA1367	hypothetical protein		0.937	-0.093879	0.936966	0.0282762
PA1369	hypothetical protein
PA1372	hypothetical protein		1.124	0.168642	0.268554	0.570968
PA1373	3-oxoacyl-acyl carrier protein synthase II		0.973	-0.0394883	0.973731	0.0115612
PA1375	erythronate-4-phosphate dehydrogenase		0.972	-0.0409718	0.943058	0.0254614
PA1376	isocitrate dehydrogenase kinase/phosphatase		1.09	0.124328	0.748235	0.125962
PA1377	conserved hypothetical protein		1.061	0.0854247	0.870689	0.0601371
PA1379	probable short-chain dehydrogenase		0.979	-0.0306192	0.989842	0.00443396
PA1383	hypothetical protein		1.076	0.105678	0.832238	0.0797525
PA1395	hypothetical protein
PA1396	probable two-component sensor		0.494	-1.01742	0.00797203	2.09843
PA1397	probable two-component response regulator		0.97	-0.0439433	0.954819	0.0200791
PA1398	hypothetical protein		1.065	0.0908534	0.877097	0.0569524
PA1400	probable pyruvate carboxylase		1.154	0.206643	0.651537	0.186061
PA1401	hypothetical protein		1.106	0.145351	0.735283	0.133546
PA1402	hypothetical protein		1.117	0.159629	0.7305	0.13638
PA1403	probable transcriptional regulator		1.099	0.136191	0.793009	0.100722
PA1404	hypothetical protein		0.933	-0.100051	0.746603	0.12691
PA1408	hypothetical protein		0.97	-0.0439433	0.948034	0.0231761
PA1409	acetylpolyamine aminohydrolase
PA1411	hypothetical protein
PA1417	probable decarboxylase
PA1421	guanidinobutyrase
PA1423	BdlA		0.939	-0.0908029	0.8577	0.0666645
PA1428	conserved hypothetical protein		3.763	1.91188	2.27792e-16	15.6425
PA1429	probable cation-transporting P-type ATPase
PA1430	transcriptional regulator LasR		1.043	0.0607392	0.919574	0.0364135
PA1431	regulatory protein RsaL		1.059	0.0827026	0.913323	0.0393758
PA1432	autoinducer synthesis protein LasI		1.056	0.0786098	0.910151	0.0408864
PA1433	conserved hypothetical protein		1.03	0.0426443	0.940187	0.026786
PA1437	probable two-component response regulator		0.822	-0.28279	0.65158	0.186032
PA1438	probable two-component sensor		1.104	0.14274	0.915275	0.0384485
PA1440	hypothetical protein		0.953	-0.0694519	0.893561	0.0488758
PA1442	conserved hypothetical protein		0.655	-0.610433	0.00915563	2.03831
PA1443	flagellar motor switch protein FliM		1.05	0.0703893	0.854349	0.0683646
PA1444	flagellar motor switch protein FliN		0.969	-0.0454314	0.93156	0.0307889
PA1445	flagellar protein FliO		0.859	-0.21927	0.849562	0.070805
PA1446	flagellar biosynthetic protein FliP		0.945	-0.0816138	0.941444	0.0262054
PA1449	flagellar biosynthetic protein FlhB		0.872	-0.1976	0.880331	0.055354
PA1450	conserved hypothetical protein
PA1451	conserved hypothetical protein		0.973	-0.0394883	0.98882	0.00488264
PA1452	flagellar biosynthesis protein FlhA		0.942	-0.086201	0.943842	0.0251008
PA1454	flagellar synthesis regulator FleN		1.017	0.0243197	0.954819	0.0200791
PA1455	sigma factor FliA		0.967	-0.0484122	0.934709	0.0293236
PA1456	two-component response regulator CheY		0.965	-0.0513992	0.924374	0.0341521
PA1457	chemotaxis protein CheZ		0.986	-0.0203404	0.972391	0.0121589
PA1458	probable two-component sensor		0.94	-0.0892673	0.833936	0.0788671
PA1459	probable methyltransferase		0.982	-0.0262051	0.970585	0.0129665
PA1460	MotC		1.007	0.0100637	0.999956	1.92239e-05
PA1461	MotD		0.921	-0.118727	0.749067	0.125479
PA1462	probable plasmid partitioning protein		0.985	-0.0218044	0.976523	0.0103176
PA1463	hypothetical protein		0.905	-0.14401	0.721487	0.141771
PA1464	probable purine-binding chemotaxis protein		0.987	-0.018878	0.989015	0.00479728
PA1465	hypothetical protein		0.873	-0.195946	0.485686	0.313645
PA1466	hypothetical protein		1.169	0.225275	0.851518	0.0698062
PA1470	probable short-chain dehydrogenase		1.062	0.0867838	0.851517	0.0698065
PA1471	hypothetical protein
PA1472	conserved hypothetical protein		1.068	0.0949116	0.934683	0.0293357
PA1473	hypothetical protein		0.907	-0.140826	0.813582	0.0895987
PA1474	hypothetical protein		0.896	-0.158429	0.594148	0.226105
PA1475	heme exporter protein CcmA		0.982	-0.0262051	0.961312	0.0171357
PA1479	cytochrome C-type biogenesis protein CcmE		0.806	-0.311148	0.350395	0.455442
PA1480	cytochrome C-type biogenesis protein CcmF		1.084	0.116365	0.876997	0.0570017
PA1481	cytochrome C biogenesis protein CcmG		0.886	-0.174621	0.708906	0.149411
PA1482	cytochrome C-type biogenesis protein CcmH		1.025	0.0356239	0.972849	0.0119544
PA1483	cytochrome c-type biogenesis protein		0.99	-0.0144996	0.986128	0.00606661
PA1484	probable transcriptional regulator		1.18	0.238787	0.577277	0.238616
PA1486	beta-peptidyl aminopeptidase		1.006	0.00863031	0.990638	0.00408509
PA1487	probable carbohydrate kinase		0.779	-0.360305	0.629818	0.200785
PA1490	probable transcriptional regulator		0.955	-0.0664274	0.907437	0.0421835
PA1493	sulfate-binding protein of ABC transporter		1.043	0.0607392	0.877097	0.0569524
PA1494	mucoidy inhibitor gene A		0.942	-0.086201	0.808338	0.0924071
PA1496	probable potassium channel		1.098	0.134878	0.926985	0.0329273
PA1500	probable oxidoreductase		0.734	-0.446148	0.488571	0.311073
PA1501	conserved hypothetical protein		0.804	-0.314733	0.658639	0.181353
PA1504	probable transcriptional regulator		0.943	-0.0846703	0.881514	0.0547709
PA1509	immunity protein, TplEi		1.111	0.151859	0.727193	0.13835
PA1512	secreted protein Hcp
PA1513	hypothetical protein		0.816	-0.293359	0.489443	0.310298
PA1514	ureidoglycolate hydrolaseYbbT		0.715	-0.483985	0.0329196	1.48255
PA1516	hypothetical protein		0.604	-0.72738	2.84845e-09	8.54539
PA1517	conserved hypothetical protein		0.582	-0.780909	1.16309e-09	8.93439
PA1518	conserved hypothetical protein		0.691	-0.533242	0.000118505	3.92626
PA1520	probable transcriptional regulator		0.922	-0.117161	0.639853	0.19392
PA1521	probable guanine deaminase		1.147	0.197865	0.418057	0.378765
PA1522	hypothetical protein
PA1523	xanthine dehydrogenase		3.1	1.63227	4.78405e-07	6.3202
PA1526	probable transcriptional regulator		0.92	-0.120294	0.7773	0.109411
PA1527	conserved hypothetical protein		1.038	0.0538064	0.936966	0.0282762
PA1528	cell division protein ZipA		1.016	0.0229004	0.953217	0.020808
PA1529	DNA ligase		1.035	0.0496308	0.905384	0.0431673
PA1531	hypothetical protein		0.985	-0.0218044	0.991349	0.00377341
PA1532	DNA polymerase subunits gamma and tau		0.941	-0.0877334	0.795754	0.099221
PA1533	conserved hypothetical protein		0.985	-0.0218044	0.967899	0.0141699
PA1534	recombination protein RecR		0.999	-0.00144342	0.999956	1.92239e-05
PA1535	citronellyl-CoA dehydrogenase		1.451	0.537048	0.167976	0.774752
PA1539	hypothetical protein		0.864	-0.210897	0.728515	0.137562
PA1543	adenine phosphoribosyltransferase		0.926	-0.110916	0.802973	0.095299
PA1544	transcriptional regulator Anr		0.84	-0.251539	0.0511217	1.29139
PA1545	hypothetical protein		0.966	-0.0499049	0.934683	0.0293357
PA1546	oxygen-independent coproporphyrinogen III oxidase		0.01	-6.64386	2.27792e-16	15.6425
PA1549	probable cation-transporting P-type ATPase
PA1550	hypothetical protein		1.17	0.226509	0.380092	0.420112
PA1551	probable ferredoxin		1.23	0.298658	0.299335	0.523842
PA1552	Cytochrome c oxidase, cbb3-type, CcoP subunit		1.09	0.124328	0.519708	0.284241
PA1552.1	Cytochrome c oxidase, cbb3-type, CcoQ subunit		1.465	0.550901	0.00112072	2.9505
PA1553	Cytochrome c oxidase, cbb3-type, CcoO subunit		1.098	0.134878	0.492426	0.307659
PA1554	Cytochrome c oxidase, cbb3-type, CcoN subunit		1.042	0.0593553	0.926906	0.0329642
PA1555	Cytochrome c oxidase, cbb3-type, CcoP subunit		1.061	0.0854247	0.906281	0.042737
PA1556	Cytochrome c oxidase, cbb3-type, CcoO subunit		1.216	0.282143	0.77673	0.10973
PA1557	Cytochrome c oxidase, cbb3-type, CcoN subunit
PA1558	hypothetical protein		0.961	-0.0573917	0.917301	0.0374883
PA1559	hypothetical protein		1.278	0.353888	0.42127	0.37544
PA1561	aerotaxis receptor Aer		0.973	-0.0394883	0.941444	0.0262054
PA1562	aconitate hydratase 1		1.159	0.212881	0.108306	0.965347
PA1563	conserved hypothetical protein		1.034	0.0482362	0.961312	0.0171357
PA1565	FAD-dependent oxidoreductase
PA1571	hypothetical protein		0.95	-0.0740006	0.907437	0.0421835
PA1572	conserved hypothetical protein		0.945	-0.0816138	0.954819	0.0200791
PA1574	conserved hypothetical protein		0.978	-0.0320936	0.964024	0.0159123
PA1575	hypothetical protein		1.015	0.0214797	0.967899	0.0141699
PA1576	probable 3-hydroxyisobutyrate dehydrogenase		1.107	0.146655	0.528479	0.276972
PA1578	hypothetical protein		1.304	0.382944	0.162607	0.788861
PA1579	hypothetical protein		0.905	-0.14401	0.510393	0.292095
PA1580	citrate synthase		0.954	-0.0679388	0.90508	0.0433129
PA1581	succinate dehydrogenase (C subunit)		0.973	-0.0394883	0.970585	0.0129665
PA1582	succinate dehydrogenase (D subunit)		0.897	-0.15682	0.848311	0.0714448
PA1583	succinate dehydrogenase (A subunit)		1.115	0.157044	0.326749	0.485786
PA1584	succinate dehydrogenase (B subunit)		1	0	0.990564	0.00411751
PA1585	2-oxoglutarate dehydrogenase (E1 subunit)		0.92	-0.120294	0.6612	0.179667
PA1586	dihydrolipoamide succinyltransferase (E2 subunit)		0.909	-0.137648	0.559541	0.252168
PA1587	dihydrolipoamide dehydrogenase Lpd		0.91	-0.136062	0.569338	0.24463
PA1588	succinyl-CoA synthetase beta chain		0.93	-0.104697	0.748235	0.125962
PA1589	succinyl-CoA synthetase alpha chain		0.979	-0.0306192	0.967801	0.0142137
PA1591	hypothetical protein		1.124	0.168642	0.900073	0.0457221
PA1592	hypothetical protein		0.936	-0.0954196	0.830934	0.0804333
PA1593	hypothetical protein
PA1594	hypothetical protein		0.936	-0.0954196	0.875763	0.0576132
PA1595	hypothetical protein		0.911	-0.134477	0.916113	0.0380507
PA1596	heat shock protein HtpG		0.979	-0.0306192	0.967175	0.0144948
PA1597	hypothetical protein		0.981	-0.027675	0.970585	0.0129665
PA1603	probable transcriptional regulator		1.013	0.0186342	0.973472	0.0116767
PA1604	hypothetical protein		0.99	-0.0144996	0.995986	0.00174659
PA1605	hypothetical protein		1.029	0.041243	0.943058	0.0254614
PA1606	hypothetical protein		0.919	-0.121863	0.913323	0.0393758
PA1607	conserved hypothetical protein		1.081	0.112367	0.88466	0.0532234
PA1608	probable chemotaxis transducer		0.918	-0.123434	0.564243	0.248534
PA1609	beta-ketoacyl-ACP synthase I		0.989	-0.0159576	0.991349	0.00377341
PA1610	beta-hydroxydecanoyl-ACP dehydrase		0.885	-0.176251	0.31196	0.505901
PA1611	hybrid sensor kinase		0.978	-0.0320936	0.967899	0.0141699
PA1612	hypothetical protein		1.129	0.175045	0.902386	0.0446079
PA1613	hypothetical protein		0.65	-0.621488	0.0485753	1.31358
PA1614	glycerol-3-phosphate dehydrogenase, biosynthetic		0.956	-0.0649175	0.894726	0.04831
PA1615	probable lipase		0.329	-1.60384	2.27792e-16	15.6425
PA1616	conserved hypothetical protein		0.96	-0.0588937	0.946267	0.0239864
PA1617	probable AMP-binding enzyme		0.968	-0.046921	0.967899	0.0141699
PA1618	conserved hypothetical protein		0.964	-0.0528949	0.91903	0.0366701
PA1622	probable hydrolase		0.837	-0.2567	0.685667	0.163887
PA1623	conserved hypothetical protein		1.06	0.0840643	0.7773	0.109411
PA1624	hypothetical protein		1.039	0.0551957	0.925057	0.0338316
PA1627	probable transcriptional regulator		0.979	-0.0306192	0.989015	0.00479728
PA1628	probable 3-hydroxyacyl-CoA dehydrogenase		1.188	0.248535	0.748235	0.125962
PA1629	probable enoyl-CoA hydratase/isomerase
PA1630	probable transcriptional regulator		0.36	-1.47393	4.23412e-07	6.37324
PA1631	probable acyl-CoA dehydrogenase		0.429	-1.22095	0.000817504	3.08751
PA1636	two-component sensor KdpD		0.9	-0.152003	0.892472	0.0494055
PA1637	two-component response regulator KdpE		1.088	0.121679	0.915275	0.0384485
PA1638	conserved hypothetical protein		1.049	0.0690147	0.954819	0.0200791
PA1639	hypothetical protein		0.918	-0.123434	0.735283	0.133546
PA1640	conserved hypothetical protein		0.901	-0.150401	0.555869	0.255027
PA1641	hypothetical protein		1.127	0.172488	0.227625	0.64278
PA1642	selenophosphate synthetase		1.004	0.00575927	0.989842	0.00443396
PA1643	conserved hypothetical protein		1.042	0.0593553	0.938994	0.027337
PA1644	conserved hypothetical protein		1.006	0.00863031	0.991702	0.00361886
PA1645	hypothetical protein		1.023	0.0328061	0.976523	0.0103176
PA1647	probable sulfate transporter
PA1648	probable oxidoreductase		1.089	0.123004	0.77673	0.10973
PA1652	hypothetical protein		0.88	-0.184425	0.77673	0.10973
PA1654	probable aminotransferase		0.922	-0.117161	0.878745	0.056137
PA1655	probable glutathione S-transferase		1.039	0.0551957	0.934683	0.0293357
PA1657	HsiB2		1.193	0.254594	0.287107	0.541956
PA1658	HsiC2		1.414	0.499782	0.000498739	3.30213
PA1662	clpV2		1.293	0.370722	0.356059	0.448478
PA1663	Sfa2
PA1666	Lip2		1.065	0.0908534	0.940123	0.0268153
PA1668	DotU2		1.146	0.196607	0.829264	0.0813073
PA1673	hypothetical protein		0.495	-1.0145	1.24312e-05	4.90549
PA1674	GTP cyclohydrolase I precursor		1.136	0.183963	0.230346	0.637619
PA1675	conserved hypothetical protein		0.961	-0.0573917	0.954819	0.0200791
PA1676	hypothetical protein		1.021	0.0299829	0.970585	0.0129665
PA1677	conserved hypothetical protein		1.044	0.0621217	0.885244	0.0529368
PA1678	probable DNA methylase		1.009	0.0129262	0.970585	0.0129665
PA1679	hypothetical protein		0.85	-0.234465	0.64409	0.191053
PA1680	hypothetical protein		0.891	-0.166503	0.880331	0.055354
PA1681	chorismate synthase		0.944	-0.0831412	0.815026	0.0888283
PA1683	probable sugar aldolase		0.932	-0.101598	0.83634	0.0776172
PA1684	1,2-dihydroxy-3-keto-5-methylthiopentene dioxygenase MtnD		1.08	0.111031	0.7305	0.13638
PA1685	enolase-phosphatase E-1		0.958	-0.0619024	0.915275	0.0384485
PA1686	DNA-3-methyladenine glycosidase II		0.981	-0.027675	0.982892	0.00749424
PA1687	spermidine synthase		0.915	-0.128156	0.626454	0.203111
PA1689	conserved hypothetical protein		1.007	0.0100637	0.977017	0.0100977
PA1706	type III secretion protein PcrV		0.01	-6.64386	2.27792e-16	15.6425
PA1707	regulatory protein PcrH		0.886	-0.174621	0.599868	0.221945
PA1708	translocator protein PopB		1.18	0.238787	0.834037	0.0788147
PA1709	Translocator outer membrane protein PopD precursor		0.875	-0.192645	0.87077	0.0600965
PA1710	ExsC, exoenzyme S synthesis protein C precursor.		0.685	-0.545824	0.152009	0.81813
PA1711	ExsE		0.8	-0.321928	0.466149	0.331475
PA1713	transcriptional regulator ExsA		1.114	0.155749	0.849562	0.070805
PA1714	ExsD		0.965	-0.0513992	0.934683	0.0293357
PA1716	Type III secretion outer membrane protein PscC precursor		0.853	-0.229382	0.586693	0.231589
PA1717	type III export protein PscD
PA1718	type III export protein PscE
PA1719	type III export protein PscF
PA1720	type III export protein PscG		0.778	-0.362158	0.380092	0.420112
PA1723	type III export protein PscJ		0.917	-0.125006	0.907437	0.0421835
PA1726	periplasmic beta-glucosidase		0.933	-0.100051	0.841345	0.075026
PA1727	MucR		1.638	0.711935	0.137543	0.861561
PA1728	hypothetical protein		0.998	-0.00288828	0.995524	0.00194825
PA1730	conserved hypothetical protein		1.133	0.180148	0.303787	0.517431
PA1731	conserved hypothetical protein		1.111	0.151859	0.728515	0.137562
PA1732	conserved hypothetical protein		1.021	0.0299829	0.977017	0.0100977
PA1733	conserved hypothetical protein		1.13	0.176323	0.391045	0.407773
PA1734	hypothetical protein		1.109	0.149259	0.913323	0.0393758
PA1736	probable acyl-CoA thiolase		1.076	0.105678	0.881962	0.0545502
PA1737	probable 3-hydroxyacyl-CoA dehydrogenase		0.967	-0.0484122	0.937405	0.0280726
PA1741	hypothetical protein		0.986	-0.0203404	0.995524	0.00194825
PA1742	Glutamine amidotransferase class I		1.158	0.211635	0.0980096	1.00873
PA1745	hypothetical protein		1.022	0.0313952	0.949873	0.0223344
PA1746	hypothetical protein		0.961	-0.0573917	0.926906	0.0329642
PA1748	probable enoyl-CoA hydratase/isomerase		0.958	-0.0619024	0.90508	0.0433129
PA1749	hypothetical protein		0.995	-0.00723157	0.999956	1.92239e-05
PA1750	phospho-2-dehydro-3-deoxyheptonate aldolase		0.97	-0.0439433	0.946658	0.023807
PA1752	hypothetical protein		1.073	0.10165	0.696885	0.156839
PA1753	conserved hypothetical protein		1.01	0.0143553	0.98882	0.00488264
PA1754	transcriptional regulator CysB		1.027	0.0384362	0.92466	0.0340179
PA1755	hypothetical protein		0.915	-0.128156	0.883204	0.0539391
PA1756	3'-phosphoadenosine-5'-phosphosulfate reductase		1.247	0.318461	0.070007	1.15486
PA1757	homoserine kinase		0.859	-0.21927	0.50018	0.300874
PA1758	para-aminobenzoate synthase component I		0.981	-0.027675	0.954819	0.0200791
PA1759	probable transcriptional regulator		1.1	0.137504	0.793009	0.100722
PA1760	probable transcriptional regulator		1.043	0.0607392	0.934393	0.0294702
PA1762	hypothetical protein		1.146	0.196607	0.830934	0.0804333
PA1766	hypothetical protein		0.998	-0.00288828	0.999956	1.92239e-05
PA1767	hypothetical protein		0.98	-0.0291463	0.970585	0.0129665
PA1768	hypothetical protein		1.002	0.00288251	0.991349	0.00377341
PA1769	conserved hypothetical protein		0.975	-0.0365259	0.954819	0.0200791
PA1770	phosphoenolpyruvate synthase		0.932	-0.101598	0.772962	0.111842
PA1771	EstX		0.987	-0.018878	0.994797	0.0022654
PA1772	probable methyltransferase		1.089	0.123004	0.529369	0.276242
PA1773	CmaX protein		1.084	0.116365	0.856857	0.0670916
PA1775	conserved cytoplasmic membrane protein, CmpX protein		0.932	-0.101598	0.772558	0.112069
PA1776	ECF sigma factor SigX		0.653	-0.614845	0.194953	0.710069
PA1777	Major porin and structural outer membrane porin OprF precursor		0.974	-0.0380063	0.954819	0.0200791
PA1778	uroporphyrin-III C-methyltransferase
PA1779	assimilatory nitrate reductase		0.995	-0.00723157	0.997679	0.00100905
PA1780	assimilatory nitrite reductase small subunit
PA1781	assimilatory nitrite reductase large subunit		100	6.64386	2.27792e-16	15.6425
PA1784	hypothetical protein		0.01	-6.64386	2.27792e-16	15.6425
PA1785	NasT		0.946	-0.0800879	0.94881	0.0228208
PA1786	NasS		0.01	-6.64386	2.27792e-16	15.6425
PA1787	aconitate hydratase 2		0.931	-0.103147	0.763407	0.117244
PA1788	hypothetical protein
PA1789	hypothetical protein		1.055	0.077243	0.831727	0.0800193
PA1790	hypothetical protein		1.017	0.0243197	0.972391	0.0121589
PA1791	hypothetical protein		0.872	-0.1976	0.195918	0.707926
PA1792	conserved hypothetical protein		0.981	-0.027675	0.954819	0.0200791
PA1793	peptidyl-prolyl cis-trans isomerase B		0.945	-0.0816138	0.86772	0.0616205
PA1794	glutaminyl-tRNA synthetase		0.978	-0.0320936	0.967175	0.0144948
PA1795	cysteinyl-tRNA synthetase		0.93	-0.104697	0.748235	0.125962
PA1796	5,10-methylene-tetrahydrofolate dehydrogenase / cyclohydrolase		0.952	-0.0709665	0.869824	0.0605684
PA1798	two-component sensor, ParS		0.967	-0.0484122	0.934683	0.0293357
PA1799	two-component response regulator, ParR		0.895	-0.16004	0.631588	0.199566
PA1800	trigger factor		0.982	-0.0262051	0.972957	0.0119065
PA1801	ClpP		0.905	-0.14401	0.510393	0.292095
PA1802	ClpX		1.02	0.0285692	0.938707	0.0274699
PA1803	Lon protease		0.994	-0.00868224	0.999956	1.92239e-05
PA1804	DNA-binding protein HU		1.008	0.0114956	0.967899	0.0141699
PA1805	peptidyl-prolyl cis-trans isomerase D		0.982	-0.0262051	0.972957	0.0119065
PA1806	NADH-dependent enoyl-ACP reductase		0.939	-0.0908029	0.80306	0.0952522
PA1807	NppD		1.106	0.145351	0.753715	0.122793
PA1808	NppC		1.851	0.888305	0.00573985	2.2411
PA1809	NppB		0.984	-0.0232698	0.967899	0.0141699
PA1810	NppA2		1.064	0.0894982	0.783955	0.105709
PA1811	NppA1		1.046	0.0648829	0.934683	0.0293357
PA1813	probable hydroxyacylglutathione hydrolase		1.249	0.320773	0.0555161	1.25558
PA1814	KerV
PA1815	ribonuclease H		1.014	0.0200577	0.988344	0.00509181
PA1816	DNA polymerase III, epsilon chain		0.969	-0.0454314	0.941812	0.0260358
PA1817	hypothetical protein		0.988	-0.0174171	0.98328	0.007323
PA1818	lysine decarboxylase		1.104	0.14274	0.671521	0.17294
PA1819	probable amino acid permease
PA1820	sodium/proton antiporter NhaB		0.939	-0.0908029	0.967899	0.0141699
PA1821	probable enoyl-CoA hydratase/isomerase		1	0	0.991349	0.00377341
PA1822	hypothetical protein		0.959	-0.0603973	0.913323	0.0393758
PA1823	NudC		0.97	-0.0439433	0.941444	0.0262054
PA1825	hypothetical protein		0.977	-0.0335695	0.954819	0.0200791
PA1828	probable short-chain dehydrogenase		1.084	0.116365	0.624773	0.204278
PA1829	hypothetical protein		1.018	0.0257376	0.954819	0.0200791
PA1830	hypothetical protein		0.912	-0.132894	0.59341	0.226645
PA1831	hypothetical protein		1.058	0.0813396	0.906281	0.042737
PA1832	probable protease		0.928	-0.107803	0.678256	0.168606
PA1833	probable oxidoreductase		1.059	0.0827026	0.774408	0.11103
PA1835	hypothetical protein		1.128	0.173767	0.678849	0.168227
PA1836	probable transcriptional regulator		0.858	-0.22095	0.735695	0.133302
PA1837	hypothetical protein		1.188	0.248535	0.214416	0.668742
PA1838	sulfite reductase		1.049	0.0690147	0.839642	0.0759059
PA1840	hypothetical protein		1.13	0.176323	0.696149	0.157298
PA1841	hypothetical protein		1.145	0.195348	0.541508	0.266395
PA1842	hypothetical protein		0.904	-0.145605	0.651537	0.186061
PA1843	methionine synthase		0.828	-0.272297	0.0349967	1.45597
PA1844	Tse1		1.269	0.343692	0.599868	0.221945
PA1845	Tsi1		2.551	1.35106	2.27792e-16	15.6425
PA1846	cis/trans isomerase		1.026	0.0370307	0.964024	0.0159123
PA1847	NfuA		0.901	-0.150401	0.415591	0.381334
PA1852	hypothetical protein		0.849	-0.236164	0.17283	0.762381
PA1853	probable transcriptional regulator		1.074	0.102994	0.921525	0.0354926
PA1857	conserved hypothetical protein		0.843	-0.246395	0.386552	0.412792
PA1858	streptomycin 3''-phosphotransferase		0.867	-0.205896	0.784497	0.105409
PA1859	probable transcriptional regulator		0.898	-0.155213	0.880331	0.055354
PA1860	hypothetical protein		1.106	0.145351	0.658639	0.181353
PA1861	molybdenum transport protein ModC		0.956	-0.0649175	0.954819	0.0200791
PA1863	molybdate-binding periplasmic protein precursor ModA		0.5	-1	2.27792e-16	15.6425
PA1870	hypothetical protein		0.814	-0.296899	0.262276	0.581241
PA1871	LasA protease precursor		0.648	-0.625934	0.132528	0.877694
PA1872	hypothetical protein		0.898	-0.155213	0.767195	0.115094
PA1874	hypothetical protein		1.204	0.267835	0.435041	0.36147
PA1875	probable outer membrane protein precursor
PA1877	probable secretion protein		100	6.64386	2.27792e-16	15.6425
PA1879	hypothetical protein
PA1880	probable oxidoreductase		1.413	0.498761	0.00748562	2.12577
PA1881	probable oxidoreductase		0.844	-0.244685	0.88466	0.0532234
PA1885	conserved hypothetical protein
PA1886	DNA polymerase II		0.834	-0.261881	0.784497	0.105409
PA1887	hypothetical protein		0.897	-0.15682	0.764952	0.116366
PA1888	hypothetical protein		1.294	0.371838	0.214416	0.668742
PA1889	hypothetical protein		0.984	-0.0232698	0.970585	0.0129665
PA1890	probable glutathione S-transferase		0.966	-0.0499049	0.934683	0.0293357
PA1893	hypothetical protein		0.764	-0.388355	0.620304	0.207396
PA1894	hypothetical protein
PA1895	hypothetical protein		0.01	-6.64386	2.27792e-16	15.6425
PA1899	probable phenazine biosynthesis protein		1.521	0.60502	3.13804e-07	6.50334
PA1900	probable phenazine biosynthesis protein		2.201	1.13816	2.27792e-16	15.6425
PA1904	probable phenazine biosynthesis protein		1.742	0.800745	2.27792e-16	15.6425
PA1905	probable pyridoxamine 5'-phosphate oxidase		1.646	0.718964	4.83809e-14	13.3153
PA1909	hypothetical protein		0.56	-0.836501	0.0125001	1.90309
PA1910	ferric-mycobactin receptor, FemA		1.144	0.194087	0.60697	0.216833
PA1911	sigma factor regulator, FemR		1.208	0.27262	0.748548	0.12578
PA1913	hypothetical protein		1.157	0.210389	0.379848	0.42039
PA1914	conserved hypothetical protein		1.436	0.522056	0.00908669	2.04159
PA1915	hypothetical protein		0.93	-0.104697	0.954819	0.0200791
PA1921	hypothetical protein		0.216	-2.2109	2.27792e-16	15.6425
PA1922	probable TonB-dependent receptor		0.839	-0.253257	0.0384039	1.41562
PA1923	hypothetical protein		0.395	-1.34008	2.27792e-16	15.6425
PA1924	hypothetical protein		0.01	-6.64386	2.27792e-16	15.6425
PA1925	hypothetical protein		0.095	-3.39593	2.27792e-16	15.6425
PA1926	Uncharacterized protein		0.949	-0.07552	0.893561	0.0488758
PA1927	5-methyltetrahydropteroyltriglutamate-homocysteine S-methyltransferase		0.577	-0.793357	1.95958e-14	13.7078
PA1930	probable chemotaxis transducer		0.999	-0.00144342	0.999956	1.92239e-05
PA1934	hypothetical protein		1.015	0.0214797	0.991349	0.00377341
PA1939	hypothetical protein		1.418	0.503858	0.0375122	1.42583
PA1940	hypothetical protein		1.065	0.0908534	0.881962	0.0545502
PA1941	hypothetical protein		1.121	0.164786	0.468645	0.329156
PA1943	hypothetical protein		1.281	0.35727	0.435041	0.36147
PA1944	hypothetical protein		0.997	-0.00433459	0.999956	1.92239e-05
PA1946	binding protein component precursor of ABC ribose transporter		0.723	-0.467932	0.201655	0.69539
PA1949	ribose operon repressor RbsR		0.839	-0.253257	0.5946	0.225775
PA1950	ribokinase		0.935	-0.0969617	0.834037	0.0788147
PA1951	FapF		1.031	0.0440443	0.954819	0.0200791
PA1956	FapA
PA1957	hypothetical protein		1.164	0.219091	0.528479	0.276972
PA1959	bacitracin resistance protein		0.812	-0.300448	0.511876	0.290835
PA1960	hypothetical protein		0.962	-0.0558912	0.970585	0.0129665
PA1961	probable transcriptional regulator
PA1964	probable ATP-binding component of ABC transporter		0.821	-0.284546	0.184232	0.734635
PA1965	hypothetical protein		0.9	-0.152003	0.642968	0.19181
PA1966	hypothetical protein		0.79	-0.340075	0.33774	0.471418
PA1969	hypothetical protein		0.903	-0.147202	0.46568	0.331912
PA1974	hypothetical protein
PA1978	response regulator ErbR
PA1981	hypothetical protein		1.675	0.744161	0.00954333	2.0203
PA1982	quinoprotein ethanol dehydrogenase		1.477	0.56267	3.97693e-07	6.40045
PA1983	cytochrome c550		1.646	0.718964	7.56618e-05	4.12112
PA1984	NAD+ dependent aldehyde dehydrogenase ExaC		2.265	1.17951	1.07711e-05	4.96774
PA1986	pyrroloquinoline quinone biosynthesis protein B		0.949	-0.07552	0.941444	0.0262054
PA1987	pyrroloquinoline quinone biosynthesis protein C		0.787	-0.345564	0.142823	0.845201
PA1988	pyrroloquinoline quinone biosynthesis protein D		1.002	0.00288251	0.989842	0.00443396
PA1989	pyrroloquinoline quinone biosynthesis protein E		100	6.64386	2.27792e-16	15.6425
PA1994	hypothetical protein		1.061	0.0854247	0.900073	0.0457221
PA1995	hypothetical protein		1.068	0.0949116	0.953798	0.0205436
PA1996	peptidyl-prolyl cis-trans isomerase C1		0.842	-0.248108	0.369145	0.432802
PA1997	probable AMP-binding enzyme		0.907	-0.140826	0.678849	0.168227
PA1998	transcriptional regulator, DchR		1.61	0.687061	0.0356024	1.44852
PA1999	dehydrocarnitine CoA transferase, DchA		0.893	-0.163268	0.878745	0.056137
PA2000	dehydrocarnitine CoA transferase, DchB		0.827	-0.274041	0.66108	0.179746
PA2001	acetyl-CoA acetyltransferase		0.964	-0.0528949	0.913323	0.0393758
PA2003	3-hydroxybutyrate dehydrogenase		1.065	0.0908534	0.881962	0.0545502
PA2007	maleylacetoacetate isomerase		1.14	0.189034	0.50592	0.295918
PA2008	fumarylacetoacetase		1.18	0.238787	0.0511474	1.29118
PA2009	homogentisate 1,2-dioxygenase		1.574	0.654436	1.24044e-06	5.90642
PA2010	probable transcriptional regulator		0.995	-0.00723157	0.999956	1.92239e-05
PA2011	3-hydroxy-3-methylglutaryl-CoA lyase		0.765	-0.386468	0.0130462	1.88452
PA2012	methylcrotonyl-CoA carboxylase, alpha-subunit (biotin-containing)		0.988	-0.0174171	0.982892	0.00749424
PA2013	putative 3-methylglutaconyl-CoA hydratase		1.082	0.1137	0.859333	0.0658383
PA2014	methylcrotonyl-CoA carboxylase, beta-subunit		1.124	0.168642	0.589633	0.229418
PA2015	putative isovaleryl-CoA dehydrogenase		1.022	0.0313952	0.935018	0.02918
PA2016	regulator of liu genes		1.056	0.0786098	0.927348	0.0327571
PA2018	Resistance-Nodulation-Cell Division (RND) multidrug efflux transporter MexY		1.312	0.391768	0.242482	0.61532
PA2019	Resistance-Nodulation-Cell Division (RND) multidrug efflux membrane fusion protein MexX precursor		1.088	0.121679	0.836672	0.0774449
PA2020	MexZ		0.987	-0.018878	0.991349	0.00377341
PA2021	hypothetical protein		0.831	-0.26708	0.158252	0.800651
PA2023	UTP--glucose-1-phosphate uridylyltransferase		0.989	-0.0159576	0.991349	0.00377341
PA2024	probable ring-cleaving dioxygenase		1.101	0.138814	0.819851	0.086265
PA2025	glutathione reductase		1.052	0.0731347	0.824523	0.0837971
PA2028	probable transcriptional regulator		0.977	-0.0335695	0.989015	0.00479728
PA2029	hypothetical protein		0.01	-6.64386	2.27792e-16	15.6425
PA2032	probable transcriptional regulator
PA2033	hypothetical protein		1.064	0.0894982	0.736802	0.132649
PA2034	hypothetical protein		1.173	0.230203	0.0694855	1.15811
PA2037	hypothetical protein		1.555	0.636915	0.158543	0.799853
PA2040	Glutamylpolyamine synthetase		1.543	0.625738	0.00258992	2.58671
PA2042	probable transporter (membrane subunit)		0.913	-0.131313	0.720986	0.142073
PA2044	hypothetical protein		0.995	-0.00723157	0.999956	1.92239e-05
PA2046	hypothetical protein		0.914	-0.129734	0.913452	0.0393143
PA2047	probable transcriptional regulator		1.011	0.015783	0.990483	0.00415301
PA2049	hypothetical protein		1.1	0.137504	0.907437	0.0421835
PA2052	cyanate lyase		0.959	-0.0603973	0.924374	0.0341521
PA2054	transcriptional regulator CynR		1.064	0.0894982	0.936966	0.0282762
PA2056	probable transcriptional regulator		1.485	0.570463	0.0164159	1.78473
PA2062	probable pyridoxal-phosphate dependent enzyme		1.542	0.624803	2.95055e-06	5.5301
PA2063	hypothetical protein		0.778	-0.362158	0.266993	0.573501
PA2066	hypothetical protein		1.233	0.302173	0.157534	0.802625
PA2067	probable hydrolase		1.263	0.336855	0.180045	0.744618
PA2069	probable carbamoyl transferase		1.138	0.186501	0.19048	0.72015
PA2071	elongation factor G		0.977	-0.0335695	0.961312	0.0171357
PA2072	conserved hypothetical protein		1.117	0.159629	0.640687	0.193354
PA2075	hypothetical protein
PA2080	kynureninase KynU		1.107	0.146655	0.626263	0.203243
PA2081	kynurenine formamidase, KynB		1.145	0.195348	0.431452	0.365067
PA2082	KynR		1.059	0.0827026	0.915275	0.0384485
PA2084	probable asparagine synthetase		1.943	0.958286	0.000250558	3.60109
PA2086	probable epoxide hydrolase		1.399	0.484396	0.179652	0.745569
PA2088	hypothetical protein		1.528	0.611645	0.0314866	1.50187
PA2089	hypothetical protein		1.625	0.70044	0.0155014	1.80963
PA2090	hypothetical protein		2.122	1.08542	0.00564078	2.24866
PA2100	probable transcriptional regulator		0.9	-0.152003	0.934393	0.0294702
PA2102	hypothetical protein
PA2106	hypothetical protein		1.39	0.475085	0.444816	0.35182
PA2108	probable decarboxylase		1.117	0.159629	0.856857	0.0670916
PA2109	hypothetical protein		100	6.64386	2.27792e-16	15.6425
PA2113	pyroglutamate porin OpdO		0.881	-0.182786	0.792626	0.100932
PA2115	probable transcriptional regulator
PA2117	hypothetical protein		1.01	0.0143553	0.991349	0.00377341
PA2118	O6-methylguanine-DNA methyltransferase		1.09	0.124328	0.926906	0.0329642
PA2119	alcohol dehydrogenase (Zn-dependent)		100	6.64386	2.27792e-16	15.6425
PA2126	cupA gene regulator C, CgrC		0.767	-0.382702	0.677535	0.169068
PA2134	hypothetical protein		1.142	0.191563	0.222475	0.652719
PA2137	hypothetical protein		0.953	-0.0694519	0.959598	0.0179106
PA2141	hypothetical protein
PA2142	probable short-chain dehydrogenase		0.937	-0.093879	0.938994	0.027337
PA2144	glycogen phosphorylase		0.945	-0.0816138	0.881886	0.0545876
PA2147	catalase HPII		1.429	0.515006	0.0284984	1.54518
PA2150	conserved hypothetical protein		0.812	-0.300448	0.700641	0.154504
PA2151	conserved hypothetical protein		1.037	0.0524159	0.934683	0.0293357
PA2152	probable trehalose synthase		1.015	0.0214797	0.967175	0.0144948
PA2153	1,4-alpha-glucan branching enzyme		1.012	0.0172093	0.970585	0.0129665
PA2157	hypothetical protein		1.252	0.324235	0.677535	0.169068
PA2158	probable alcohol dehydrogenase (Zn-dependent)		1.94	0.956057	0.00409369	2.38789
PA2160	probable glycosyl hydrolase		1.06	0.0840643	0.792626	0.100932
PA2161	hypothetical protein		0.971	-0.0424568	0.949873	0.0223344
PA2162	probable glycosyl hydrolase		1.02	0.0285692	0.977017	0.0100977
PA2163	hypothetical protein		0.922	-0.117161	0.878745	0.056137
PA2164	probable glycosyl hydrolase		1.061	0.0854247	0.881514	0.0547709
PA2165	probable glycogen synthase		0.627	-0.673463	0.00309128	2.50986
PA2166	hypothetical protein
PA2167	hypothetical protein		1.016	0.0229004	0.972849	0.0119544
PA2169	hypothetical protein		1.076	0.105678	0.663911	0.17789
PA2171	hypothetical protein		0.889	-0.169745	0.888954	0.0511209
PA2172	hypothetical protein		1.21	0.275007	0.785571	0.104815
PA2173	hypothetical protein		0.811	-0.302226	0.651537	0.186061
PA2176	hypothetical protein		0.845	-0.242977	0.205319	0.68757
PA2177	probable sensor/response regulator hybrid		0.97	-0.0439433	0.934683	0.0293357
PA2184	conserved hypothetical protein		1.095	0.130931	0.574042	0.241056
PA2186	hypothetical protein		0.754	-0.407364	0.433944	0.362566
PA2189	hypothetical protein		0.999	-0.00144342	0.997679	0.00100905
PA2190	conserved hypothetical protein		0.834	-0.261881	0.507324	0.294715
PA2195	hydrogen cyanide synthase HcnC		0.954	-0.0679388	0.953888	0.0205027
PA2196	TetR family transcriptional regulator		1.279	0.355016	0.139186	0.856406
PA2197	conserved hypothetical protein		1.123	0.167358	0.231777	0.634929
PA2198	hypothetical protein		1.04	0.0565835	0.950917	0.0218573
PA2199	probable dehydrogenase		0.993	-0.0101344	0.991349	0.00377341
PA2201	hypothetical protein		1.097	0.133564	0.784497	0.105409
PA2204	probable binding protein component of ABC transporter		1.233	0.302173	0.00732837	2.13499
PA2205	hypothetical protein		1.17	0.226509	0.350097	0.455812
PA2206	LysR-type transcriptional regulator		1.019	0.0271541	0.991349	0.00377341
PA2218	hypothetical protein		0.905	-0.14401	0.853882	0.068602
PA2221	conserved hypothetical protein
PA2222	hypothetical protein		1.11	0.15056	0.547139	0.261903
PA2223	hypothetical protein		1.122	0.166073	0.485114	0.314156
PA2224	hypothetical protein		1.012	0.0172093	0.990638	0.00408509
PA2227	AraC-type transcriptional regulator VqsM
PA2229	conserved hypothetical protein		1.185	0.244887	0.299335	0.523842
PA2231	PslA		1.077	0.107018	0.819851	0.086265
PA2232	PslB		1.052	0.0731347	0.826364	0.0828286
PA2233	PslC		1.238	0.308011	0.613466	0.21221
PA2234	PslD		1.018	0.0257376	0.954819	0.0200791
PA2235	PslE		1.023	0.0328061	0.934393	0.0294702
PA2236	PslF		1.039	0.0551957	0.934393	0.0294702
PA2237	PslG		1.087	0.120352	0.794	0.10018
PA2238	PslH		1.042	0.0593553	0.930988	0.0310559
PA2239	PslI		1.008	0.0114956	0.991725	0.0036086
PA2240	PslJ		1.021	0.0299829	0.954819	0.0200791
PA2242	hypothetical protein		1.011	0.015783	0.991349	0.00377341
PA2244	hypothetical protein		0.813	-0.298673	0.652357	0.185515
PA2247	2-oxoisovalerate dehydrogenase (alpha subunit)		1.109	0.149259	0.663911	0.17789
PA2248	2-oxoisovalerate dehydrogenase (beta subunit)		1.125	0.169925	0.643647	0.191352
PA2249	branched-chain alpha-keto acid dehydrogenase (lipoamide component)		1.178	0.23634	0.242482	0.61532
PA2250	lipoamide dehydrogenase-Val		1.282	0.358396	0.0287336	1.54161
PA2251	hypothetical protein		1.044	0.0621217	0.941439	0.0262077
PA2253	L-asparaginase I		0.899	-0.153607	0.713034	0.14689
PA2259	transcriptional regulator PtxS		1.233	0.302173	0.00995283	2.00205
PA2260	hypothetical protein		1.109	0.149259	0.376098	0.424699
PA2261	probable 2-ketogluconate kinase		1.031	0.0440443	0.934683	0.0293357
PA2262	probable 2-ketogluconate transporter		1.069	0.0962619	0.894059	0.0486337
PA2263	probable 2-hydroxyacid dehydrogenase		1.043	0.0607392	0.877097	0.0569524
PA2264	conserved hypothetical protein		0.87	-0.200913	0.7305	0.13638
PA2265	gluconate dehydrogenase		1.062	0.0867838	0.915275	0.0384485
PA2266	probable cytochrome c precursor		0.995	-0.00723157	0.979532	0.00898156
PA2267	probable transcriptional regulator
PA2270	probable transcriptional regulator		1.011	0.015783	0.986235	0.0060195
PA2271	probable acetyltransferase		1.047	0.0662614	0.930496	0.0312854
PA2280	oxidoreductase
PA2281	probable transcriptional regulator		0.634	-0.657445	1.80225e-05	4.74418
PA2282	hypothetical protein		100	6.64386	2.27792e-16	15.6425
PA2285	hypothetical protein		1.449	0.535058	0.000762375	3.11783
PA2289	conserved hypothetical protein		1.026	0.0370307	0.967899	0.0141699
PA2290	glucose dehydrogenase		1.104	0.14274	0.416299	0.380595
PA2291	probable glucose-sensitive porin		1.055	0.077243	0.915275	0.0384485
PA2296	hypothetical protein
PA2300	chitinase		1.485	0.570463	5.46546e-09	8.26237
PA2301	hypothetical protein		1.146	0.196607	0.402975	0.394721
PA2302	AmbE		1.27	0.344828	0.00148878	2.82717
PA2303	AmbD		1.406	0.491597	7.10022e-05	4.14873
PA2304	AmbC		1.232	0.301002	0.0101183	1.99489
PA2305	AmbB		1.341	0.423309	0.000121867	3.91411
PA2310	hypothetical protein
PA2316	probable transcriptional regulator		1.127	0.172488	0.883204	0.0539391
PA2317	probable oxidoreductase		0.805	-0.312939	0.677535	0.169068
PA2318	hypothetical protein		1.127	0.172488	0.511048	0.291539
PA2320	transcriptional regulator GntR		0.957	-0.0634092	0.888632	0.0512781
PA2321	gluconokinase		0.928	-0.107803	0.812082	0.0904001
PA2322	gluconate permease		0.73	-0.454032	1.04462e-05	4.98104
PA2323	probable glyceraldehyde-3-phosphate dehydrogenase		0.918	-0.123434	0.651089	0.18636
PA2328	hypothetical protein		3.161	1.66038	9.8599e-15	14.0061
PA2329	probable ATP-binding component of ABC transporter		1.412	0.49774	0.42127	0.37544
PA2330	hypothetical protein		1.121	0.164786	0.472237	0.32584
PA2331	hypothetical protein		1.171	0.227741	0.185783	0.730994
PA2332	probable transcriptional regulator		1.381	0.465713	0.456887	0.340191
PA2338	probable binding protein component of ABC maltose/mannitol transporter		100	6.64386	2.27792e-16	15.6425
PA2341	probable ATP-binding component of ABC maltose/mannitol transporter
PA2344	fructokinase		0.926	-0.110916	0.915275	0.0384485
PA2345	conserved hypothetical protein		1.16	0.214125	0.125575	0.901098
PA2349	conserved hypothetical protein		0.47	-1.08927	0.00223113	2.65147
PA2352	probable glycerophosphoryl diester phosphodiesterase		0.987	-0.018878	0.972391	0.0121589
PA2353	conserved hypothetical protein		0.932	-0.101598	0.924171	0.0342475
PA2359	probable transcriptional regulator		1.804	0.851199	0.0014365	2.84269
PA2360	hypothetical protein		1.026	0.0370307	0.934683	0.0293357
PA2363	HsiJ3		1.052	0.0731347	0.883902	0.053596
PA2365	HsiB3		1.472	0.557778	5.83564e-05	4.23391
PA2366	HsiC3		1.43	0.516015	3.48063e-07	6.45834
PA2367	Hcp3		1.249	0.320773	0.00614068	2.21178
PA2368	HsiF3		0.01	-6.64386	2.27792e-16	15.6425
PA2369	HsiG3		1.434	0.520045	0.268651	0.570812
PA2371	ClpV3		1.231	0.299831	0.078236	1.10659
PA2372	hypothetical protein
PA2377	hypothetical protein		0.987	-0.018878	0.997679	0.00100905
PA2378	probable aldehyde dehydrogenase		1.112	0.153157	0.574042	0.241056
PA2379	probable oxidoreductase		0.99	-0.0144996	0.997679	0.00100905
PA2380	hypothetical protein		1.143	0.192825	0.806646	0.0933172
PA2381	hypothetical protein		0.521	-0.940645	3.7317e-07	6.42809
PA2383	probable transcriptional regulator		0.884	-0.177882	0.870689	0.0601371
PA2384	hypothetical protein		0.799	-0.323733	0.00295629	2.52925
PA2385	3-oxo-C12-homoserine lactone acylase PvdQ		1.092	0.126973	0.510393	0.292095
PA2386	L-ornithine N5-oxygenase		0.973	-0.0394883	0.954819	0.0200791
PA2389	PvdR		0.951	-0.0724828	0.891321	0.0499657
PA2390	PvdT		1.004	0.00575927	0.991702	0.00361886
PA2391	probable outer membrane protein precursor		0.955	-0.0664274	0.907437	0.0421835
PA2392	PvdP		1.09	0.124328	0.527108	0.278101
PA2393	putative dipeptidase		1.067	0.0935602	0.718283	0.143704
PA2394	PvdN		1.03	0.0426443	0.915275	0.0384485
PA2395	PvdO		1.078	0.108357	0.63066	0.200205
PA2396	pyoverdine synthetase F		0.969	-0.0454314	0.938994	0.027337
PA2397	pyoverdine biosynthesis protein PvdE		1.036	0.051024	0.902425	0.0445891
PA2398	ferripyoverdine receptor		0.965	-0.0513992	0.93172	0.0307146
PA2399	pyoverdine synthetase D		1.022	0.0313952	0.934683	0.0293357
PA2400	PvdJ		1.135	0.182692	0.20346	0.691522
PA2402	probable non-ribosomal peptide synthetase		1.118	0.16092	0.303284	0.51815
PA2403	hypothetical protein		1.136	0.183963	0.492426	0.307659
PA2404	hypothetical protein		1.181	0.240009	0.312681	0.504899
PA2405	hypothetical protein		1.142	0.191563	0.642968	0.19181
PA2406	hypothetical protein		1.013	0.0186342	0.977017	0.0100977
PA2407	probable adhesion protein		1.227	0.295135	0.0206375	1.68534
PA2408	probable ATP-binding component of ABC transporter		1.271	0.345964	0.204491	0.689326
PA2410	hypothetical protein		1.208	0.27262	0.0153289	1.81449
PA2411	probable thioesterase		0.835	-0.260152	0.0300905	1.52157
PA2412	conserved hypothetical protein		1.104	0.14274	0.420574	0.376158
PA2413	L-2,4-diaminobutyrate:2-ketoglutarate 4-aminotransferase, PvdH		0.994	-0.00868224	0.999956	1.92239e-05
PA2414	L-sorbosone dehydrogenase		0.956	-0.0649175	0.913323	0.0393758
PA2416	periplasmic trehalase precursor		1.245	0.316146	0.16263	0.788799
PA2417	probable transcriptional regulator		0.986	-0.0203404	0.997679	0.00100905
PA2419	probable hydrolase		0.916	-0.12658	0.943842	0.0251008
PA2420	probable porin		100	6.64386	2.27792e-16	15.6425
PA2424	PvdL		1.061	0.0854247	0.759992	0.119191
PA2425	PvdG		0.911	-0.134477	0.913323	0.0393758
PA2426	sigma factor PvdS		0.954	-0.0679388	0.915275	0.0384485
PA2430	conserved hypothetical protein		0.946	-0.0800879	0.883204	0.0539391
PA2433	hypothetical protein		0.993	-0.0101344	0.993038	0.00303403
PA2434	hypothetical protein		0.207	-2.2723	2.27792e-16	15.6425
PA2435	probable cation-transporting P-type ATPase		0.327	-1.61264	2.27792e-16	15.6425
PA2437	hypothetical protein		0.103	-3.27928	2.27792e-16	15.6425
PA2438	hypothetical protein		0.251	-1.99424	2.27792e-16	15.6425
PA2439	hypothetical protein		0.218	-2.1976	2.27792e-16	15.6425
PA2442	glycine cleavage system protein T2		1.124	0.168642	0.295041	0.530117
PA2443	L-serine dehydratase		0.997	-0.00433459	0.999956	1.92239e-05
PA2444	serine hydroxymethyltransferase		1.492	0.577248	2.19033e-05	4.65949
PA2445	glycine cleavage system protein P2		1.315	0.395063	0.00015551	3.80824
PA2446	glycine cleavage system protein H2		1.245	0.316146	0.00248479	2.60471
PA2447	probable transcriptional regulator
PA2448	hypothetical protein		1.142	0.191563	0.185261	0.732215
PA2449	GcsR		0.974	-0.0380063	0.982892	0.00749424
PA2450	hypothetical protein		0.93	-0.104697	0.826364	0.0828286
PA2451	hypothetical protein		0.979	-0.0306192	0.991349	0.00377341
PA2452	hypothetical protein		0.725	-0.463947	0.00592328	2.22744
PA2453	hypothetical protein		1.101	0.138814	0.625878	0.203511
PA2454	hypothetical protein
PA2455	hypothetical protein		1.105	0.144046	0.86471	0.0631297
PA2459	hypothetical protein		100	6.64386	2.27792e-16	15.6425
PA2461	hypothetical protein		1.592	0.67084	0.00153324	2.81439
PA2462	hypothetical protein		0.857	-0.222633	0.131813	0.880041
PA2463	hypothetical protein		0.991	-0.013043	0.989842	0.00443396
PA2464	hypothetical protein		1.087	0.120352	0.615982	0.210432
PA2466	Ferrioxamine receptor FoxA		0.91	-0.136062	0.702229	0.153521
PA2467	Anti-sigma factor FoxR		1.11	0.15056	0.629818	0.200785
PA2469	probable transcriptional regulator		1.291	0.368489	0.174431	0.758377
PA2471	conserved hypothetical protein		0.976	-0.0350469	0.98882	0.00488264
PA2475	probable cytochrome P450		1.065	0.0908534	0.898897	0.04629
PA2476	thiol:disulfide interchange protein DsbG		1.015	0.0214797	0.984597	0.00674133
PA2477	probable thiol:disulfide interchange protein
PA2478	probable thiol:disulfide interchange protein		0.941	-0.0877334	0.970118	0.0131755
PA2479	probable two-component response regulator		1.068	0.0949116	0.915275	0.0384485
PA2480	probable two-component sensor		0.882	-0.181149	0.860704	0.0651462
PA2482	probable cytochrome c
PA2483	conserved hypothetical protein		1.164	0.219091	0.107108	0.970178
PA2487	hypothetical protein		0.914	-0.129734	0.953765	0.0205585
PA2491	MexS		1.018	0.0257376	0.954819	0.0200791
PA2492	transcriptional regulator MexT		1.06	0.0840643	0.915275	0.0384485
PA2496	hypothetical protein		0.926	-0.110916	0.934555	0.0293953
PA2497	probable transcriptional regulator		1.069	0.0962619	0.902881	0.0443694
PA2502	hypothetical protein		0.937	-0.093879	0.954819	0.0200791
PA2503	hypothetical protein		0.959	-0.0603973	0.926906	0.0329642
PA2504	hypothetical protein		1	0	0.995524	0.00194825
PA2510	transcriptional regulator CatR		0.957	-0.0634092	0.982892	0.00749424
PA2511	AntR
PA2512	anthranilate dioxygenase large subunit
PA2513	anthranilate dioxygenase small subunit		0.861	-0.215915	0.877097	0.0569524
PA2514	anthranilate dioxygenase reductase		0.01	-6.64386	2.27792e-16	15.6425
PA2523	CzcR		2.673	1.41846	1.40118e-05	4.85351
PA2524	CzcS
PA2525	OpmB		1	0	0.991702	0.00361886
PA2526	MuxC		1.829	0.871055	0.0487032	1.31244
PA2527	MuxB		1.022	0.0313952	0.967899	0.0141699
PA2528	MuxA		1.087	0.120352	0.808074	0.0925486
PA2529	hypothetical protein		1.004	0.00575927	0.989842	0.00443396
PA2530	hypothetical protein		1.049	0.0690147	0.881886	0.0545876
PA2531	probable aminotransferase		0.942	-0.086201	0.848311	0.0714448
PA2532	thiol peroxidase		1.087	0.120352	0.551248	0.258653
PA2533	probable sodium:alanine symporter		0.712	-0.490051	0.0703936	1.15247
PA2535	probable oxidoreductase		1.035	0.0496308	0.954819	0.0200791
PA2536	probable phosphatidate cytidylyltransferase		0.814	-0.296899	0.589021	0.229869
PA2537	probable acyltransferase		0.995	-0.00723157	0.996543	0.00150393
PA2538	hypothetical protein		3.494	1.80488	2.71395e-07	6.5664
PA2539	conserved hypothetical protein		1.165	0.22033	0.65163	0.185999
PA2540	conserved hypothetical protein		1.024	0.0342157	0.938994	0.027337
PA2542	conserved hypothetical protein		0.999	-0.00144342	0.991349	0.00377341
PA2543	conserved hypothetical protein		0.941	-0.0877334	0.913323	0.0393758
PA2544	hypothetical protein		1.3	0.378512	0.092116	1.03566
PA2545	exodeoxyribonuclease III		1.011	0.015783	0.973731	0.0115612
PA2547	probable transcriptional regulator
PA2549	conserved hypothetical protein		0.484	-1.04692	0.0105006	1.97878
PA2550	probable acyl-CoA dehydrogenase		1.121	0.164786	0.624919	0.204176
PA2551	probable transcriptional regulator		1.071	0.0989585	0.75396	0.122651
PA2552	probable acyl-CoA dehydrogenase		1.136	0.183963	0.533467	0.272893
PA2553	probable acyl-CoA thiolase		1.078	0.108357	0.663911	0.17789
PA2554	probable short-chain dehydrogenase		1.153	0.205393	0.54175	0.266201
PA2555	probable AMP-binding enzyme		1.595	0.673556	0.00138681	2.85798
PA2556	probable transcriptional regulator
PA2557	probable AMP-binding enzyme
PA2559	hypothetical protein		1.011	0.015783	0.987043	0.00566414
PA2559.1	SrfA		0.811	-0.302226	0.0801529	1.09608
PA2560	hypothetical protein		0.895	-0.16004	0.78617	0.104483
PA2561	CtpH		0.893	-0.163268	0.909541	0.0411777
PA2562	hypothetical protein		1.441	0.52707	0.000167556	3.77584
PA2565	hypothetical protein		0.907	-0.140826	0.894261	0.0485357
PA2566	conserved hypothetical protein
PA2567	hypothetical protein		0.97	-0.0439433	0.954819	0.0200791
PA2568	hypothetical protein		1.004	0.00575927	0.997679	0.00100905
PA2569	hypothetical protein
PA2570	LecA		0.313	-1.67577	2.27792e-16	15.6425
PA2571	probable two-component sensor		1.151	0.202888	0.870689	0.0601371
PA2572	probable two-component response regulator		1.054	0.0758749	0.825864	0.0830917
PA2573	probable chemotaxis transducer		1.067	0.0935602	0.74634	0.127063
PA2575	hypothetical protein		1.024	0.0342157	0.929956	0.0315378
PA2577	probable transcriptional regulator		1.003	0.00432161	0.997679	0.00100905
PA2578	probable acetyltransferase		0.976	-0.0350469	0.982892	0.00749424
PA2579	L-Tryptophan:oxygen 2,3-oxidoreductase (decyclizing) KynA		0.931	-0.103147	0.856857	0.0670916
PA2581	hypothetical protein		0.925	-0.112475	0.661157	0.179695
PA2582	hypothetical protein		1.025	0.0356239	0.934683	0.0293357
PA2583	probable sensor/response regulator hybrid		0.93	-0.104697	0.849241	0.0709689
PA2585	excinuclease ABC subunit C		0.916	-0.12658	0.9042	0.0437355
PA2586	response regulator GacA		0.953	-0.0694519	0.883902	0.053596
PA2587	probable FAD-dependent monooxygenase		1.245	0.316146	0.0645755	1.18993
PA2588	probable transcriptional regulator		0.842	-0.248108	0.712274	0.147353
PA2590	hypothetical protein
PA2591	VqsR
PA2592	probable periplasmic spermidine/putrescine-binding protein		1.118	0.16092	0.337818	0.471317
PA2594	conserved hypothetical protein		1.161	0.215368	0.334478	0.475632
PA2595	conserved hypothetical protein		1.595	0.673556	0.0747612	1.12632
PA2597	hypothetical protein
PA2599	conserved hypothetical protein		1.218	0.284514	0.140685	0.851751
PA2600	hypothetical protein
PA2601	probable transcriptional regulator		1.037	0.0524159	0.954819	0.0200791
PA2603	probable thiosulfate sulfurtransferase		1.489	0.574344	0.00357974	2.44615
PA2604	conserved hypothetical protein		0.946	-0.0800879	0.883902	0.053596
PA2605	conserved hypothetical protein		0.738	-0.438307	0.169724	0.770256
PA2606	conserved hypothetical protein		1.089	0.123004	0.88466	0.0532234
PA2607	conserved hypothetical protein		1.036	0.051024	0.954819	0.0200791
PA2608	conserved hypothetical protein
PA2609	hypothetical protein		1.095	0.130931	0.717001	0.14448
PA2610	conserved hypothetical protein		1.026	0.0370307	0.988233	0.00514066
PA2611	siroheme synthase		0.945	-0.0816138	0.866331	0.062316
PA2612	seryl-tRNA synthetase		0.962	-0.0558912	0.920514	0.0359697
PA2613	conserved hypothetical protein		0.988	-0.0174171	0.989842	0.00443396
PA2614	lipoprotein localization protein LolA		0.937	-0.093879	0.81378	0.0894932
PA2615	cell division protein FtsK		0.955	-0.0664274	0.913323	0.0393758
PA2616	thioredoxin reductase 1		1.035	0.0496308	0.904492	0.0435953
PA2617	leucyl/phenylalanyl-tRNA-protein transferase		0.962	-0.0558912	0.955665	0.0196942
PA2618	hypothetical protein		0.01	-6.64386	2.27792e-16	15.6425
PA2619	initiation factor		0.882	-0.181149	0.290336	0.537098
PA2620	ATP-binding protease component ClpA		0.985	-0.0218044	0.986557	0.0058777
PA2621	ClpS		0.86	-0.217591	0.31196	0.505901
PA2622	cold-shock protein CspD		0.936	-0.0954196	0.748235	0.125962
PA2623	isocitrate dehydrogenase		0.963	-0.0543923	0.926906	0.0329642
PA2624	isocitrate dehydrogenase		0.923	-0.115597	0.684254	0.164783
PA2625	conserved hypothetical protein		0.915	-0.128156	0.740346	0.130565
PA2626	tRNA methyltransferase		1.032	0.045443	0.926906	0.0329642
PA2627	conserved hypothetical protein		1.157	0.210389	0.454288	0.342669
PA2629	adenylosuccinate lyase		0.903	-0.147202	0.49786	0.302893
PA2630	conserved hypothetical protein		0.949	-0.07552	0.900518	0.0455074
PA2631	probable acetyl transferase		0.975	-0.0365259	0.954819	0.0200791
PA2632	hypothetical protein		0.01	-6.64386	2.27792e-16	15.6425
PA2633	hypothetical protein		1.113	0.154454	0.7305	0.13638
PA2634	isocitrate lyase AceA		0.838	-0.254978	0.0590079	1.22909
PA2637	NADH dehydrogenase I chain A
PA2638	NADH dehydrogenase I chain B		0.841	-0.249822	0.0488009	1.31157
PA2639	NADH dehydrogenase I chain C,D		0.895	-0.16004	0.420033	0.376717
PA2640	NADH dehydrogenase I chain E		0.76	-0.395929	0.00339941	2.4686
PA2641	NADH dehydrogenase I chain F		0.851	-0.232769	0.0660922	1.17985
PA2642	NADH dehydrogenase I chain G		0.849	-0.236164	0.0938291	1.02766
PA2643	NADH dehydrogenase I chain H		0.82	-0.286304	0.111227	0.953788
PA2644	NADH Dehydrogenase I chain I		0.782	-0.354759	0.0233138	1.63239
PA2646	NADH dehydrogenase I chain K		0.967	-0.0484122	0.979532	0.00898156
PA2647	NADH dehydrogenase I chain L		0.834	-0.261881	0.232351	0.633855
PA2648	NADH dehydrogenase I chain M		0.757	-0.401635	0.171835	0.764889
PA2649	NADH dehydrogenase I chain N		0.791	-0.33825	0.16263	0.788799
PA2650	conserved hypothetical protein		0.849	-0.236164	0.792283	0.10112
PA2651	conserved hypothetical protein		0.93	-0.104697	0.917301	0.0374883
PA2652	methyl-accepting chemotaxis protein		1.025	0.0356239	0.934683	0.0293357
PA2654	probable chemotaxis transducer		0.926	-0.110916	0.678849	0.168227
PA2656	two-component sensor CarS		1.063	0.0881416	0.915275	0.0384485
PA2657	two-component response regulator CarR		0.856	-0.224317	0.279436	0.553717
PA2658	hypothetical protein		1.082	0.1137	0.919956	0.0362328
PA2659	hypothetical protein		1.108	0.147958	0.382466	0.417407
PA2660	hypothetical protein		0.962	-0.0558912	0.91901	0.0366796
PA2664	flavohemoprotein		0.923	-0.115597	0.768807	0.114182
PA2665	Transcriptional activator of P. aeruginosa flavohemoglobin, FhpR		1.046	0.0648829	0.934683	0.0293357
PA2666	probable 6-pyruvoyl tetrahydrobiopterin synthase		0.01	-6.64386	2.27792e-16	15.6425
PA2667	MvaU		0.919	-0.121863	0.658816	0.181236
PA2668	hypothetical protein		0.996	-0.00578235	0.999956	1.92239e-05
PA2679	hypothetical protein		1.016	0.0229004	0.978507	0.0094361
PA2680	probable quinone oxidoreductase		0.774	-0.369595	0.672525	0.172292
PA2681	probable transcriptional regulator
PA2682	conserved hypothetical protein		1.137	0.185232	0.893561	0.0488758
PA2683	probable serine/threonine dehydratase, degradative		1.01	0.0143553	0.98882	0.00488264
PA2684	Tse5		1.138	0.186501	0.582937	0.234378
PA2685	VgrG4		1.243	0.313826	0.292868	0.533327
PA2686	two-component response regulator PfeR		0.662	-0.595097	0.16485	0.782912
PA2687	two-component sensor PfeS		0.847	-0.239566	0.279436	0.553717
PA2688	Ferric enterobactin receptor, outer membrane protein PfeA precursor		0.979	-0.0306192	0.954819	0.0200791
PA2689	hypothetical protein
PA2691	conserved hypothetical protein		1.029	0.041243	0.954819	0.0200791
PA2692	probable transcriptional regulator		1.087	0.120352	0.843576	0.0738758
PA2694	Trx2		1.042	0.0593553	0.949873	0.0223344
PA2695	conserved hypothetical protein		1.013	0.0186342	0.989842	0.00443396
PA2698	probable hydrolase		1.164	0.219091	0.468645	0.329156
PA2699	hypothetical protein		1.392	0.477159	0.00105692	2.97596
PA2702	Tse2		0.954	-0.0679388	0.954819	0.0200791
PA2703	Tsi2		0.825	-0.277534	0.386552	0.412792
PA2705	hypothetical protein		0.902	-0.148801	0.655779	0.183242
PA2707	hypothetical protein		1.026	0.0370307	0.931169	0.0309713
PA2708	hypothetical protein		0.837	-0.2567	0.129359	0.888202
PA2709	cysteine synthase A		1.013	0.0186342	0.954819	0.0200791
PA2711	probable periplasmic spermidine/putrescine-binding protein
PA2713	conserved hypothetical protein		1.415	0.500802	0.0311288	1.50684
PA2716	probable FMN oxidoreductase
PA2717	chloroperoxidase precursor		1.136	0.183963	0.22412	0.649519
PA2718	probable transcriptional regulator
PA2719	hypothetical protein		1.151	0.202888	0.875647	0.0576707
PA2720	hypothetical protein		0.831	-0.26708	0.171965	0.764559
PA2721	hypothetical protein		0.929	-0.106249	0.822328	0.0849549
PA2722	hypothetical protein		1.272	0.347099	0.14258	0.845942
PA2725	probable chaperone		1.094	0.129613	0.54726	0.261806
PA2727	hypothetical protein		1.099	0.136191	0.559541	0.252168
PA2728	hypothetical protein		1.163	0.217851	0.365127	0.437556
PA2729	hypothetical protein		0.953	-0.0694519	0.948131	0.0231317
PA2730	hypothetical protein		0.978	-0.0320936	0.962897	0.0164201
PA2731	Uncharacterized protein		0.96	-0.0588937	0.925868	0.0334508
PA2732	hypothetical protein		0.98	-0.0291463	0.963553	0.0161243
PA2734	hypothetical protein		1.095	0.130931	0.621325	0.206681
PA2735	probable restriction-modification system protein		1.042	0.0593553	0.878226	0.0563939
PA2737	conserved hypothetical protein		1.071	0.0989585	0.880331	0.055354
PA2738	integration host factor, alpha subunit		0.979	-0.0306192	0.961312	0.0171357
PA2739	phenylalanyl-tRNA synthetase, beta subunit		1.003	0.00432161	0.98328	0.007323
PA2740	phenylalanyl-tRNA synthetase, alpha-subunit		1.011	0.015783	0.961312	0.0171357
PA2741	50S ribosomal protein L20		1.069	0.0962619	0.696149	0.157298
PA2743	translation initiation factor IF-3		0.914	-0.129734	0.611568	0.213555
PA2744	threonyl-tRNA synthetase		0.934	-0.0985055	0.784497	0.105409
PA2745	probable hydrolase		1.01	0.0143553	0.974982	0.0110034
PA2747	hypothetical protein		0.735	-0.444184	0.429774	0.366759
PA2750	hypothetical protein		1.203	0.266637	0.71327	0.146746
PA2751	conserved hypothetical protein		0.912	-0.132894	0.748235	0.125962
PA2754	conserved hypothetical protein		0.945	-0.0816138	0.950917	0.0218573
PA2755	ecotin precursor		0.996	-0.00578235	0.997679	0.00100905
PA2756	hypothetical protein		1.322	0.402722	0.0764583	1.11658
PA2760	OprQ		0.928	-0.107803	0.739657	0.13097
PA2761	hypothetical protein		1.185	0.244887	0.444816	0.35182
PA2762	hypothetical protein		0.979	-0.0306192	0.984325	0.0068615
PA2764	hypothetical protein		1.034	0.0482362	0.927417	0.0327248
PA2765	hypothetical protein		1.242	0.312665	0.159953	0.796009
PA2766	probable transcriptional regulator		1.104	0.14274	0.893561	0.0488758
PA2770	hypothetical protein		0.944	-0.0831412	0.815167	0.0887535
PA2771	diguanylate cyclase with a self-blocked I-site, Dcsbis		1.095	0.130931	0.749067	0.125479
PA2774	Tse4		0.651	-0.619271	0.00979397	2.00904
PA2775	Tsi4		1.089	0.123004	0.834037	0.0788147
PA2776	FAD-dependent oxidoreductase		1.341	0.423309	0.00609306	2.21516
PA2778	hypothetical protein
PA2781	hypothetical protein		1.026	0.0370307	0.956128	0.019484
PA2786	hypothetical protein		1.272	0.347099	0.230346	0.637619
PA2787	carboxypeptidase G2 precursor		1.033	0.0468403	0.954819	0.0200791
PA2788	probable chemotaxis transducer		1.002	0.00288251	0.995673	0.00188348
PA2789	hypothetical protein		0.953	-0.0694519	0.953798	0.0205436
PA2790	hypothetical protein		1.062	0.0867838	0.907437	0.0421835
PA2792	hypothetical protein		1.064	0.0894982	0.902386	0.0446079
PA2793	hypothetical protein		0.974	-0.0380063	0.954819	0.0200791
PA2794	pseudaminidase
PA2795	conserved hypothetical protein		0.976	-0.0350469	0.953798	0.0205436
PA2796	transaldolase		1.012	0.0172093	0.954927	0.0200298
PA2797	hypothetical protein		1.004	0.00575927	0.993389	0.00288085
PA2798	probable two-component response regulator		0.997	-0.00433459	0.997679	0.00100905
PA2799	hypothetical protein		1.29	0.367371	0.035102	1.45467
PA2800	VacJ		1.039	0.0551957	0.893561	0.0488758
PA2801	hypothetical protein		0.01	-6.64386	2.27792e-16	15.6425
PA2802	probable transcriptional regulator		0.972	-0.0409718	0.950917	0.0218573
PA2805	hypothetical protein		1.007	0.0100637	0.970585	0.0129665
PA2806	conserved hypothetical protein		0.958	-0.0619024	0.915275	0.0384485
PA2807	hypothetical protein		0.508	-0.9771	6.21234e-14	13.2067
PA2809	two-component response regulator, CopR		1.015	0.0214797	0.982892	0.00749424
PA2812	probable ATP-binding component of ABC transporter		0.96	-0.0588937	0.91901	0.0366796
PA2813	probable glutathione S-transferase		0.969	-0.0454314	0.934683	0.0293357
PA2815	probable acyl-CoA dehydrogenase		1.035	0.0496308	0.90508	0.0433129
PA2816	hypothetical protein		0.401	-1.31833	2.27792e-16	15.6425
PA2817	hypothetical protein		1.058	0.0813396	0.812969	0.089926
PA2820	hypothetical protein		1.021	0.0299829	0.954819	0.0200791
PA2821	probable glutathione S-transferase		0.952	-0.0709665	0.907437	0.0421835
PA2822	conserved hypothetical protein		1.083	0.115033	0.81378	0.0894932
PA2823	conserved hypothetical protein		1.039	0.0551957	0.904492	0.0435953
PA2824	surface attachment and growth sensor hybrid, SagS		1.065	0.0908534	0.904492	0.0435953
PA2825	OspR		0.989	-0.0159576	0.997679	0.00100905
PA2826	probable glutathione peroxidase		0.97	-0.0439433	0.934709	0.0293236
PA2827	conserved hypothetical protein		1.177	0.235114	0.283967	0.546732
PA2828	probable aminotransferase		0.935	-0.0969617	0.773053	0.111791
PA2829	hypothetical protein		0.01	-6.64386	2.27792e-16	15.6425
PA2830	heat shock protein HtpX		0.89	-0.168123	0.7773	0.109411
PA2831	conserved hypothetical protein		1.202	0.265437	0.156946	0.804251
PA2832	thiopurine methyltransferase		0.993	-0.0101344	0.991702	0.00361886
PA2834	probable transcriptional regulator		0.786	-0.347399	0.364835	0.437904
PA2837	probable outer membrane protein precursor		1.034	0.0482362	0.954819	0.0200791
PA2840	probable ATP-dependent RNA helicase		1.049	0.0690147	0.893561	0.0488758
PA2841	probable enoyl-CoA hydratase/isomerase		0.958	-0.0619024	0.915275	0.0384485
PA2843	probable aldolase		0.978	-0.0320936	0.962897	0.0164201
PA2844	conserved hypothetical protein		1.178	0.23634	0.727193	0.13835
PA2846	probable transcriptional regulator
PA2849	OhrR		0.984	-0.0232698	0.972477	0.0121208
PA2850	organic hydroperoxide resistance protein		1.099	0.136191	0.512587	0.290233
PA2851	translation elongation factor P		1.015	0.0214797	0.954819	0.0200791
PA2852	EarP		0.875	-0.192645	0.767546	0.114896
PA2853	Outer membrane lipoprotein OprI precursor		1.245	0.316146	0.00454621	2.34235
PA2854	conserved hypothetical protein		0.956	-0.0649175	0.910151	0.0408864
PA2856	lysophospholipase A		0.982	-0.0262051	0.972391	0.0121589
PA2857	probable ATP-binding component of ABC transporter		0.84	-0.251539	0.42621	0.370376
PA2858	conserved hypothetical protein		0.995	-0.00723157	0.996543	0.00150393
PA2859	transcription elongation factor GreB		0.907	-0.140826	0.65534	0.183533
PA2862	lactonizing lipase precursor
PA2863	lipase modulator protein		0.01	-6.64386	2.27792e-16	15.6425
PA2864	conserved hypothetical protein		1.226	0.293959	0.370331	0.431409
PA2866	secretion protein MttC		1.123	0.167358	0.690229	0.161007
PA2867	probable chemotaxis transducer		1.025	0.0356239	0.934683	0.0293357
PA2868	hypothetical protein
PA2869	hypothetical protein		1.097	0.133564	0.926906	0.0329642
PA2871	hypothetical protein		1.101	0.138814	0.678151	0.168673
PA2872	hypothetical protein		1.057	0.0799754	0.953109	0.0208574
PA2875	conserved hypothetical protein		1.077	0.107018	0.841206	0.0750978
PA2876	orotidine 5'-phosphate decarboxylase		0.949	-0.07552	0.875647	0.0576707
PA2877	probable transcriptional regulator		1.014	0.0200577	0.988233	0.00514066
PA2879	probable transcriptional regulator
PA2883	hypothetical protein		1.086	0.119024	0.667973	0.175241
PA2885	putative repressor of atu genes		0.858	-0.22095	0.289506	0.538342
PA2886	expressed protein with apparent function in citronellol catabolism		0.979	-0.0306192	0.988344	0.00509181
PA2887	putative dehydrogenase involved in catabolism of citronellol		0.89	-0.168123	0.731457	0.135811
PA2888	geranyl-CoA carboxylase, beta-subunit		0.579	-0.788365	0.00403104	2.39458
PA2889	citronellyl-CoA dehydrogenase, AtuD		0.848	-0.237864	0.238932	0.621726
PA2890	putative isohexenylglutaconyl-CoA hydratase		0.727	-0.459973	0.279756	0.553221
PA2891	geranyl-CoA carboxylase, alpha-subunit (biotin-containing)		1.181	0.240009	0.539641	0.267895
PA2892	GCase, alpha-subunit (biotin-containing)		0.671	-0.575615	0.287107	0.541956
PA2893	putative very-long chain acyl-CoA synthetase		0.731	-0.452057	0.388307	0.410825
PA2895	SbrR		0.905	-0.14401	0.661467	0.179492
PA2896	SbrI		0.556	-0.846843	6.6734e-05	4.17565
PA2897	probable transcriptional regulator		1.072	0.100305	0.878656	0.0561813
PA2899	probable transcriptional regulator		1.066	0.0922074	0.934683	0.0293357
PA2900	probable outer membrane protein precursor		0.972	-0.0409718	0.934683	0.0293357
PA2901	hypothetical protein		0.988	-0.0174171	0.987043	0.00566414
PA2902	hypothetical protein		0.986	-0.0203404	0.970585	0.0129665
PA2903	precorrin-3 methylase CobJ		1.002	0.00288251	0.997679	0.00100905
PA2904	precorrin-2 methyltransferase CobI		0.916	-0.12658	0.778616	0.108677
PA2905	precorrin isomerase CobH		0.773	-0.37146	0.100017	0.999927
PA2907	precorrin-6y-dependent methyltransferase CobL		0.994	-0.00868224	0.98882	0.00488264
PA2908	cobalamin biosynthetic protein CbiD
PA2911	probable TonB-dependent receptor		0.685	-0.545824	1.68604e-07	6.77313
PA2912	probable ATP-binding component of ABC transporter		0.654	-0.612637	1.26776e-05	4.89696
PA2913	hypothetical protein		0.665	-0.588574	1.95136e-06	5.70966
PA2918	probable short-chain dehydrogenase		0.993	-0.0101344	0.991349	0.00377341
PA2920	probable chemotaxis transducer		1.084	0.116365	0.717001	0.14448
PA2931	CifR		100	6.64386	2.27792e-16	15.6425
PA2932	morphinone reductase
PA2934	CFTR inhibitory factor, Cif		1.169	0.225275	0.860644	0.0651764
PA2939	probable aminopeptidase		1.755	0.811471	0.000176354	3.75362
PA2942	probable magnesium chelatase		0.956	-0.0649175	0.915275	0.0384485
PA2944	cobalamin biosynthetic protein CobN		1.005	0.0071955	0.997679	0.00100905
PA2945	conserved hypothetical protein		0.983	-0.0247367	0.967175	0.0144948
PA2946	hypothetical protein		0.985	-0.0218044	0.972391	0.0121589
PA2947	hypothetical protein		3.025	1.59694	4.80124e-07	6.31865
PA2948	precorrin-3 methylase		0.968	-0.046921	0.943696	0.0251679
PA2949	probable lipase		1.059	0.0827026	0.866331	0.062316
PA2950	proton motive force protein, PMF		0.92	-0.120294	0.661157	0.179695
PA2951	electron transfer flavoprotein alpha-subunit		0.953	-0.0694519	0.896957	0.0472284
PA2952	electron transfer flavoprotein beta-subunit		0.966	-0.0499049	0.934683	0.0293357
PA2953	electron transfer flavoprotein-ubiquinone oxidoreductase		1.197	0.259423	0.0314866	1.50187
PA2954	hypothetical protein		1.07	0.0976108	0.904492	0.0435953
PA2955	hypothetical protein		0.961	-0.0573917	0.915275	0.0384485
PA2957	probable transcriptional regulator		1.028	0.0398403	0.934683	0.0293357
PA2958	hypothetical protein		1.025	0.0356239	0.954819	0.0200791
PA2959	conserved hypothetical protein		1.056	0.0786098	0.902612	0.044499
PA2960	type 4 fimbrial biogenesis protein PilZ		1.034	0.0482362	0.938994	0.027337
PA2961	DNA polymerase III, delta prime subunit		0.991	-0.013043	0.984453	0.00680488
PA2962	thymidylate kinase		0.984	-0.0232698	0.967175	0.0144948
PA2963	conserved hypothetical protein		0.963	-0.0543923	0.929956	0.0315378
PA2964	4-amino-4-deoxychorismate lyase		0.948	-0.077041	0.880331	0.055354
PA2965	beta-ketoacyl-acyl carrier protein synthase II		0.958	-0.0619024	0.894699	0.0483233
PA2966	acyl carrier protein		1.043	0.0607392	0.877097	0.0569524
PA2967	3-oxoacyl-[acyl-carrier-protein] reductase		1.01	0.0143553	0.962897	0.0164201
PA2968	malonyl-CoA-[acyl-carrier-protein] transacylase		0.957	-0.0634092	0.913323	0.0393758
PA2969	fatty acid biosynthesis protein PlsX		0.904	-0.145605	0.662648	0.178717
PA2970	50S ribosomal protein L32		1.054	0.0758749	0.813623	0.0895769
PA2971	conserved hypothetical protein		0.855	-0.226004	0.293425	0.532503
PA2972	conserved hypothetical protein		0.952	-0.0709665	0.910208	0.0408592
PA2973	probable peptidase		0.901	-0.150401	0.463234	0.3342
PA2974	probable hydrolase		0.734	-0.446148	0.00741529	2.12987
PA2975	ribosomal large subunit pseudouridine synthase C		0.843	-0.246395	0.110001	0.958604
PA2976	ribonuclease E		1.029	0.041243	0.915275	0.0384485
PA2977	UDP-N-acetylpyruvoylglucosamine reductase		0.85	-0.234465	0.268504	0.571049
PA2978	phosphotyrosine protein phosphatase		0.913	-0.131313	0.878745	0.056137
PA2979	3-deoxy-manno-octulosonate cytidylyltransferase		0.927	-0.109359	0.77673	0.10973
PA2980	conserved hypothetical protein		0.977	-0.0335695	0.953798	0.0205436
PA2981	tetraacyldisaccharide 4*-kinase		1.042	0.0593553	0.954819	0.0200791
PA2982	conserved hypothetical protein		1.011	0.015783	0.991349	0.00377341
PA2983	probable tolQ-type transport protein		0.96	-0.0588937	0.907437	0.0421835
PA2986	lipoprotein localization protein LolC		1.111	0.151859	0.751618	0.124003
PA2987	lipoprotein localization protein LolD		1.107	0.146655	0.679623	0.167732
PA2988	lipoprotein localization protein LolE		0.975	-0.0365259	0.955769	0.0196473
PA2989	hypothetical protein		1.067	0.0935602	0.907437	0.0421835
PA2990	probable phosphodiesterase		1.056	0.0786098	0.821103	0.0856026
PA2991	soluble pyridine nucleotide transhydrogenase		1.056	0.0786098	0.793009	0.100722
PA2993	conserved hypothetical protein		1.046	0.0648829	0.926906	0.0329642
PA2994	Na+-translocating NADH:quinone oxidoreductase, subunit Nqr6		0.918	-0.123434	0.571548	0.242947
PA2997	Na+-translocating NADH:ubiquinone oxidoreductase subunit Nrq3		0.94	-0.0892673	0.785571	0.104815
PA2998	Na+-translocating NADH:ubiquinone oxidoreductase subunit Nrq2		0.831	-0.26708	0.536322	0.270575
PA2999	Na+-translocating NADH:ubiquinone oxidoreductase subunit Nrq1		0.92	-0.120294	0.618705	0.208516
PA3001	probable glyceraldehyde-3-phosphate dehydrogenase		0.936	-0.0954196	0.806646	0.0933172
PA3002	transcription-repair coupling protein Mfd		0.989	-0.0159576	0.987621	0.00540969
PA3003	hypothetical protein		0.925	-0.112475	0.684254	0.164783
PA3004	5-methylthioadenosine phosphorylase MtnP		1.019	0.0271541	0.954819	0.0200791
PA3005	beta-N-acetyl-D-glucosaminidase		0.981	-0.027675	0.959598	0.0179106
PA3006	transcriptional regulator PsrA		0.934	-0.0985055	0.843576	0.0738758
PA3007	repressor protein LexA		0.947	-0.0785637	0.885244	0.0529368
PA3009	hypothetical protein		0.74	-0.434403	0.144366	0.840535
PA3010	hypothetical protein		0.783	-0.352916	0.0303264	1.51818
PA3011	DNA topoisomerase I		1.019	0.0271541	0.942964	0.0255049
PA3012	hypothetical protein		1.068	0.0949116	0.893561	0.0488758
PA3013	fatty-acid oxidation complex beta-subunit		1.083	0.115033	0.588083	0.230561
PA3014	fatty-acid oxidation complex alpha-subunit		1.037	0.0524159	0.894261	0.0485357
PA3015	hypothetical protein		1.071	0.0989585	0.94377	0.0251336
PA3017	conserved hypothetical protein		1.089	0.123004	0.581071	0.235771
PA3019	probable ATP-binding component of ABC transporter		0.944	-0.0831412	0.824523	0.0837971
PA3020	probable soluble lytic transglycosylase		1.001	0.00144197	0.995487	0.00196441
PA3021	hypothetical protein		1.021	0.0299829	0.936966	0.0282762
PA3022	hypothetical protein		0.938	-0.0923402	0.7773	0.109411
PA3023	conserved hypothetical protein		0.919	-0.121863	0.708906	0.149411
PA3024	probable carbohydrate kinase		0.807	-0.309359	0.0844591	1.07335
PA3025	probable FAD-dependent glycerol-3-phosphate dehydrogenase		0.703	-0.508403	0.227543	0.642937
PA3026	conserved hypothetical protein		1.058	0.0813396	0.902494	0.0445559
PA3027	probable transcriptional regulator
PA3028	molybdenum cofactor biosynthesis protein A2		0.959	-0.0603973	0.915275	0.0384485
PA3029	molybdopterin biosynthetic protein B2		1.061	0.0854247	0.769604	0.113732
PA3030	molybdopterin-guanine dinucleotide biosynthesis protein MobA		1.013	0.0186342	0.972849	0.0119544
PA3031	hypothetical protein		1.04	0.0565835	0.883902	0.053596
PA3032	cytochrome c Snr1
PA3034	probable transcriptional regulator		1.073	0.10165	0.902494	0.0445559
PA3038	OpdQ		0.822	-0.28279	0.0272962	1.5639
PA3040	conserved hypothetical protein		1.037	0.0524159	0.893561	0.0488758
PA3041	hypothetical protein		1.059	0.0827026	0.915275	0.0384485
PA3042	hypothetical protein		0.944	-0.0831412	0.878745	0.056137
PA3043	conserved hypothetical protein		1.054	0.0758749	0.883204	0.0539391
PA3046	conserved hypothetical protein		1.017	0.0243197	0.954819	0.0200791
PA3047	probable D-alanyl-D-alanine carboxypeptidase		0.939	-0.0908029	0.854349	0.0683646
PA3048	conserved hypothetical protein		1.092	0.126973	0.547139	0.261903
PA3049	ribosome modulation factor		0.932	-0.101598	0.712274	0.147353
PA3050	dihydroorotate dehydrogenase		0.949	-0.07552	0.8577	0.0666645
PA3052	hypothetical protein		1.131	0.177599	0.624919	0.204176
PA3053	probable hydrolytic enzyme		0.984	-0.0232698	0.984453	0.00680488
PA3054	hypothetical protein		0.939	-0.0908029	0.934683	0.0293357
PA3055	hypothetical protein		1.075	0.104337	0.934683	0.0293357
PA3056	hypothetical protein		0.936	-0.0954196	0.836317	0.0776291
PA3057	hypothetical protein		100	6.64386	2.27792e-16	15.6425
PA3062	PelC		0.854	-0.227692	0.661113	0.179724
PA3066	hypothetical protein		0.999	-0.00144342	0.997842	0.000938217
PA3067	probable transcriptional regulator		0.904	-0.145605	0.876501	0.0572477
PA3068	NAD-dependent glutamate dehydrogenase		1.146	0.196607	0.158669	0.799509
PA3069	hypothetical protein
PA3070	conserved hypothetical protein		1.061	0.0854247	0.784497	0.105409
PA3071	hypothetical protein		1.332	0.413594	0.295041	0.530117
PA3072	hypothetical protein		1.056	0.0786098	0.954819	0.0200791
PA3073	hypothetical protein		0.956	-0.0649175	0.957581	0.0188244
PA3074	hypothetical protein		1.045	0.0635029	0.954819	0.0200791
PA3075	hypothetical protein		0.932	-0.101598	0.812981	0.0899199
PA3076	hypothetical protein		1.008	0.0114956	0.991349	0.00377341
PA3077	CprR		1.453	0.539035	0.171715	0.765193
PA3078	CprS		1.589	0.668119	0.153969	0.812566
PA3079	hypothetical protein		1.177	0.235114	0.741058	0.130148
PA3080	hypothetical protein		0.907	-0.140826	0.881514	0.0547709
PA3081	conserved hypothetical protein		0.962	-0.0558912	0.926906	0.0329642
PA3082	glycine betaine transmethylase		0.821	-0.284546	0.144087	0.841374
PA3083	aminopeptidase N		0.987	-0.018878	0.989015	0.00479728
PA3084	hypothetical protein		1.08	0.111031	0.854349	0.0683646
PA3085	hypothetical protein		0.801	-0.320126	0.265251	0.576342
PA3086	hypothetical protein		1.062	0.0867838	0.904492	0.0435953
PA3087	hypothetical protein		0.948	-0.077041	0.894261	0.0485357
PA3088	conserved hypothetical protein		0.945	-0.0816138	0.880331	0.055354
PA3089	hypothetical protein		1.07	0.0976108	0.946267	0.0239864
PA3092	2,4-dienoyl-CoA reductase FadH1		0.997	-0.00433459	0.993038	0.00303403
PA3093	hypothetical protein		1.023	0.0328061	0.958374	0.0184649
PA3094	probable transcriptional regulator		0.852	-0.231075	0.657238	0.182277
PA3095	general secretion pathway protein M		1.035	0.0496308	0.954819	0.0200791
PA3096	general secretion pathway protein L		1.043	0.0607392	0.931912	0.0306251
PA3099	general secretion pathway protein I		1.045	0.0635029	0.963653	0.0160794
PA3100	General secretion pathway outer membrane protein H precursor		1.114	0.155749	0.885244	0.0529368
PA3101	general secretion pathway protein G		0.967	-0.0484122	0.926906	0.0329642
PA3102	general secretion pathway protein F		1.085	0.117695	0.904492	0.0435953
PA3103	general secretion pathway protein E		1.239	0.309176	0.0466778	1.33089
PA3104	secretion protein XcpP		1.016	0.0229004	0.991349	0.00377341
PA3105	general secretion pathway protein D		0.965	-0.0513992	0.91901	0.0366796
PA3106	probable short-chain dehydrogenase		0.95	-0.0740006	0.893561	0.0488758
PA3107	o-succinylhomoserine sulfhydrylase		0.924	-0.114035	0.696149	0.157298
PA3108	amidophosphoribosyltransferase		0.946	-0.0800879	0.875647	0.0576707
PA3110	hypothetical protein		0.968	-0.046921	0.938707	0.0274699
PA3111	folylpolyglutamate synthetase		0.91	-0.136062	0.651537	0.186061
PA3112	acetyl-CoA carboxylase beta subunit		1.013	0.0186342	0.954819	0.0200791
PA3113	N-(5'phosphoribosyl)anthranilate (PRA) isomerase		0.942	-0.086201	0.915275	0.0384485
PA3114	tRNA-pseudouridine synthase I		1.024	0.0342157	0.967175	0.0144948
PA3115	Motility protein FimV		1.007	0.0100637	0.970585	0.0129665
PA3116	probable aspartate-semialdehyde dehydrogenase		1.076	0.105678	0.883204	0.0539391
PA3117	aspartate semialdehyde dehydrogenase		1.004	0.00575927	0.979532	0.00898156
PA3118	3-isopropylmalate dehydrogenase		0.975	-0.0365259	0.954819	0.0200791
PA3119	conserved hypothetical protein		1.024	0.0342157	0.953798	0.0205436
PA3120	3-isopropylmalate dehydratase small subunit		1.009	0.0129262	0.968477	0.0139106
PA3121	3-isopropylmalate dehydratase large subunit		0.885	-0.176251	0.484598	0.314618
PA3122	probable transcriptional regulator		0.963	-0.0543923	0.934683	0.0293357
PA3123	conserved hypothetical protein		0.985	-0.0218044	0.970585	0.0129665
PA3124	probable transcriptional regulator		1.023	0.0328061	0.980264	0.00865711
PA3126	heat-shock protein IbpA		0.941	-0.0877334	0.792626	0.100932
PA3127	hypothetical protein		1.125	0.169925	0.539844	0.267731
PA3128	probable short-chain dehydrogenase		1.01	0.0143553	0.972391	0.0121589
PA3130	hypothetical protein		1.009	0.0129262	0.991349	0.00377341
PA3131	probable aldolase		1.019	0.0271541	0.954819	0.0200791
PA3133	probable transcriptional regulator		0.986	-0.0203404	0.988344	0.00509181
PA3134	glutamyl-tRNA synthetase		1.098	0.134878	0.46568	0.331912
PA3135	probable transcriptional regulator
PA3138	excinuclease ABC subunit B		0.994	-0.00868224	0.997227	0.00120578
PA3139	probable amino acid aminotransferase		1.024	0.0342157	0.932046	0.0305627
PA3140	hypothetical protein		0.822	-0.28279	0.484598	0.314618
PA3141	nucleotide sugar epimerase/dehydratase WbpM		0.983	-0.0247367	0.967773	0.0142267
PA3146	probable NAD-dependent epimerase/dehydratase WbpK		0.896	-0.158429	0.591516	0.228034
PA3147	probable glycosyl transferase WbpJ		0.929	-0.106249	0.81378	0.0894932
PA3148	UDP-N-acetylglucosamine 2-epimerase WbpI		1.026	0.0370307	0.926906	0.0329642
PA3149	probable glycosyltransferase WbpH		1.031	0.0440443	0.926906	0.0329642
PA3150	LPS biosynthesis protein WbpG		1.191	0.252173	0.0455749	1.34127
PA3151	imidazoleglycerol-phosphate synthase, cyclase subunit		0.949	-0.07552	0.893561	0.0488758
PA3152	glutamine amidotransferase		0.975	-0.0365259	0.943058	0.0254614
PA3153	O-antigen translocase		1.061	0.0854247	0.954819	0.0200791
PA3154	B-band O-antigen polymerase		1.067	0.0935602	0.951558	0.0215649
PA3155	UDP-2-acetamido-2-dideoxy-d-ribo-hex-3-uluronic acid transaminase, wbpE		1.011	0.015783	0.962897	0.0164201
PA3156	UDP-2-acetamido-3-amino-2,3-dideoxy-d-glucuronic acid N-acetyltransferase, WbpD		1.183	0.24245	0.23506	0.628821
PA3158	UDP-2-acetamido-2-deoxy-d-glucuronic acid 3-dehydrogenase, WbpB		1.035	0.0496308	0.904058	0.0438035
PA3159	UDP-N-acetyl-d-glucosamine 6-Dehydrogenase		1.025	0.0356239	0.926906	0.0329642
PA3160	O-antigen chain length regulator		1.037	0.0524159	0.905639	0.0430448
[truncated: 1,701 more rows]

## Sheet: Exp 2 Short Comp
Accession	Description		Abundance Ratio: (Lo Fe, Short Comp/ WT Comp)	log(2) transformed	Abundance Ratio Adj. P-Value	-log p value
PA0001	chromosomal replication initiator protein DnaA		0.949	-0.07552	0.90374	0.0439565
PA0002	DNA polymerase III, beta chain		1.003	0.00432161	0.979085	0.00917955
PA0003	RecF protein
PA0004	DNA gyrase subunit B		0.951	-0.0724828	0.914255	0.0389326
PA0005	lysophosphatidic acid acyltransferase, LptA		1.075	0.104337	0.899236	0.0461262
PA0006	conserved hypothetical protein		0.904	-0.145605	0.880849	0.0550984
PA0007	hypothetical protein
PA0008	glycyl-tRNA synthetase beta chain		0.947	-0.0785637	0.899169	0.0461585
PA0009	glycyl-tRNA synthetase alpha chain		0.938	-0.0923402	0.849989	0.0705865
PA0011	acyltransferase HtrB1		1.106	0.145351	0.525327	0.279571
PA0012	hypothetical protein		0.001	-9.96578	4.40139e-16	15.3564
PA0015	hypothetical protein		1.055	0.077243	0.905595	0.0430661
PA0016	potassium uptake protein TrkA		1.041	0.0579701	0.958076	0.0186001
PA0017	conserved hypothetical protein		0.899	-0.153607	0.868836	0.0610624
PA0018	methionyl-tRNA formyltransferase		0.963	-0.0543923	0.96308	0.0163376
PA0019	polypeptide deformylase		1.009	0.0129262	0.973826	0.0115187
PA0020	T4P secretin-associated protein TsaP		1.061	0.0854247	0.77129	0.112782
PA0022	conserved hypothetical protein		0.958	-0.0619024	0.970366	0.0130644
PA0023	quinone oxidoreductase		1.038	0.0538064	0.899236	0.0461262
PA0024	coproporphyrinogen III oxidase, aerobic		0.991	-0.013043	0.995604	0.00191351
PA0025	shikimate dehydrogenase		0.966	-0.0499049	0.975328	0.0108494
PA0034	probable two-component response regulator		1.496	0.58111	0.0150317	1.82299
PA0035	tryptophan synthase alpha chain		0.966	-0.0499049	0.962592	0.0165579
PA0036	tryptophan synthase beta chain		0.979	-0.0306192	0.979085	0.00917955
PA0037	transcriptional regulator TrpI
PA0038	hypothetical protein		1.035	0.0496308	0.979085	0.00917955
PA0039	hypothetical protein		1.078	0.108357	0.671607	0.172885
PA0040	conserved hypothetical protein		1.216	0.282143	0.183466	0.736444
PA0041	probable hemagglutinin		1.12	0.163499	0.734664	0.133911
PA0042	hypothetical protein		1.066	0.0922074	0.970366	0.0130644
PA0045	hypothetical protein		1.098	0.134878	0.803527	0.0949996
PA0051	potential phenazine-modifying enzyme
PA0052	hypothetical protein		0.626	-0.675765	0.225041	0.647738
PA0054	conserved hypothetical protein		0.997	-0.00433459	0.999564	0.000189233
PA0055	hypothetical protein		0.983	-0.0247367	0.999126	0.000379781
PA0058	DsbM
PA0059	osmotically inducible protein OsmC		1.058	0.0813396	0.794931	0.0996704
PA0060	conserved hypothetical protein		0.766	-0.384584	0.580864	0.235925
PA0061	hypothetical protein
PA0062	hypothetical protein		1.131	0.177599	0.713154	0.146817
PA0063	hypothetical protein
PA0064	hypothetical protein		1.213	0.27858	0.575226	0.240162
PA0065	hypothetical protein		0.833	-0.263612	0.755143	0.121971
PA0067	oligopeptidase A		1	0	0.9835	0.00722562
PA0068	hypothetical protein		1	0	0.999564	0.000189233
PA0070	TagQ1		1.042	0.0593553	0.874178	0.0584002
PA0071	TagR1		1.216	0.282143	0.345158	0.461982
PA0074	serine/threonine protein kinase PpkA		1.058	0.0813396	0.796405	0.0988661
PA0075	PppA		0.894	-0.161653	0.798388	0.0977861
PA0076	TagF1		1.03	0.0426443	0.968528	0.0138876
PA0077	IcmF1		1.079	0.109695	0.713154	0.146817
PA0078	TssL1		1.055	0.077243	0.90872	0.04157
PA0079	TssK1		1.108	0.147958	0.564515	0.248324
PA0080	TssJ1		1.075	0.104337	0.953109	0.0208575
PA0081	Fha1		1.13	0.176323	0.726643	0.138679
PA0082	TssA1		1.046	0.0648829	0.939981	0.026881
PA0083	TssB1		1.132	0.178874	0.304054	0.51705
PA0084	TssC1		1.011	0.015783	0.973826	0.0115187
PA0085	Hcp1		1.183	0.24245	0.0712575	1.14717
PA0086	TagJ1		1.025	0.0356239	0.945387	0.0243902
PA0088	TssF1		1.009	0.0129262	0.99894	0.000460523
PA0090	ClpV1		1.126	0.171207	0.315923	0.500419
PA0091	VgrG1		1.093	0.128293	0.630165	0.200546
PA0092	Tsi6		1.357	0.440421	0.145048	0.838487
PA0094	EagT6		1.03	0.0426443	0.96308	0.0163376
PA0095	conserved hypothetical protein		1.247	0.318461	0.754752	0.122196
PA0100	hypothetical protein		1.225	0.292782	0.269338	0.569702
PA0102	probable carbonic anhydrase		0.962	-0.0558912	0.972978	0.0118972
PA0105	cytochrome c oxidase, subunit II		1.443	0.529071	0.371991	0.429468
PA0106	cytochrome c oxidase, subunit I		3.724	1.89685	5.89123e-08	7.22979
PA0111	hypothetical protein
PA0114	SenC		0.865	-0.209228	0.564174	0.248587
PA0115	conserved hypothetical protein		0.989	-0.0159576	0.999564	0.000189233
PA0118	hypothetical protein		0.961	-0.0573917	0.979085	0.00917955
PA0120	probable transcriptional regulator		1.051	0.0717627	0.945979	0.0241186
PA0122	rahU		0.974	-0.0380063	0.975328	0.0108494
PA0123	probable transcriptional regulator
PA0125	hypothetical protein		1.2	0.263034	0.810339	0.0913334
PA0126	hypothetical protein		1.023	0.0328061	0.96308	0.0163376
PA0127	hypothetical protein		1.063	0.0881416	0.917731	0.0372845
PA0128	conserved hypothetical protein		0.958	-0.0619024	0.969445	0.013477
PA0130	3-Oxopropanoate dehydrogenase		0.91	-0.136062	0.789057	0.102892
PA0133	BauR
PA0134	probable guanine deaminase		0.738	-0.438307	0.5669	0.246494
PA0136	probable ATP-binding component of ABC transporter		0.747	-0.42082	0.551975	0.258081
PA0139	alkyl hydroperoxide reductase subunit C		1.004	0.00575927	0.979085	0.00917955
PA0140	alkyl hydroperoxide reductase subunit F		0.878	-0.187707	0.357796	0.446365
PA0141	conserved hypothetical protein		1.065	0.0908534	0.830459	0.080682
PA0143	purine nucleosidase Nuh		0.93	-0.104697	0.819276	0.0865696
PA0144	hypothetical protein		1.183	0.24245	0.628418	0.201751
PA0145	hypothetical protein
PA0146	conserved hypothetical protein		1.048	0.0676387	0.978986	0.00922337
PA0147	probable oxidoreductase		1.133	0.180148	0.934067	0.0296219
PA0148	adenine deaminase		1.135	0.182692	0.769597	0.113736
PA0149	probable sigma-70 factor, ECF subfamily		1.548	0.630405	0.333896	0.476388
PA0150	anti-sigma factor		0.96	-0.0588937	0.979085	0.00917955
PA0155	transcriptional regulator PcaR		1.028	0.0398403	0.980153	0.00870601
PA0156	Resistance-Nodulation-Cell Division (RND) triclosan efflux membrane fusion protein, TriA		1.008	0.0114956	0.975328	0.0108494
PA0157	Resistance-Nodulation-Cell Division (RND) triclosan efflux membrane fusion protein, TriB		0.973	-0.0394883	0.979085	0.00917955
PA0158	Resistance-Nodulation-Cell Division (RND) triclosan efflux transporter, TriC		0.927	-0.109359	0.770765	0.113078
PA0159	probable transcriptional regulator		0.97	-0.0439433	0.978986	0.00922337
PA0162	histidine porin OpdC		0.971	-0.0424568	0.978986	0.00922337
PA0163	probable transcriptional regulator		0.874	-0.194295	0.933496	0.0298877
PA0165	hypothetical protein		1.287	0.364012	0.289221	0.53877
PA0166	probable transporter
PA0167	probable transcriptional regulator		1.251	0.323082	0.787219	0.103905
PA0170	hypothetical protein		1.041	0.0579701	0.958076	0.0186001
PA0171	hypothetical protein		0.905	-0.14401	0.744508	0.128131
PA0172	SiaA		0.001	-9.96578	4.40139e-16	15.3564
PA0173	probable methylesterase		0.001	-9.96578	4.40139e-16	15.3564
PA0176	aerotaxis transducer Aer2		1.183	0.24245	0.301715	0.520403
PA0177	probable purine-binding chemotaxis protein		1.909	0.932817	0.0384222	1.41542
PA0178	probable two-component sensor		1.157	0.210389	0.796405	0.0988661
PA0179	probable two-component response regulator		1.341	0.423309	0.0147529	1.83112
PA0180	chemotactic transducer for trichloroethylene [positive chemotaxis], CttP		0.908	-0.139236	0.804645	0.0943955
PA0184	probable ATP-binding component of ABC transporter		0.941	-0.0877334	0.924235	0.0342176
PA0195	putative NAD(P) transhydrogenase, subunit alpha part 1		1.02	0.0285692	0.958076	0.0186001
PA0195.1	putative NAD(P) transhydrogenase, subunit alpha part 2		1.061	0.0854247	0.978986	0.00922337
PA0196	pyridine nucleotide transhydrogenase, beta subunit		1.192	0.253384	0.427738	0.368822
PA0197	TonB2		1.186	0.246104	0.842965	0.0741905
PA0202	probable amidase
PA0217	probable transcriptional regulator		1.045	0.0635029	0.978986	0.00922337
PA0225	probable transcriptional regulator		1.098	0.134878	0.945387	0.0243902
PA0228	beta-ketoadipyl CoA thiolase PcaF
PA0229	dicarboxylic acid transporter PcaT		1.724	0.78576	0.074597	1.12728
PA0230	3-carboxy-cis,cis-muconate cycloisomerase		1.063	0.0881416	0.934067	0.0296219
PA0231	beta-ketoadipate enol-lactone hydrolase		0.861	-0.215915	0.420454	0.376282
PA0232	gamma-carboxymuconolactone decarboxylase		0.95	-0.0740006	0.978986	0.00922337
PA0233	probable transcriptional regulator		0.773	-0.37146	0.704725	0.15198
PA0236	probable transcriptional regulator		1.011	0.015783	0.979085	0.00917955
PA0248	probable transcriptional regulator		1.082	0.1137	0.958076	0.0186001
PA0250	conserved hypothetical protein		0.995	-0.00723157	0.993025	0.00303997
PA0253	HudR
PA0259	Tli3		1.011	0.015783	0.982977	0.00745649
PA0261	hypothetical protein		1.476	0.561693	0.308685	0.510485
PA0265	glutaric semialdehyde dehydrogenase		1.125	0.169925	0.324907	0.488241
PA0266	delta-aminovalerate aminotransferase		1.16	0.214125	0.142465	0.84629
PA0267	hypothetical protein		0.977	-0.0335695	0.980153	0.00870601
PA0269	conserved hypothetical protein		0.959	-0.0603973	0.958076	0.0186001
PA0270	hypothetical protein		1.218	0.284514	0.488719	0.310941
PA0275	probable transcriptional regulator		0.731	-0.452057	0.543979	0.264418
PA0277	conserved hypothetical protein		1.052	0.0731347	0.945979	0.0241186
PA0279	probable transcriptional regulator		1.06	0.0840643	0.973826	0.0115187
PA0280	sulfate transport protein CysA		0.855	-0.226004	0.328598	0.483335
PA0281	sulfate transport protein CysW		0.833	-0.263612	0.579399	0.237022
PA0282	sulfate transport protein CysT		0.868	-0.204233	0.905595	0.0430661
PA0283	sulfate-binding protein precursor		0.755	-0.405451	0.000510055	3.29238
PA0284	hypothetical protein		0.851	-0.232769	0.883196	0.053943
PA0285	conserved hypothetical protein		1.232	0.301002	0.646192	0.189638
PA0290	hypothetical protein		1.058	0.0813396	0.956681	0.0192329
PA0291	Anaerobically-induced outer membrane porin OprE precursor		0.939	-0.0908029	0.844083	0.0736147
PA0292	agmatine deiminase		0.964	-0.0528949	0.96308	0.0163376
PA0293	N-carbamoylputrescine amidohydrolase		0.915	-0.128156	0.96308	0.0163376
PA0294	transcriptional regulator AguR		1.32	0.400538	0.343106	0.464572
PA0295	probable periplasmic polyamine binding protein		1.054	0.0758749	0.8482	0.0715017
PA0296	Glutamylpolyamine synthetase		1.059	0.0827026	0.795092	0.0995824
PA0298	Glutamylpolyamine synthetase		1.118	0.16092	0.572951	0.241883
PA0299	Polyamine:pyruvate transaminase		1.123	0.167358	0.333896	0.476388
PA0300	polyamine transport protein		0.939	-0.0908029	0.84391	0.0737037
PA0301	polyamine transport protein		0.866	-0.207561	0.280637	0.551855
PA0302	polyamine transport protein PotG		1.014	0.0200577	0.96308	0.0163376
PA0303	polyamine transport protein PotH		1.207	0.271426	0.64339	0.191526
PA0304	polyamine transport protein PotI		0.881	-0.182786	0.794931	0.0996704
PA0305	acylhomoserine lactone acylase B		1.157	0.210389	0.284178	0.54641
PA0306.1	gi Uncharacterized protein		0.967	-0.0484122	0.96308	0.0163376
PA0307	hypothetical protein		0.97	-0.0439433	0.982977	0.00745649
PA0308	hypothetical protein		0.951	-0.0724828	0.959062	0.0181535
PA0309	hypothetical protein		1.021	0.0299829	0.949867	0.0223373
PA0312	conserved hypothetical protein		0.909	-0.137648	0.945387	0.0243902
PA0314	L-cysteine transporter of ABC system FliY		0.983	-0.0247367	0.982977	0.00745649
PA0315	hypothetical protein		1.075	0.104337	0.695326	0.157812
PA0316	D-3-phosphoglycerate dehydrogenase		1.029	0.041243	0.933496	0.0298877
PA0317	hypothetical protein		1.021	0.0299829	0.956196	0.0194529
PA0318	conserved hypothetical protein		0.907	-0.140826	0.7411	0.130123
PA0319	hypothetical protein		0.945	-0.0816138	0.953109	0.0208575
PA0321	acetylpolyamine amidohydrolase		2.39	1.25701	0.00051489	3.28829
PA0323	probable binding protein component of ABC transporter
PA0327	calcium-regulated beta-propeller protein CarP		0.904	-0.145605	0.830459	0.080682
PA0328	arginine-specific autotransporter of Pseudomonas aeruginosa, AaaA		1.116	0.158337	0.761615	0.118265
PA0329	conserved hypothetical protein		0.974	-0.0380063	0.975328	0.0108494
PA0330	ribose 5-phosphate isomerase		0.921	-0.118727	0.810339	0.0913334
PA0331	threonine dehydratase, biosynthetic		1.212	0.27739	0.204094	0.69017
PA0333	hypothetical protein		1.199	0.261832	0.857627	0.0667015
PA0335	hypothetical protein		0.995	-0.00723157	0.999564	0.000189233
PA0336	Nudix hydrolase YgdP		0.953	-0.0694519	0.96308	0.0163376
PA0337	phosphoenolpyruvate-protein phosphotransferase PtsP		0.983	-0.0247367	0.980395	0.00859911
PA0339	hypothetical protein		1.127	0.172488	0.756768	0.121038
PA0341	prolipoprotein diacylglyceryl transferase		0.989	-0.0159576	0.999564	0.000189233
PA0342	thymidylate synthase		1.125	0.169925	0.636718	0.196053
PA0344	hypothetical protein		0.997	-0.00433459	0.999564	0.000189233
PA0345	hypothetical protein		1.029	0.041243	0.96308	0.0163376
PA0346	hypothetical protein		1.213	0.27858	0.778098	0.108966
PA0350	dihydrofolate reductase		0.87	-0.200913	0.689199	0.161655
PA0351	conserved hypothetical protein
PA0353	dihydroxy-acid dehydratase		0.975	-0.0365259	0.978986	0.00922337
PA0354	conserved hypothetical protein		1.032	0.045443	0.96308	0.0163376
PA0355	protease PfpI		0.964	-0.0528949	0.957928	0.0186673
PA0356	hypothetical protein		1.018	0.0257376	0.980395	0.00859911
PA0357	formamidopyrimidine-DNA glycosylase		1.147	0.197865	0.7411	0.130123
PA0359	hypothetical protein		1.04	0.0565835	0.905595	0.0430661
PA0361	probable gamma-glutamyltranspeptidase precursor		1.019	0.0271541	0.978986	0.00922337
PA0363	phosphopantetheine adenylyltransferase		0.878	-0.187707	0.427738	0.368822
PA0364	probable oxidoreductase
PA0365	hypothetical protein		1000	9.96578	4.40139e-16	15.3564
PA0366	probable aldehyde dehydrogenase		0.976	-0.0350469	0.978986	0.00922337
PA0367	probable transcriptional regulator		1.061	0.0854247	0.96308	0.0163376
PA0369	Uncharacterized protein		1.045	0.0635029	0.978986	0.00922337
PA0370	conserved hypothetical protein		0.971	-0.0424568	0.982977	0.00745649
PA0371	hypothetical protein		1.03	0.0426443	0.930626	0.0312247
PA0372	probable zinc protease		1.036	0.051024	0.905595	0.0430661
PA0373	signal recognition particle receptor FtsY		0.953	-0.0694519	0.950084	0.0222379
PA0374	cell division protein FtsE		1.075	0.104337	0.803013	0.0952776
PA0375	cell division protein FtsX		1.068	0.0949116	0.817264	0.0876378
PA0378	probable transglycosylase		1.122	0.166073	0.490717	0.309169
PA0380	conserved hypothetical protein		0.54	-0.888969	0.0309023	1.51001
PA0381	thiamine biosynthesis protein, thiazole moiety		0.9	-0.152003	0.563079	0.249431
PA0382	DNA mismatch repair protein MicA		0.999	-0.00144342	0.999564	0.000189233
PA0384	hypothetical protein		1.162	0.21661	0.7411	0.130123
PA0386	probable oxidase		1.16	0.214125	0.88491	0.0531009
PA0387	conserved hypothetical protein		0.871	-0.199255	0.448192	0.348536
PA0388	hypothetical protein		1.006	0.00863031	0.978986	0.00922337
PA0389	hypothetical protein		1.013	0.0186342	0.979085	0.00917955
PA0390	homoserine O-acetyltransferase		0.936	-0.0954196	0.905595	0.0430661
PA0391	hypothetical protein		0.755	-0.405451	0.619257	0.208129
PA0392	conserved hypothetical protein		0.944	-0.0831412	0.959062	0.0181535
PA0393	pyrroline-5-carboxylate reductase		0.856	-0.224317	0.276386	0.558484
PA0394	conserved hypothetical protein		0.938	-0.0923402	0.905595	0.0430661
PA0395	twitching motility protein PilT		1.026	0.0370307	0.933496	0.0298877
PA0396	twitching motility protein PilU		1	0	0.979085	0.00917955
PA0399	cystathionine beta-synthase		1.049	0.0690147	0.835241	0.0781883
PA0400	probable cystathionine gamma-lyase		1.034	0.0482362	0.909868	0.0410214
PA0401	noncatalytic dihydroorotase-like protein		0.951	-0.0724828	0.935165	0.0291115
PA0402	aspartate carbamoyltransferase		1.024	0.0342157	0.945979	0.0241186
PA0403	transcriptional regulator PyrR		0.945	-0.0816138	0.933496	0.0298877
PA0404	conserved hypothetical protein		1.067	0.0935602	0.945387	0.0243902
PA0405	AlgH		1.006	0.00863031	0.999126	0.000379781
PA0406	TonB3		0.992	-0.011588	0.999126	0.000379781
PA0407	glutathione synthetase		1.013	0.0186342	0.97295	0.0119096
PA0408	twitching motility protein PilG		0.964	-0.0528949	0.973826	0.0115187
PA0409	twitching motility protein PilH		0.98	-0.0291463	0.979085	0.00917955
PA0410	twitching motility protein PilI		0.882	-0.181149	0.7411	0.130123
PA0411	twitching motility protein PilJ		1.018	0.0257376	0.962592	0.0165579
PA0413	component of chemotactic signal transduction system		0.991	-0.013043	0.999564	0.000189233
PA0414	probable methylesterase		1.242	0.312665	0.415642	0.381281
PA0415	probable chemotaxis protein		0.947	-0.0785637	0.937196	0.0281695
PA0418	hypothetical protein		1.028	0.0398403	0.96308	0.0163376
PA0419	conserved hypothetical protein		0.984	-0.0232698	0.987104	0.00563714
PA0420	adenosylmethionine-8-amino-7-oxononanoate aminotransferase		0.94	-0.0892673	0.914524	0.0388048
PA0421	hypothetical protein		0.925	-0.112475	0.757349	0.120704
PA0423	PasP		1.127	0.172488	0.308685	0.510485
PA0424	multidrug resistance operon repressor MexR		1.079	0.109695	0.937201	0.0281672
PA0425	Resistance-Nodulation-Cell Division (RND) multidrug efflux membrane fusion protein MexA precursor		1.006	0.00863031	0.978986	0.00922337
PA0426	Resistance-Nodulation-Cell Division (RND) multidrug efflux transporter MexB		1.066	0.0922074	0.743843	0.128519
PA0427	Major intrinsic multiple antibiotic resistance efflux outer membrane protein OprM precursor		1.093	0.128293	0.551802	0.258217
PA0428	probable ATP-dependent RNA helicase		1.006	0.00863031	0.978986	0.00922337
PA0429	hypothetical protein		0.945	-0.0816138	0.96308	0.0163376
PA0430	5,10-methylenetetrahydrofolate reductase		1.031	0.0440443	0.930626	0.0312247
PA0431	hypothetical protein		0.96	-0.0588937	0.979085	0.00917955
PA0432	S-adenosyl-L-homocysteine hydrolase		1.021	0.0299829	0.953109	0.0208575
PA0434	hypothetical protein		1.118	0.16092	0.383423	0.416322
PA0435	hypothetical protein
PA0436	probable transcriptional regulator		0.989	-0.0159576	0.999564	0.000189233
PA0437	cytosine deaminase		0.898	-0.155213	0.679791	0.167624
PA0438	cytosine permease		1.074	0.102994	0.945387	0.0243902
PA0439	probable oxidoreductase		1.119	0.16221	0.810671	0.0911552
PA0440	probable oxidoreductase		1.096	0.132248	0.646482	0.189443
PA0441	dihydropyrimidinase		0.948	-0.077041	0.934067	0.0296219
PA0443	probable transporter
PA0444	N-carbamoyl-beta-alanine amidohydrolase		0.879	-0.186065	0.899236	0.0461262
PA0446	conserved hypothetical protein		1.112	0.153157	0.534646	0.271934
PA0447	glutaryl-CoA dehydrogenase		0.913	-0.131313	0.785475	0.104868
PA0449	hypothetical protein		1.063	0.0881416	0.761615	0.118265
PA0454	conserved hypothetical protein		1.337	0.418999	0.558896	0.252669
PA0455	RNA helicase DbpA		1.09	0.124328	0.71884	0.143367
PA0456	probable cold-shock protein		0.963	-0.0543923	0.953109	0.0208575
PA0457	hypothetical protein		1.015	0.0214797	0.978986	0.00922337
PA0459	probable ClpA/B protease ATP binding subunit		1.066	0.0922074	0.743843	0.128519
PA0460	hypothetical protein		1.038	0.0538064	0.899169	0.0461585
PA0461	conserved hypothetical protein		1.105	0.144046	0.798388	0.0977861
PA0462	hypothetical protein		0.92	-0.120294	0.810339	0.0913334
PA0463	two-component response regulator CreB		1.018	0.0257376	0.980395	0.00859911
PA0464	two-component sensor CreC		0.978	-0.0320936	0.993025	0.00303997
PA0467	conserved hypothetical protein		0.893	-0.163268	0.80836	0.0923953
PA0468	hypothetical protein		0.928	-0.107803	0.862629	0.064176
PA0469	hypothetical protein		1.021	0.0299829	0.953109	0.0208575
PA0470	Ferrichrome receptor FiuA		1.069	0.0962619	0.905595	0.0430661
PA0471	FiuR		1.292	0.369606	0.00876253	2.05737
PA0473	probable glutathione S-transferase		1.384	0.468844	0.0313102	1.50431
PA0476	probable permease		1.039	0.0551957	0.978986	0.00922337
PA0477	probable transcriptional regulator		0.677	-0.562772	0.457142	0.339949
PA0478	probable N-acetyltransferase		1.193	0.254594	0.427738	0.368822
PA0479	probable transcriptional regulator		1.107	0.146655	0.928645	0.0321503
PA0480	probable hydrolase		0.884	-0.177882	0.945744	0.0242266
PA0482	malate synthase G		0.943	-0.0846703	0.873498	0.0587382
PA0483	probable acetyltransferase
PA0484	conserved hypothetical protein		1.127	0.172488	0.585987	0.232112
PA0486	conserved hypothetical protein		1.065	0.0908534	0.856365	0.0673413
PA0487	probable molybdenum transport regulator		1.038	0.0538064	0.960534	0.0174874
PA0491	probable transcriptional regulator
PA0500	biotin synthase		0.181	-2.46594	4.40139e-16	15.3564
PA0501	8-amino-7-oxononanoate synthase		1.254	0.326537	0.375673	0.42519
PA0502	probable biotin biosynthesis protein bioH		1.241	0.311503	0.457048	0.340039
PA0503	probable biotin synthesis protein BioC		0.925	-0.112475	0.96308	0.0163376
PA0504	dethiobiotin synthase		1.092	0.126973	0.905595	0.0430661
PA0506	probable acyl-CoA dehydrogenase		1.016	0.0229004	0.96308	0.0163376
PA0507	probable acyl-CoA dehydrogenase		1.273	0.348232	0.45969	0.337535
PA0508	probable acyl-CoA dehydrogenase		0.908	-0.139236	0.755143	0.121971
PA0509	NirN		1.468	0.553852	0.282724	0.548637
PA0511	heme d1 biosynthesis protein NirJ
PA0516	heme d1 biosynthesis protein NirF		1.16	0.214125	0.51211	0.290637
PA0518	cytochrome c-551 precursor		0.931	-0.103147	0.892123	0.0495753
PA0519	nitrite reductase precursor		0.977	-0.0335695	0.98282	0.00752601
PA0520	regulatory protein NirQ
PA0523	nitric-oxide reductase subunit C		1.279	0.355016	0.707817	0.150079
PA0524	nitric-oxide reductase subunit B		1000	9.96578	4.40139e-16	15.3564
PA0527	transcriptional regulator Dnr		1.193	0.254594	0.461928	0.335426
PA0533	probable transcriptional regulator
PA0534	FAD-dependent oxidoreductase		1.325	0.405992	0.685012	0.164302
PA0536	hypothetical protein		1.028	0.0398403	0.96308	0.0163376
PA0537	conserved hypothetical protein		1.007	0.0100637	0.978986	0.00922337
PA0538	disulfide bond formation protein
PA0540	hypothetical protein		0.664	-0.590745	0.221289	0.655039
PA0541	hypothetical protein		1.502	0.586885	0.149864	0.824304
PA0542	conserved hypothetical protein		0.911	-0.134477	0.778597	0.108687
PA0543	hypothetical protein		1.149	0.200379	0.857627	0.0667015
PA0545	hypothetical protein		0.001	-9.96578	4.40139e-16	15.3564
PA0546	methionine adenosyltransferase		0.972	-0.0409718	0.973826	0.0115187
PA0547	probable transcriptional regulator		0.798	-0.325539	0.60698	0.216826
PA0548	transketolase		0.964	-0.0528949	0.956681	0.0192329
PA0549	hypothetical protein		0.698	-0.518701	0.32572	0.487155
PA0550	conserved hypothetical protein		0.971	-0.0424568	0.979085	0.00917955
PA0551	D-erythrose 4-phosphate dehydrogenase		1.079	0.109695	0.867	0.061981
PA0552	phosphoglycerate kinase		1.117	0.159629	0.380906	0.419182
PA0553	hypothetical protein		0.735	-0.444184	0.0227753	1.64254
PA0554	hypothetical protein		0.671	-0.575615	0.0363304	1.43973
PA0555	fructose-1,6-bisphosphate aldolase		1.012	0.0172093	0.973826	0.0115187
PA0557	hypothetical protein		0.999	-0.00144342	0.999564	0.000189233
PA0558	conserved hypothetical protein		0.972	-0.0409718	0.975328	0.0108494
PA0559	conserved hypothetical protein		0.957	-0.0634092	0.979085	0.00917955
PA0562	probable hydrolase		1.017	0.0243197	0.978986	0.00922337
PA0563	conserved hypothetical protein		1.1	0.137504	0.574393	0.240791
PA0564	probable transcriptional regulator		1.215	0.280956	0.829231	0.0813247
PA0565	conserved hypothetical protein		1.148	0.199123	0.663275	0.178306
PA0568	hypothetical protein		0.94	-0.0892673	0.914054	0.039028
PA0569	hypothetical protein
PA0570	hypothetical protein		0.758	-0.39973	0.714732	0.145857
PA0572	hypothetical protein		0.572	-0.805913	0.0384222	1.41542
PA0574	hypothetical protein		0.893	-0.163268	0.928645	0.0321503
PA0575	conserved hypothetical protein
PA0576	sigma factor RpoD		0.933	-0.100051	0.810339	0.0913334
PA0577	DNA primase		1.026	0.0370307	0.979085	0.00917955
PA0578	conserved hypothetical protein		1.026	0.0370307	0.973826	0.0115187
PA0579	30S ribosomal protein S21		1.039	0.0551957	0.892123	0.0495753
PA0580	O-sialoglycoprotein endopeptidase		0.883	-0.179515	0.792471	0.101016
PA0581	conserved hypothetical protein		1.796	0.844787	0.0466187	1.33144
PA0582	dihydroneopterin aldolase		0.957	-0.0634092	0.978986	0.00922337
PA0583	hypothetical protein		1.05	0.0703893	0.96308	0.0163376
PA0584	tRNA nucleotidyl transferase		0.854	-0.227692	0.643478	0.191467
PA0585	hypothetical protein		1.304	0.382944	0.705213	0.151679
PA0586	conserved hypothetical protein		0.881	-0.182786	0.380906	0.419182
PA0587	conserved hypothetical protein		0.973	-0.0394883	0.975328	0.0108494
PA0588	conserved hypothetical protein		0.988	-0.0174171	0.999126	0.000379781
PA0589	conserved hypothetical protein		0.95	-0.0740006	0.96308	0.0163376
PA0590	bis(5'-nucleosyl)-tetraphosphatase		0.834	-0.261881	0.333896	0.476388
PA0591	conserved hypothetical protein		0.967	-0.0484122	0.978986	0.00922337
PA0592	rRNA (adenine-N6,N6)-dimethyltransferase		0.831	-0.26708	0.387486	0.411744
PA0593	pyridoxal phosphate biosynthetic protein PdxA		0.884	-0.177882	0.623397	0.205235
PA0594	peptidyl-prolyl cis-trans isomerase SurA		1.008	0.0114956	0.978986	0.00922337
PA0595	LPS-assembly protein LptD		0.972	-0.0409718	0.973826	0.0115187
PA0596	hypothetical protein		0.868	-0.204233	0.667643	0.175456
PA0597	probable nucleotidyl transferase		1.003	0.00432161	0.999564	0.000189233
PA0599	hypothetical protein		1.081	0.112367	0.914255	0.0389326
PA0600	two-component sensor, AgtS		1.349	0.43189	0.178873	0.747456
PA0601	two-component response regulator, AgtR		0.87	-0.200913	0.668656	0.174797
PA0602	probable binding protein component of ABC transporter		1.106	0.145351	0.855255	0.0679046
PA0603	AgtA		0.977	-0.0335695	0.979085	0.00917955
PA0604	AgtB		0.886	-0.174621	0.577722	0.238281
PA0605	AgtC		1.629	0.703987	0.139977	0.853943
PA0607	ribulose-phosphate 3-epimerase		1.127	0.172488	0.695326	0.157812
PA0608	probable phosphoglycolate phosphatase		0.809	-0.305788	0.775962	0.11016
PA0609	anthranilate synthetase component I		1.054	0.0758749	0.813041	0.0898878
PA0611	transcriptional regulator PrtR		0.783	-0.352916	0.714119	0.14623
PA0620	probable bacteriophage protein
PA0622	probable bacteriophage protein		1.306	0.385155	0.290684	0.536578
PA0641	probable bacteriophage protein		0.734	-0.446148	0.0395465	1.40289
PA0649	anthranilate synthase component II		0.724	-0.465938	0.0333633	1.47673
PA0650	anthranilate phosphoribosyltransferase		1.159	0.212881	0.245406	0.610114
PA0651	indole-3-glycerol-phosphate synthase		1.135	0.182692	0.308685	0.510485
PA0652	transcriptional regulator Vfr		1.029	0.041243	0.935541	0.0289374
PA0653	conserved hypothetical protein		0.84	-0.251539	0.663368	0.178245
PA0654	S-adenosylmethionine decarboxylase proenzyme		1.001	0.00144197	0.998073	0.000837481
PA0655	hypothetical protein		1.091	0.125651	0.574248	0.240901
PA0656	probable HIT family protein		0.851	-0.232769	0.428227	0.368326
PA0657	probable ATPase		0.899	-0.153607	0.934067	0.0296219
PA0658	probable short-chain dehydrogenase		0.77	-0.37707	0.155311	0.808799
PA0659	hypothetical protein		0.882	-0.181149	0.579238	0.237143
PA0660	hypothetical protein		1.008	0.0114956	0.978986	0.00922337
PA0661	conserved hypothetical protein
PA0662	N-acetyl-gamma-glutamyl-phosphate reductase		0.96	-0.0588937	0.941198	0.0263189
PA0663	hypothetical protein		0.882	-0.181149	0.899169	0.0461585
PA0664	hypothetical protein		0.929	-0.106249	0.917731	0.0372845
PA0665	conserved hypothetical protein		0.98	-0.0291463	0.979085	0.00917955
PA0666	conserved hypothetical protein		0.888	-0.171368	0.796405	0.0988661
PA0668	tyrosyl-tRNA synthetase 2		0.959	-0.0603973	0.941198	0.0263189
PA0672	heme oxygenase		1.085	0.117695	0.621294	0.206703
PA0680	HxcV		1.49	0.575312	0.258172	0.588091
PA0686	HxcR
PA0690	phosphate depletion regulated TPS partner A, PdtA		1.194	0.255803	0.860429	0.0652851
PA0704	probable amidase		0.935	-0.0969617	0.933496	0.0298877
PA0705	alpha-1,6-rhamnosyltransferase MigA		0.852	-0.231075	0.577143	0.238717
PA0707	transcriptional regulator ToxR		0.993	-0.0101344	0.999126	0.000379781
PA0715	hypothetical protein		1.092	0.126973	0.831842	0.079959
PA0716	hypothetical protein		0.597	-0.744197	0.0997334	1.00116
PA0720	helix destabilizing protein of bacteriophage Pf1		1.301	0.379621	0.634231	0.197753
PA0729	hypothetical protein		1.105	0.144046	0.815792	0.0884204
PA0730	probable transferase
PA0732	hypothetical protein		1.004	0.00575927	0.988619	0.00497084
PA0735	hypothetical protein		0.945	-0.0816138	0.931549	0.0307942
PA0736	hypothetical protein		1.13	0.176323	0.743926	0.128471
PA0741	conserved hypothetical protein		0.868	-0.204233	0.673235	0.171833
PA0743	probable 3-hydroxyisobutyrate dehydrogenase		1.059	0.0827026	0.829231	0.0813247
PA0744	probable enoyl-CoA hydratase/isomerase		0.954	-0.0679388	0.95097	0.0218333
PA0745	probable enoyl-CoA hydratase/isomerase		1.013	0.0186342	0.973826	0.0115187
PA0746	probable acyl-CoA dehydrogenase		1.02	0.0285692	0.978986	0.00922337
PA0747	probable aldehyde dehydrogenase		1.064	0.0894982	0.939981	0.026881
PA0750	uracil-DNA glycosylase		0.973	-0.0394883	0.979085	0.00917955
PA0754	hypothetical protein		0.828	-0.272297	0.421174	0.375539
PA0756	probable two-component response regulator		1.036	0.051024	0.979085	0.00917955
PA0758	hypothetical protein		0.958	-0.0619024	0.96308	0.0163376
PA0759	conserved hypothetical protein		0.983	-0.0247367	0.981971	0.00790122
PA0760	conserved hypothetical protein		1.223	0.290424	0.796405	0.0988661
PA0761	L-aspartate oxidase		1.038	0.0538064	0.96308	0.0163376
PA0762	sigma factor AlgU		0.957	-0.0634092	0.960534	0.0174874
PA0763	anti-sigma factor MucA		0.904	-0.145605	0.81909	0.0866682
PA0764	negative regulator for alginate biosynthesis MucB		0.932	-0.101598	0.816946	0.0878064
PA0766	serine protease MucD precursor		0.847	-0.239566	0.135721	0.867354
PA0767	GTP-binding protein LepA		1.054	0.0758749	0.810339	0.0913334
PA0768	signal peptidase I		1.022	0.0313952	0.954996	0.0199986
PA0769	hypothetical protein		1.063	0.0881416	0.945387	0.0243902
PA0770	ribonuclease III		1.093	0.128293	0.89605	0.0476676
PA0771	GTP-binding protein Era		1.026	0.0370307	0.945387	0.0243902
PA0773	pyridoxal phosphate biosynthetic protein PdxJ		1.212	0.27739	0.0842305	1.07453
PA0774	conserved hypothetical protein		0.873	-0.195946	0.907131	0.04233
PA0775	conserved hypothetical protein		1.095	0.130931	0.815792	0.0884204
PA0778	inhibitor of cysteine peptidase		0.955	-0.0664274	0.96308	0.0163376
PA0779	AsrA		1.058	0.0813396	0.796405	0.0988661
PA0781	hypothetical protein		0.96	-0.0588937	0.945387	0.0243902
PA0782	proline dehydrogenase PutA		0.863	-0.212568	0.419571	0.377194
PA0783	sodium/proline symporter PutP		0.799	-0.323733	0.225823	0.646232
PA0784	probable transcriptional regulator		0.993	-0.0101344	0.999564	0.000189233
PA0787	hypothetical protein
PA0788	hypothetical protein		1.03	0.0426443	0.96308	0.0163376
PA0792	propionate catabolic protein PrpD		0.968	-0.046921	0.96308	0.0163376
PA0793	hypothetical protein		0.966	-0.0499049	0.973826	0.0115187
PA0794	probable aconitate hydratase		0.876	-0.190997	0.439885	0.356661
PA0795	citrate synthase 2		0.985	-0.0218044	0.985955	0.00614271
PA0796	carboxyphosphonoenolpyruvate phosphonomutase		1.054	0.0758749	0.83384	0.0789175
PA0798	phospholipid methyltransferase		0.826	-0.275786	0.83384	0.0789175
PA0801	hypothetical protein
PA0803	hypothetical protein		0.897	-0.15682	0.937201	0.0281672
PA0804	probable oxidoreductase		1.027	0.0384362	0.96308	0.0163376
PA0805	hypothetical protein		0.001	-9.96578	4.40139e-16	15.3564
PA0807	AmpDh3		0.892	-0.164884	0.691157	0.160423
PA0808	hypothetical protein		1.402	0.487486	0.0816857	1.08785
PA0810	probable haloacid dehalogenase
PA0821	hypothetical protein
PA0827	hypothetical protein		0.861	-0.215915	0.885653	0.0527364
PA0832	conserved hypothetical protein		1.372	0.45628	0.399968	0.397975
PA0833	hypothetical protein		1.067	0.0935602	0.7411	0.130123
PA0834	conserved hypothetical protein		1.001	0.00144197	0.999564	0.000189233
PA0835	phosphate acetyltransferase		0.924	-0.114035	0.83384	0.0789175
PA0836	acetate kinase		0.983	-0.0247367	0.999564	0.000189233
PA0837	peptidyl-prolyl cis-trans isomerase SlyD		1.076	0.105678	0.695326	0.157812
PA0838	probable glutathione peroxidase		0.906	-0.142417	0.727624	0.138093
PA0840	probable oxidoreductase		0.972	-0.0409718	0.978986	0.00922337
PA0843	phospholipase accessory protein PlcR precursor
PA0847	diguanylate cyclase		1.892	0.919912	0.0239887	1.61999
PA0848	alkyl hydroperoxide reductase , AhpB		0.954	-0.0679388	0.945387	0.0243902
PA0849	thioredoxin reductase 2		0.943	-0.0846703	0.95097	0.0218333
PA0851	hypothetical protein		0.878	-0.187707	0.789761	0.102504
PA0852	chitin-binding protein CbpD precursor		0.807	-0.309359	0.0213758	1.67008
PA0853	probable oxidoreductase		0.956	-0.0649175	0.956681	0.0192329
PA0854	fumarate hydratase		0.977	-0.0335695	0.978986	0.00922337
PA0856	hypothetical protein		0.992	-0.011588	0.999564	0.000189233
PA0857	morphogene protein BolA		0.99	-0.0144996	0.996477	0.00153254
PA0859	hypothetical protein		0.999	-0.00144342	0.999564	0.000189233
PA0861	RbDA		1.088	0.121679	0.7411	0.130123
PA0862	hypothetical protein		0.854	-0.227692	0.849989	0.0705865
PA0863	probable oxidoreductase		0.993	-0.0101344	0.999564	0.000189233
PA0865	4-hydroxyphenylpyruvate dioxygenase		0.867	-0.205896	0.868836	0.0610624
PA0867	membrane-bound lysozyme inhibitor of c-type lysozyme MliC		1.195	0.257011	0.0561519	1.25064
PA0869	D-alanyl-D-alanine-endopeptidase		0.915	-0.128156	0.897812	0.0468144
PA0870	aromatic amino acid aminotransferase		1.075	0.104337	0.7411	0.130123
PA0871	pterin-4-alpha-carbinolamine dehydratase		1.09	0.124328	0.581238	0.235646
PA0872	phenylalanine-4-hydroxylase		1.128	0.173767	0.928645	0.0321503
PA0876	probable transcriptional regulator		1.061	0.0854247	0.978986	0.00922337
PA0887	acetyl-coenzyme A synthetase		0.967	-0.0484122	0.96308	0.0163376
PA0888	arginine/ornithine binding protein AotJ		1.056	0.0786098	0.803518	0.0950046
PA0891	hypothetical protein		1	0	0.999126	0.000379781
PA0892	arginine/ornithine transport protein AotP		1.063	0.0881416	0.881312	0.0548701
PA0893	transcriptional regulator ArgR		0.969	-0.0454314	0.978986	0.00922337
PA0895	N2-Succinylornithine 5-aminotransferase (SOAT) = N2-acetylornithine 5-aminotransferase (ACOAT)		1.051	0.0717627	0.827965	0.0819878
PA0896	subunit I of arginine N2-succinyltransferase = ornithine N2-succinyltransferase		1.133	0.180148	0.646192	0.189638
PA0897	subunit II of arginine N2-succinyltransferase = ornithine N2-succinyltransferase		1.019	0.0271541	0.9606	0.0174574
PA0898	N-Succinylglutamate 5-semialdehyde dehydrogenase		1.032	0.045443	0.96308	0.0163376
PA0899	N2-Succinylarginine dihydrolase		0.973	-0.0394883	0.979085	0.00917955
PA0900	hypothetical protein		1.008	0.0114956	0.98282	0.00752601
PA0901	N-Succinylglutamate desuccinylase		1.042	0.0593553	0.945387	0.0243902
PA0902	hypothetical protein		0.957	-0.0634092	0.959487	0.0179609
PA0903	alanyl-tRNA synthetase		1.064	0.0894982	0.755143	0.121971
PA0904	aspartate kinase alpha and beta chain		1.067	0.0935602	0.7411	0.130123
PA0905	RsmA		0.979	-0.0306192	0.984962	0.00658063
PA0913	MgtE		1.05	0.0703893	0.867	0.061981
PA0915	conserved hypothetical protein
PA0916	conserved hypothetical protein		1.254	0.326537	0.440403	0.35615
PA0917	potassium uptake protein Kup		0.869	-0.202572	0.892123	0.0495753
PA0919	alanyl-phosphatidylglycerol hydrolase		0.934	-0.0985055	0.893835	0.0487425
PA0920	alanyl-phosphatidylglycerol synthase		0.97	-0.0439433	0.978986	0.00922337
PA0925	hypothetical protein		1.163	0.217851	0.83384	0.0789175
PA0926	hypothetical protein		0.944	-0.0831412	0.975328	0.0108494
PA0927	D-lactate dehydrogenase (fermentative)		0.876	-0.190997	0.713154	0.146817
PA0928	sensor/response regulator hybrid		1.012	0.0172093	0.979085	0.00917955
PA0931	ferric enterobactin receptor PirA		1.192	0.253384	0.063287	1.19869
PA0932	cysteine synthase B		0.948	-0.077041	0.937488	0.0280343
PA0933	probable RNA methyltransferase		1.076	0.105678	0.96308	0.0163376
PA0934	GTP pyrophosphokinase		0.942	-0.086201	0.868836	0.0610624
PA0935	conserved hypothetical protein		0.921	-0.118727	0.854936	0.0680664
PA0936	lipopolysaccharide biosynthetic protein LpxO2		0.935	-0.0969617	0.899169	0.0461585
PA0937	conserved hypothetical protein		1.047	0.0662614	0.854936	0.0680664
PA0938	Wzz2		1.025	0.0356239	0.945387	0.0243902
PA0941	hypothetical protein		1.028	0.0398403	0.963622	0.0160931
PA0942	probable transcriptional regulator		0.001	-9.96578	4.40139e-16	15.3564
PA0943	hypothetical protein		0.985	-0.0218044	0.987714	0.0053686
PA0944	phosphoribosylaminoimidazole synthetase		1.077	0.107018	0.933496	0.0298877
PA0945	phosphoribosylaminoimidazole synthetase		1.022	0.0313952	0.953109	0.0208575
PA0946	hypothetical protein		1.042	0.0593553	0.892123	0.0495753
PA0947	conserved hypothetical protein		0.67	-0.577767	0.00479141	2.31954
PA0948	hypothetical protein		1.045	0.0635029	0.979085	0.00917955
PA0949	Trp repressor binding protein WrbA		0.913	-0.131313	0.704647	0.152028
PA0950	probable arsenate reductase		1.017	0.0243197	0.96308	0.0163376
PA0951	probable ribonuclease		0.992	-0.011588	0.999564	0.000189233
PA0953	probable thioredoxin		1.009	0.0129262	0.973826	0.0115187
PA0954	probable acylphosphatase		1.067	0.0935602	0.899169	0.0461585
PA0955	hypothetical protein		0.987	-0.018878	0.987714	0.0053686
PA0956	prolyl-tRNA synthetase		0.992	-0.011588	0.999564	0.000189233
PA0958	Basic amino acid, basic peptide and imipenem outer membrane porin OprD precursor		0.906	-0.142417	0.619257	0.208129
PA0959	hypothetical protein		1.011	0.015783	0.973826	0.0115187
PA0960	hypothetical protein		0.961	-0.0573917	0.973826	0.0115187
PA0961	probable cold-shock protein		0.968	-0.046921	0.973826	0.0115187
PA0962	DNA-binding protein from starved cells, Dps		1.013	0.0186342	0.970366	0.0130644
PA0963	aspartyl-tRNA synthetase		0.995	-0.00723157	0.999126	0.000379781
PA0964	pqsR-mediated PQS regulator, PmpR		1.068	0.0949116	0.868836	0.0610624
PA0965	Holliday junction resolvase RuvC		0.959	-0.0603973	0.979085	0.00917955
PA0966	Holliday junction DNA helicase RuvA		1.019	0.0271541	0.978986	0.00922337
PA0967	Holliday junction DNA helicase RuvB		1.045	0.0635029	0.874178	0.0584002
PA0968	conserved hypothetical protein		0.961	-0.0573917	0.979085	0.00917955
PA0969	TolQ protein		0.969	-0.0454314	0.96308	0.0163376
PA0970	TolR protein		0.966	-0.0499049	0.973826	0.0115187
PA0971	TolA protein		0.978	-0.0320936	0.9835	0.00722562
PA0972	TolB protein		1.056	0.0786098	0.798658	0.0976393
PA0973	Peptidoglycan associated lipoprotein OprL precursor		0.933	-0.100051	0.810339	0.0913334
PA0974	conserved hypothetical protein		0.981	-0.027675	0.988756	0.00491069
PA0975	probable radical activating enzyme		1000	9.96578	4.40139e-16	15.3564
PA0976	conserved hypothetical protein		1.143	0.192825	0.755143	0.121971
PA0981	hypothetical protein		0.965	-0.0513992	0.979085	0.00917955
PA0984	colicin immunity protein		1.327	0.408168	0.32572	0.487155
PA0985	pyocin S5		1.241	0.311503	0.258374	0.587751
PA0991	Histidine phosphotransfer protein HptA		0.946	-0.0800879	0.956681	0.0192329
PA0995	methylated-DNA--protein-cysteine methyltransferase
PA0996	PqsA		0.77	-0.37707	0.0696245	1.15724
PA0997	PqsB		0.561	-0.833927	4.40139e-16	15.3564
PA0998	PqsC		0.615	-0.701342	2.49133e-12	11.6036
PA0999	3-oxoacyl-[acyl-carrier-protein] synthase III		0.667	-0.584241	1.68123e-08	7.77437
PA1000	Quinolone signal response protein		0.733	-0.448115	0.001051	2.9784
PA1001	anthranilate synthase component I		0.775	-0.367732	0.0457116	1.33997
PA1002	anthranilate synthase component II		0.625	-0.678072	0.100893	0.996139
PA1003	Transcriptional regulator MvfR		0.889	-0.169745	0.933496	0.0298877
PA1004	quinolinate synthetase A		0.81	-0.304006	0.434117	0.362393
PA1005	conserved hypothetical protein		1.005	0.0071955	0.978986	0.00922337
PA1006	Protein PA1006		1.091	0.125651	0.834374	0.0786393
PA1008	bacterioferritin comigratory protein		1.019	0.0271541	0.959062	0.0181535
PA1009	hypothetical protein
PA1010	dihydrodipicolinate synthase		0.947	-0.0785637	0.895746	0.047815
PA1011	hypothetical protein		0.996	-0.00578235	0.997584	0.00105071
PA1013	phosphoribosylaminoimidazole-succinocarboxamide synthase		0.983	-0.0247367	0.98282	0.00752601
PA1014	1,2-glucosyltransferase WapB		0.996	-0.00578235	0.999564	0.000189233
PA1015	probable transcriptional regulator		1.119	0.16221	0.791358	0.101627
PA1016	hypothetical protein		0.872	-0.1976	0.743168	0.128913
PA1017	pimeloyl-CoA synthetase
PA1023	probable short-chain dehydrogenase		1.024	0.0342157	0.945387	0.0243902
PA1024	NADH:quinone reductase		1.171	0.227741	0.697512	0.156448
PA1027	delta1-Piperideine-6-carboxylate dehydrogenase		0.702	-0.510457	0.473899	0.324314
PA1029	hypothetical protein		0.797	-0.327348	0.742852	0.129098
PA1030	hypothetical protein		1.036	0.051024	0.979085	0.00917955
PA1032	QuiP		1.066	0.0922074	0.829231	0.0813247
PA1033	probable glutathione S-transferase		1.05	0.0703893	0.864625	0.0631724
PA1035	hypothetical protein		0.992	-0.011588	0.999564	0.000189233
PA1036	hypothetical protein		1.073	0.10165	0.796405	0.0988661
PA1039	conserved hypothetical protein		1.134	0.181421	0.789057	0.102892
PA1040	hypothetical protein		0.952	-0.0709665	0.978986	0.00922337
PA1041	probable outer membrane protein precursor		1.035	0.0496308	0.905595	0.0430661
PA1043	hypothetical protein		1.035	0.0496308	0.97487	0.0110532
PA1044	hypothetical protein		0.817	-0.291592	0.76672	0.115363
PA1045	hypothetical protein		0.869	-0.202572	0.928645	0.0321503
PA1046	hypothetical protein		1000	9.96578	4.40139e-16	15.3564
PA1047	probable esterase		0.936	-0.0954196	0.934067	0.0296219
PA1048	probable outer membrane protein precursor		0.826	-0.275786	0.534646	0.271934
PA1049	pyridoxine 5'-phosphate oxidase		1.069	0.0962619	0.7411	0.130123
PA1051	probable transporter		1.071	0.0989585	0.96308	0.0163376
PA1052	conserved hypothetical protein
PA1053	conserved hypothetical protein		1.055	0.077243	0.804645	0.0943955
PA1057	ShaD		0.887	-0.172994	0.917731	0.0372845
PA1059	ShaF
PA1061	conserved hypothetical protein		0.998	-0.00288828	0.994006	0.00261092
PA1062	hypothetical protein
PA1064	hypothetical protein		0.795	-0.330973	0.0129827	1.88664
PA1065	conserved hypothetical protein		0.901	-0.150401	0.796405	0.0988661
PA1066	probable short-chain dehydrogenase		1.133	0.180148	0.695326	0.157812
PA1068	probable heat shock protein (hsp90 family)		1.069	0.0962619	0.856365	0.0673413
PA1069	hypothetical protein		1.076	0.105678	0.695326	0.157812
PA1070	branched-chain amino acid transport protein BraG		0.996	-0.00578235	0.999564	0.000189233
PA1071	branched-chain amino acid transport protein BraF		0.975	-0.0365259	0.979085	0.00917955
PA1074	branched-chain amino acid transport protein BraC		0.904	-0.145605	0.591766	0.22785
PA1075	hypothetical protein		0.871	-0.199255	0.89605	0.0476676
PA1076	hypothetical protein		1.007	0.0100637	0.978986	0.00922337
PA1079	flagellar basal-body rod modification protein FlgD
PA1080	flagellar hook protein FlgE		0.912	-0.132894	0.855255	0.0679046
PA1082	flagellar basal-body rod protein FlgG
PA1083	flagellar L-ring protein precursor FlgH		0.866	-0.207561	0.899169	0.0461585
PA1084	flagellar P-ring protein precursor FlgI		0.943	-0.0846703	0.949867	0.0223373
PA1086	flagellar hook-associated protein 1 FlgK		1.181	0.240009	0.810339	0.0913334
PA1087	flagellar hook-associated protein type 3 FlgL		1.325	0.405992	0.420454	0.376282
PA1088	hypothetical protein		0.695	-0.524915	0.267922	0.571991
PA1089	conserved hypothetical protein		0.942	-0.086201	0.956681	0.0192329
PA1090	hypothetical protein		0.921	-0.118727	0.937488	0.0280343
PA1091	flagellar glycosyl transferase, FgtA		0.853	-0.229382	0.355455	0.449216
PA1092	flagellin type B		0.966	-0.0499049	0.962994	0.0163762
PA1093	hypothetical protein		0.949	-0.07552	0.96308	0.0163376
PA1094	flagellar capping protein FliD		1.009	0.0129262	0.978986	0.00922337
PA1095	hypothetical protein		1.01	0.0143553	0.98282	0.00752601
PA1096	hypothetical protein		0.988	-0.0174171	0.999564	0.000189233
PA1097	transcriptional regulator FleQ		0.991	-0.013043	0.999564	0.000189233
PA1099	two-component response regulator		1.526	0.609755	0.189717	0.721893
PA1101	Flagella M-ring outer membrane protein precursor		1.017	0.0243197	0.979085	0.00917955
PA1102	flagellar motor switch protein FliG		0.976	-0.0350469	0.978986	0.00922337
PA1103	probable flagellar assembly protein		0.93	-0.104697	0.801567	0.09606
PA1104	flagellum-specific ATP synthase FliI		1.019	0.0271541	0.979085	0.00917955
PA1111	hypothetical protein		1.414	0.499782	0.534646	0.271934
PA1112	conserved hypothetical protein		0.914	-0.129734	0.893835	0.0487425
PA1114	hypothetical protein		0.001	-9.96578	4.40139e-16	15.3564
PA1116	hypothetical protein
PA1117	hypothetical protein
PA1119	YfiB		0.991	-0.013043	0.999126	0.000379781
PA1120	diguanylate cyclase TpbB		1.009	0.0129262	0.999126	0.000379781
PA1121	YfiR		1.561	0.642471	0.0203054	1.69239
PA1122	putative peptide deformylase		1.003	0.00432161	0.987901	0.00528675
PA1123	hypothetical protein
PA1124	deoxyguanosinetriphosphate triphosphohydrolase		1.011	0.015783	0.973826	0.0115187
PA1126	hypothetical protein		1.195	0.257011	0.704725	0.15198
PA1127	probable oxidoreductase		1.072	0.100305	0.71102	0.148118
PA1128	probable transcriptional regulator		1.271	0.345964	0.7411	0.130123
PA1130	rhamnosyltransferase 2		1.033	0.0468403	0.958076	0.0186001
PA1135	conserved hypothetical protein		1.081	0.112367	0.661281	0.179614
PA1137	probable oxidoreductase
PA1139	hypothetical protein		1.029	0.041243	0.979085	0.00917955
PA1140	conserved hypothetical protein		1.136	0.183963	0.689199	0.161655
PA1141	probable transcriptional regulator		1.176	0.233888	0.646192	0.189638
PA1142	probable transcriptional regulator		1.365	0.448901	0.0679151	1.16803
PA1150	pyocin S2		1.027	0.0384362	0.979085	0.00917955
PA1151	pyocin S2 immunity protein		1.047	0.0662614	0.84391	0.0737037
PA1155	NrdB, tyrosyl radical-harboring component of class Ia ribonucleotide reductase		1.143	0.192825	0.222232	0.653194
PA1156	NrdA, catalytic component of class Ia ribonucleotide reductase		1.046	0.0648829	0.854936	0.0680664
PA1157	probable two-component response regulator		0.744	-0.426625	0.687189	0.162924
PA1158	probable two-component sensor
PA1159	probable cold-shock protein		0.923	-0.115597	0.743926	0.128471
PA1160	hypothetical protein		0.724	-0.465938	0.063287	1.19869
PA1161	rRNA methyltransferase		1.037	0.0524159	0.917731	0.0372845
PA1162	succinyl-diaminopimelate desuccinylase		0.953	-0.0694519	0.928864	0.0320478
PA1164	conserved hypothetical protein
PA1165	PcpS		0.78	-0.358454	0.704647	0.152028
PA1166	hypothetical protein		1.086	0.119024	0.695326	0.157812
PA1168	hypothetical protein
PA1169	probable lipoxygenase
PA1171	SltB2		1.09	0.124328	0.579399	0.237022
PA1174	periplasmic nitrate reductase protein NapA		1.117	0.159629	0.754662	0.122248
PA1175	NapD protein of periplasmic nitrate reductase
PA1178	PhoP/Q and low Mg2+ inducible outer membrane protein H1 precursor		1.053	0.0745054	0.815374	0.0886432
PA1179	two-component response regulator PhoP		0.969	-0.0454314	0.978986	0.00922337
PA1180	two-component sensor PhoQ		0.98	-0.0291463	0.982977	0.00745649
PA1188	hypothetical protein		1000	9.96578	4.40139e-16	15.3564
PA1192	conserved hypothetical protein		0.837	-0.2567	0.810339	0.0913334
PA1193	hypothetical protein		1.119	0.16221	0.817989	0.0872525
PA1195	hypothetical protein
PA1197	hypothetical protein		1.268	0.342555	0.203555	0.691318
PA1198	conserved hypothetical protein
PA1200	conserved hypothetical protein		1.052	0.0731347	0.842114	0.0746293
PA1201	probable transcriptional regulator		1.161	0.215368	0.76672	0.115363
PA1202	probable hydrolase		0.468	-1.09542	4.40139e-16	15.3564
PA1203	hypothetical protein		0.733	-0.448115	0.000682017	3.1662
PA1204	NAD(P)H quinone oxidoreductase		0.739	-0.436354	0.011402	1.94302
PA1205	conserved hypothetical protein		0.899	-0.153607	0.810671	0.0911552
PA1206	hypothetical protein		1.019	0.0271541	0.978986	0.00922337
PA1207	glutathione-regulated potassium-efflux system protein KefB		0.918	-0.123434	0.798388	0.0977861
PA1213	hypothetical protein		0.812	-0.300448	0.32572	0.487155
PA1214	hypothetical protein		1.042	0.0593553	0.978986	0.00922337
PA1215	hypothetical protein		0.855	-0.226004	0.899236	0.0461262
PA1216	hypothetical protein		0.996	-0.00578235	0.999564	0.000189233
PA1217	probable 2-isopropylmalate synthase		1000	9.96578	4.40139e-16	15.3564
PA1218	hypothetical protein		1.044	0.0621217	0.956681	0.0192329
PA1220	hypothetical protein
PA1222	probable membrane-bound lytic murein transglycolase A		0.915	-0.128156	0.889228	0.0509869
PA1223	probable transcriptional regulator
PA1225	probable NAD(P)H dehydrogenase		0.96	-0.0588937	0.978986	0.00922337
PA1226	probable transcriptional regulator		0.86	-0.217591	0.862722	0.0641292
PA1231	conserved hypothetical protein		1.252	0.324235	0.222232	0.653194
PA1234	hypothetical protein		1.071	0.0989585	0.905595	0.0430661
PA1240	probable enoyl-CoA hydratase/isomerase		1.012	0.0172093	0.993068	0.00302082
PA1241	probable transcriptional regulator
PA1243	probable sensor/response regulator hybrid		0.928	-0.107803	0.867	0.061981
PA1244	hypothetical protein		0.955	-0.0664274	0.933496	0.0298877
PA1245	AprX		0.339	-1.56064	4.40139e-16	15.3564
PA1246	alkaline protease secretion protein AprD		1.015	0.0214797	0.96308	0.0163376
PA1247	alkaline protease secretion protein AprE		1.021	0.0299829	0.945387	0.0243902
PA1248	Alkaline protease secretion outer membrane protein AprF precursor		0.965	-0.0513992	0.956681	0.0192329
PA1249	alkaline metalloproteinase precursor		0.883	-0.179515	0.794931	0.0996704
PA1250	alkaline proteinase inhibitor AprI		0.89	-0.168123	0.649985	0.187097
PA1251	probable chemotaxis transducer
PA1252	DpkA		0.802	-0.318326	0.768954	0.1141
PA1266.1	gi D-hydroxyproline dehydrogenase gamma-subunit, LphF
PA1269	probable transcriptional regulator		1.038	0.0538064	0.973826	0.0115187
PA1271	probable tonB-dependent receptor		0.973	-0.0394883	0.979085	0.00917955
PA1272	cob(I)alamin adenosyltransferase		1.029	0.041243	0.939262	0.0272134
PA1273	cobyrinic acid a,c-diamide synthase		0.88	-0.184425	0.589076	0.229829
PA1274	conserved hypothetical protein		0.128	-2.96578	4.40139e-16	15.3564
PA1276	cobalamin biosynthetic protein CobC		1.23	0.298658	0.74823	0.125965
PA1277	cobyric acid synthase		1.414	0.499782	0.427738	0.368822
PA1278	cobinamide kinase
PA1279	nicotinate-nucleotide--dimethylbenzimidazole phosphoribosyltransferase		0.837	-0.2567	0.539368	0.268115
PA1280	hypothetical protein
PA1283	probable transcriptional regulator		0.995	-0.00723157	0.999564	0.000189233
PA1285	probable transcriptional regulator		0.846	-0.24127	0.714743	0.14585
PA1287	probable glutathione peroxidase		0.916	-0.12658	0.794931	0.0996704
PA1288	probable outer membrane protein precursor		0.874	-0.194295	0.323967	0.489499
PA1292	probable 3-mercaptopyruvate sulfurtransferase		0.977	-0.0335695	0.978986	0.00922337
PA1293	hypothetical protein		0.888	-0.171368	0.472128	0.32594
PA1294	ribonuclease D		1.004	0.00575927	0.980395	0.00859911
PA1295	conserved hypothetical protein		0.652	-0.617056	0.382634	0.417216
PA1296	probable 2-hydroxyacid dehydrogenase		0.865	-0.209228	0.743168	0.128913
PA1298	conserved hypothetical protein		1.167	0.222805	0.855255	0.0679046
PA1300	ECF sigma factor		1.19	0.250962	0.445329	0.35132
PA1301	probable transmembrane sensor		1.003	0.00432161	0.978986	0.00922337
PA1302	probable heme utilization protein precursor		1.172	0.228973	0.707817	0.150079
PA1304	probable oligopeptidase		0.971	-0.0424568	0.979085	0.00917955
PA1305	hypothetical protein		0.91	-0.136062	0.854936	0.0680664
PA1307	conserved hypothetical protein		1.083	0.115033	0.867	0.061981
PA1308	hypothetical protein		0.845	-0.242977	0.857559	0.0667362
PA1311	2-phosphonoacetaldehyde hydrolase		1.17	0.226509	0.867	0.061981
PA1315	probable transcriptional regulator		1.1	0.137504	0.933496	0.0298877
PA1316	probable major facilitator superfamily (MFS) transporter		0.934	-0.0985055	0.973826	0.0115187
PA1317	cytochrome o ubiquinol oxidase subunit II		0.912	-0.132894	0.67243	0.172353
PA1318	cytochrome o ubiquinol oxidase subunit I		1.009	0.0129262	0.975328	0.0108494
PA1324	hypothetical protein		1.125	0.169925	0.32572	0.487155
PA1326	threonine dehydratase, biosynthetic		1.273	0.348232	0.685012	0.164302
PA1327	probable protease		1.196	0.258217	0.264088	0.578252
PA1330	probable short-chain dehydrogenase		1.234	0.303342	0.402308	0.395441
PA1335	AauR		1.01	0.0143553	0.995435	0.00198722
PA1337	glutaminase-asparaginase		0.944	-0.0831412	0.879051	0.0559861
PA1338	gamma-glutamyltranspeptidase precursor		0.937	-0.093879	0.899169	0.0461585
PA1339	AatP		0.853	-0.229382	0.365511	0.437099
PA1341	AatQ		0.883	-0.179515	0.937488	0.0280343
PA1342	AatJ		0.947	-0.0785637	0.899169	0.0461585
PA1343	hypothetical protein		1.214	0.279768	0.791305	0.101656
PA1344	probable short-chain dehydrogenase		0.995	-0.00723157	0.999126	0.000379781
PA1349	conserved hypothetical protein		0.978	-0.0320936	0.979085	0.00917955
PA1353	hypothetical protein		0.767	-0.382702	0.285124	0.544966
PA1354	hypothetical protein		0.959	-0.0603973	0.978986	0.00922337
PA1357	conserved hypothetical protein
PA1358	hypothetical protein		1.088	0.121679	0.868816	0.0610721
PA1364	probable transmembrane sensor		1.223	0.290424	0.7411	0.130123
PA1365	probable siderophore receptor		1.219	0.285698	0.326164	0.486564
PA1366	hypothetical protein
PA1367	hypothetical protein		0.001	-9.96578	4.40139e-16	15.3564
PA1372	hypothetical protein		0.996	-0.00578235	0.996477	0.00153254
PA1373	3-oxoacyl-acyl carrier protein synthase II		0.955	-0.0664274	0.978986	0.00922337
PA1375	erythronate-4-phosphate dehydrogenase		0.976	-0.0350469	0.980395	0.00859911
PA1376	isocitrate dehydrogenase kinase/phosphatase		0.985	-0.0218044	0.986417	0.00593953
PA1377	conserved hypothetical protein		0.99	-0.0144996	0.999126	0.000379781
PA1383	hypothetical protein		1.208	0.27262	0.543979	0.264418
PA1397	probable two-component response regulator		0.858	-0.22095	0.7411	0.130123
PA1398	hypothetical protein		1.349	0.43189	0.539368	0.268115
PA1401	hypothetical protein		1.059	0.0827026	0.962592	0.0165579
PA1402	hypothetical protein		1.041	0.0579701	0.975328	0.0108494
PA1403	probable transcriptional regulator		1.05	0.0703893	0.978986	0.00922337
PA1404	hypothetical protein		0.938	-0.0923402	0.903129	0.0442502
PA1407	hypothetical protein		1.026	0.0370307	0.986417	0.00593953
PA1408	hypothetical protein		1.037	0.0524159	0.922021	0.0352593
PA1410	probable periplasmic spermidine/putrescine-binding protein
PA1423	BdlA		0.829	-0.270556	0.427738	0.368822
PA1429	probable cation-transporting P-type ATPase		1000	9.96578	4.40139e-16	15.3564
PA1430	transcriptional regulator LasR		0.846	-0.24127	0.303712	0.517538
PA1431	regulatory protein RsaL		0.848	-0.237864	0.616413	0.210128
PA1432	autoinducer synthesis protein LasI		1.242	0.312665	0.646482	0.189443
PA1433	conserved hypothetical protein		0.965	-0.0513992	0.973826	0.0115187
PA1436	probable Resistance-Nodulation-Cell Division (RND) efflux transporter
PA1437	probable two-component response regulator		0.734	-0.446148	0.623397	0.205235
PA1440	hypothetical protein		0.963	-0.0543923	0.970366	0.0130644
PA1442	conserved hypothetical protein		1.002	0.00288251	0.999564	0.000189233
PA1443	flagellar motor switch protein FliM		1.046	0.0648829	0.874178	0.0584002
PA1444	flagellar motor switch protein FliN		1.092	0.126973	0.667869	0.175309
PA1445	flagellar protein FliO		1.023	0.0328061	0.979085	0.00917955
PA1446	flagellar biosynthetic protein FliP		0.918	-0.123434	0.959062	0.0181535
PA1450	conserved hypothetical protein
PA1451	conserved hypothetical protein
PA1452	flagellar biosynthesis protein FlhA		1.012	0.0172093	0.987714	0.0053686
PA1454	flagellar synthesis regulator FleN		1.077	0.107018	0.692396	0.159646
PA1455	sigma factor FliA		0.984	-0.0232698	0.999397	0.000261847
PA1456	two-component response regulator CheY		0.933	-0.100051	0.874178	0.0584002
PA1457	chemotaxis protein CheZ		0.954	-0.0679388	0.928645	0.0321503
PA1458	probable two-component sensor		0.956	-0.0649175	0.933496	0.0298877
PA1459	probable methyltransferase		0.898	-0.155213	0.541271	0.266586
PA1460	MotC		0.971	-0.0424568	0.982977	0.00745649
PA1461	MotD		0.892	-0.164884	0.820149	0.086107
PA1462	probable plasmid partitioning protein		0.976	-0.0350469	0.979085	0.00917955
PA1463	hypothetical protein		0.791	-0.33825	0.356963	0.447377
PA1464	probable purine-binding chemotaxis protein		0.993	-0.0101344	0.999564	0.000189233
PA1465	hypothetical protein		1.033	0.0468403	0.932323	0.0304338
PA1470	probable short-chain dehydrogenase		0.969	-0.0454314	0.978986	0.00922337
PA1471	hypothetical protein		0.714	-0.486004	0.402308	0.395441
PA1473	hypothetical protein		0.982	-0.0262051	0.983773	0.00710509
PA1474	hypothetical protein		0.909	-0.137648	0.857627	0.0667015
PA1475	heme exporter protein CcmA		0.883	-0.179515	0.867	0.061981
PA1478	hypothetical protein		0.865	-0.209228	0.930626	0.0312247
PA1479	cytochrome C-type biogenesis protein CcmE		1.029	0.041243	0.971774	0.0124345
PA1480	cytochrome C-type biogenesis protein CcmF		0.631	-0.664288	0.13657	0.864646
PA1481	cytochrome C biogenesis protein CcmG		0.782	-0.354759	0.450625	0.346185
PA1482	cytochrome C-type biogenesis protein CcmH		0.872	-0.1976	0.695326	0.157812
PA1483	cytochrome c-type biogenesis protein		1.042	0.0593553	0.934067	0.0296219
PA1484	probable transcriptional regulator		1.1	0.137504	0.945979	0.0241186
PA1490	probable transcriptional regulator		1.032	0.045443	0.96308	0.0163376
PA1492	hypothetical protein		0.853	-0.229382	0.905595	0.0430661
PA1493	sulfate-binding protein of ABC transporter		0.926	-0.110916	0.76672	0.115363
PA1494	mucoidy inhibitor gene A		1.043	0.0607392	0.885653	0.0527364
PA1495	hypothetical protein		1000	9.96578	4.40139e-16	15.3564
PA1500	probable oxidoreductase
PA1504	probable transcriptional regulator		1.186	0.246104	0.798658	0.0976393
PA1509	immunity protein, TplEi		1.181	0.240009	0.711624	0.14775
PA1512	secreted protein Hcp
PA1513	hypothetical protein		1.381	0.465713	0.548557	0.260779
PA1514	ureidoglycolate hydrolaseYbbT		0.745	-0.424688	0.60773	0.216289
PA1516	hypothetical protein		0.897	-0.15682	0.666918	0.175927
PA1517	conserved hypothetical protein		0.908	-0.139236	0.945387	0.0243902
PA1518	conserved hypothetical protein		0.92	-0.120294	0.899169	0.0461585
PA1520	probable transcriptional regulator		0.962	-0.0558912	0.950084	0.0222379
PA1521	probable guanine deaminase		0.94	-0.0892673	0.939981	0.026881
PA1522	hypothetical protein
PA1523	xanthine dehydrogenase		1.041	0.0579701	0.978986	0.00922337
PA1524	xanthine dehydrogenase
PA1526	probable transcriptional regulator		0.977	-0.0335695	0.978986	0.00922337
PA1527	conserved hypothetical protein		0.891	-0.166503	0.704647	0.152028
PA1528	cell division protein ZipA		1.001	0.00144197	0.981262	0.00821514
PA1529	DNA ligase		1.038	0.0538064	0.903129	0.0442502
PA1530	hypothetical protein		1.096	0.132248	0.815223	0.0887234
PA1531	hypothetical protein
PA1532	DNA polymerase subunits gamma and tau		0.968	-0.046921	0.973826	0.0115187
PA1533	conserved hypothetical protein		1.046	0.0648829	0.854936	0.0680664
PA1534	recombination protein RecR		0.976	-0.0350469	0.979085	0.00917955
PA1535	citronellyl-CoA dehydrogenase		2.06	1.04264	0.0102889	1.98763
PA1543	adenine phosphoribosyltransferase		0.924	-0.114035	0.83384	0.0789175
PA1544	transcriptional regulator Anr		0.909	-0.137648	0.743843	0.128519
PA1545	hypothetical protein		0.937	-0.093879	0.945979	0.0241186
PA1546	oxygen-independent coproporphyrinogen III oxidase		0.978	-0.0320936	0.978986	0.00922337
PA1550	hypothetical protein		0.946	-0.0800879	0.945387	0.0243902
PA1551	probable ferredoxin		0.973	-0.0394883	0.979085	0.00917955
PA1552	Cytochrome c oxidase, cbb3-type, CcoP subunit		1.059	0.0827026	0.794931	0.0996704
PA1552.1	Cytochrome c oxidase, cbb3-type, CcoQ subunit		0.87	-0.200913	0.7411	0.130123
PA1553	Cytochrome c oxidase, cbb3-type, CcoO subunit		1.069	0.0962619	0.789057	0.102892
PA1554	Cytochrome c oxidase, cbb3-type, CcoN subunit		1.339	0.421156	0.579399	0.237022
PA1555	Cytochrome c oxidase, cbb3-type, CcoP subunit		1.268	0.342555	0.167053	0.777145
PA1556	Cytochrome c oxidase, cbb3-type, CcoO subunit		1.001	0.00144197	0.979085	0.00917955
PA1557	Cytochrome c oxidase, cbb3-type, CcoN subunit
PA1558	hypothetical protein		1.322	0.402722	0.00203268	2.69193
PA1561	aerotaxis receptor Aer		0.913	-0.131313	0.761615	0.118265
PA1562	aconitate hydratase 1		1.113	0.154454	0.402308	0.395441
PA1563	conserved hypothetical protein		1.126	0.171207	0.90331	0.0441631
PA1564	conserved hypothetical protein		0.672	-0.573467	0.0340701	1.46763
PA1571	hypothetical protein		2.179	1.12367	7.29452e-09	8.137
PA1572	conserved hypothetical protein		0.874	-0.194295	0.933496	0.0298877
PA1574	conserved hypothetical protein		1.04	0.0565835	0.893835	0.0487425
PA1576	probable 3-hydroxyisobutyrate dehydrogenase		0.829	-0.270556	0.448192	0.348536
PA1578	hypothetical protein		0.876	-0.190997	0.908511	0.0416699
PA1579	hypothetical protein		0.853	-0.229382	0.17561	0.75545
PA1580	citrate synthase		0.814	-0.296899	0.0312003	1.50584
PA1581	succinate dehydrogenase (C subunit)		1.184	0.243669	0.300355	0.522365
PA1582	succinate dehydrogenase (D subunit)		1.101	0.138814	0.746945	0.126711
PA1583	succinate dehydrogenase (A subunit)		1.053	0.0745054	0.812359	0.0902521
PA1584	succinate dehydrogenase (B subunit)		1.066	0.0922074	0.74823	0.125965
PA1585	2-oxoglutarate dehydrogenase (E1 subunit)		0.926	-0.110916	0.766956	0.11523
PA1586	dihydrolipoamide succinyltransferase (E2 subunit)		0.926	-0.110916	0.76672	0.115363
PA1587	dihydrolipoamide dehydrogenase Lpd		0.959	-0.0603973	0.939343	0.027176
PA1588	succinyl-CoA synthetase beta chain		0.979	-0.0306192	0.979085	0.00917955
PA1589	succinyl-CoA synthetase alpha chain		0.935	-0.0969617	0.822629	0.084796
PA1590	branched chain amino acid transporter		1.116	0.158337	0.933496	0.0298877
PA1591	hypothetical protein
PA1592	hypothetical protein		1.149	0.200379	0.290684	0.536578
PA1593	hypothetical protein		0.838	-0.254978	0.842114	0.0746293
PA1594	hypothetical protein		1.249	0.320773	0.0537185	1.26988
PA1596	heat shock protein HtpG		1.023	0.0328061	0.945979	0.0241186
PA1597	hypothetical protein		0.985	-0.0218044	0.988416	0.00506011
PA1601	probable aldehyde dehydrogenase
PA1603	probable transcriptional regulator		0.848	-0.237864	0.83384	0.0789175
PA1605	hypothetical protein		0.992	-0.011588	0.999564	0.000189233
PA1606	hypothetical protein
PA1607	conserved hypothetical protein		1.17	0.226509	0.689199	0.161655
PA1608	probable chemotaxis transducer		0.984	-0.0232698	0.999564	0.000189233
PA1609	beta-ketoacyl-ACP synthase I		0.835	-0.260152	0.0818524	1.08697
PA1610	beta-hydroxydecanoyl-ACP dehydrase		0.921	-0.118727	0.7411	0.130123
PA1611	hybrid sensor kinase		1.089	0.123004	0.953109	0.0208575
PA1613	hypothetical protein		1.129	0.175045	0.917731	0.0372845
PA1614	glycerol-3-phosphate dehydrogenase, biosynthetic		0.977	-0.0335695	0.983169	0.00737175
PA1615	probable lipase		0.779	-0.360305	0.18938	0.722665
PA1616	conserved hypothetical protein		0.917	-0.125006	0.953109	0.0208575
PA1618	conserved hypothetical protein		0.964	-0.0528949	0.973826	0.0115187
PA1623	conserved hypothetical protein		1.064	0.0894982	0.809262	0.0919109
PA1624	hypothetical protein		0.943	-0.0846703	0.874178	0.0584002
PA1628	probable 3-hydroxyacyl-CoA dehydrogenase		1.144	0.194087	0.905595	0.0430661
PA1636	two-component sensor KdpD		0.722	-0.469929	0.532232	0.273899
PA1637	two-component response regulator KdpE		0.953	-0.0694519	0.978986	0.00922337
PA1638	conserved hypothetical protein
PA1639	hypothetical protein		1.088	0.121679	0.930113	0.0314643
PA1640	conserved hypothetical protein		1.066	0.0922074	0.874178	0.0584002
PA1641	hypothetical protein		0.877	-0.189351	0.534646	0.271934
PA1642	selenophosphate synthetase		0.907	-0.140826	0.752204	0.123664
PA1643	conserved hypothetical protein		0.943	-0.0846703	0.949867	0.0223373
PA1644	conserved hypothetical protein		0.891	-0.166503	0.813041	0.0898878
PA1645	hypothetical protein		1.075	0.104337	0.96308	0.0163376
PA1647	probable sulfate transporter
PA1648	probable oxidoreductase		0.811	-0.302226	0.778098	0.108966
PA1652	hypothetical protein		0.852	-0.231075	0.842623	0.0743666
PA1654	probable aminotransferase		0.866	-0.207561	0.810339	0.0913334
PA1655	probable glutathione S-transferase		0.914	-0.129734	0.88491	0.0531009
PA1657	HsiB2		0.884	-0.177882	0.84391	0.0737037
PA1658	HsiC2		1.401	0.486457	0.0176016	1.75445
PA1662	clpV2		0.728	-0.45799	0.222232	0.653194
PA1664	OrfX
PA1666	Lip2		0.807	-0.309359	0.804645	0.0943955
PA1673	hypothetical protein		0.9	-0.152003	0.714732	0.145857
PA1674	GTP cyclohydrolase I precursor		0.769	-0.378944	0.0178088	1.74936
PA1675	conserved hypothetical protein		0.932	-0.101598	0.96308	0.0163376
PA1677	conserved hypothetical protein		1.045	0.0635029	0.857627	0.0667015
PA1678	probable DNA methylase		0.964	-0.0528949	0.973826	0.0115187
PA1679	hypothetical protein		0.9	-0.152003	0.934067	0.0296219
PA1680	hypothetical protein		1.09	0.124328	0.905868	0.0429349
PA1681	chorismate synthase		1.024	0.0342157	0.945744	0.0242266
PA1683	probable sugar aldolase		1.068	0.0949116	0.792601	0.100946
PA1684	1,2-dihydroxy-3-keto-5-methylthiopentene dioxygenase MtnD		1.029	0.041243	0.934067	0.0296219
PA1685	enolase-phosphatase E-1		1.04	0.0565835	0.945979	0.0241186
PA1686	DNA-3-methyladenine glycosidase II		0.574	-0.800877	0.0809369	1.09185
PA1687	spermidine synthase		1.037	0.0524159	0.905595	0.0430661
PA1689	conserved hypothetical protein		1.008	0.0114956	0.978986	0.00922337
PA1706	type III secretion protein PcrV		0.775	-0.367732	0.304742	0.516068
PA1707	regulatory protein PcrH		0.615	-0.701342	1.0353e-06	5.98493
PA1708	translocator protein PopB		0.646	-0.630394	0.32572	0.487155
PA1709	Translocator outer membrane protein PopD precursor		0.762	-0.392137	0.362919	0.44019
PA1710	ExsC, exoenzyme S synthesis protein C precursor.		0.791	-0.33825	0.687189	0.162924
PA1711	ExsE		0.9	-0.152003	0.8482	0.0715017
PA1713	transcriptional regulator ExsA		0.875	-0.192645	0.625587	0.203712
PA1714	ExsD		0.908	-0.139236	0.754911	0.122104
PA1715	type III export apparatus protein		0.457	-1.12973	0.0125801	1.90031
PA1716	Type III secretion outer membrane protein PscC precursor		1.149	0.200379	0.889228	0.0509869
PA1717	type III export protein PscD		0.809	-0.305788	0.445329	0.35132
PA1719	type III export protein PscF		0.941	-0.0877334	0.96308	0.0163376
PA1720	type III export protein PscG		0.867	-0.205896	0.89677	0.0473188
PA1723	type III export protein PscJ		0.992	-0.011588	0.999564	0.000189233
PA1726	periplasmic beta-glucosidase		0.939	-0.0908029	0.95097	0.0218333
PA1728	hypothetical protein		1.035	0.0496308	0.975328	0.0108494
PA1729	conserved hypothetical protein
PA1730	conserved hypothetical protein		1.105	0.144046	0.488719	0.310941
PA1731	conserved hypothetical protein		1.187	0.24732	0.527552	0.277735
PA1732	conserved hypothetical protein		1.046	0.0648829	0.934067	0.0296219
PA1733	conserved hypothetical protein		1.032	0.045443	0.956681	0.0192329
PA1734	hypothetical protein		0.948	-0.077041	0.978986	0.00922337
PA1736	probable acyl-CoA thiolase		0.913	-0.131313	0.948938	0.0227623
PA1737	probable 3-hydroxyacyl-CoA dehydrogenase		0.991	-0.013043	0.999564	0.000189233
PA1742	Glutamine amidotransferase class I		1.019	0.0271541	0.9606	0.0174574
PA1745	hypothetical protein		1.068	0.0949116	0.789057	0.102892
PA1746	hypothetical protein		1.172	0.228973	0.74279	0.129134
PA1748	probable enoyl-CoA hydratase/isomerase		0.94	-0.0892673	0.90872	0.04157
PA1749	hypothetical protein		1.138	0.186501	0.543979	0.264418
PA1750	phospho-2-dehydro-3-deoxyheptonate aldolase		1.02	0.0285692	0.949867	0.0223373
PA1752	hypothetical protein		1.028	0.0398403	0.933496	0.0298877
PA1753	conserved hypothetical protein		0.934	-0.0985055	0.934067	0.0296219
PA1754	transcriptional regulator CysB		0.973	-0.0394883	0.975208	0.0109029
PA1755	hypothetical protein		1.155	0.207893	0.873498	0.0587382
PA1756	3'-phosphoadenosine-5'-phosphosulfate reductase		1.323	0.403813	0.0898404	1.04653
PA1757	homoserine kinase		1.066	0.0922074	0.937201	0.0281672
PA1758	para-aminobenzoate synthase component I		0.996	-0.00578235	0.999564	0.000189233
PA1759	probable transcriptional regulator		1.534	0.617298	0.225041	0.647738
PA1760	probable transcriptional regulator		1.363	0.446786	0.418287	0.378526
PA1766	hypothetical protein		1.077	0.107018	0.827965	0.0819878
PA1767	hypothetical protein		1.085	0.117695	0.630165	0.200546
PA1768	hypothetical protein		1.077	0.107018	0.713154	0.146817
PA1769	conserved hypothetical protein		1.087	0.120352	0.711624	0.14775
PA1770	phosphoenolpyruvate synthase		0.969	-0.0454314	0.96308	0.0163376
PA1772	probable methyltransferase		0.904	-0.145605	0.593996	0.226217
PA1773	CmaX protein		1.133	0.180148	0.860445	0.065277
PA1774	CrfX protein		0.965	-0.0513992	0.979085	0.00917955
PA1775	conserved cytoplasmic membrane protein, CmpX protein		0.964	-0.0528949	0.966821	0.0146537
PA1776	ECF sigma factor SigX		1.592	0.67084	0.186107	0.730238
PA1777	Major porin and structural outer membrane porin OprF precursor		1.012	0.0172093	0.973826	0.0115187
PA1778	uroporphyrin-III C-methyltransferase		0.5	-1	0.0180038	1.74464
PA1779	assimilatory nitrate reductase		1.331	0.412511	0.493997	0.306275
PA1780	assimilatory nitrite reductase small subunit		1.365	0.448901	0.0353902	1.45112
PA1781	assimilatory nitrite reductase large subunit		0.98	-0.0291463	0.979085	0.00917955
PA1783	nitrate transporter		1000	9.96578	4.40139e-16	15.3564
PA1785	NasT		1000	9.96578	4.40139e-16	15.3564
PA1786	NasS		0.797	-0.327348	0.667869	0.175309
PA1787	aconitate hydratase 2		1.028	0.0398403	0.934067	0.0296219
PA1789	hypothetical protein		0.929	-0.106249	0.790665	0.102008
PA1790	hypothetical protein		1.095	0.130931	0.937389	0.0280803
PA1791	hypothetical protein		1.037	0.0524159	0.956681	0.0192329
PA1792	conserved hypothetical protein		0.905	-0.14401	0.939981	0.026881
PA1793	peptidyl-prolyl cis-trans isomerase B		0.977	-0.0335695	0.978986	0.00922337
PA1794	glutaminyl-tRNA synthetase		0.965	-0.0513992	0.959062	0.0181535
PA1795	cysteinyl-tRNA synthetase		0.991	-0.013043	0.999564	0.000189233
PA1796	5,10-methylene-tetrahydrofolate dehydrogenase / cyclohydrolase		1.002	0.00288251	0.979085	0.00917955
PA1798	two-component sensor, ParS		0.909	-0.137648	0.953109	0.0208575
PA1799	two-component response regulator, ParR
PA1800	trigger factor		0.971	-0.0424568	0.973826	0.0115187
PA1801	ClpP		1.135	0.182692	0.267728	0.572307
PA1802	ClpX		0.86	-0.217591	0.220817	0.655968
PA1803	Lon protease		0.997	-0.00433459	0.995435	0.00198722
PA1804	DNA-binding protein HU		1.067	0.0935602	0.7411	0.130123
PA1805	peptidyl-prolyl cis-trans isomerase D		0.957	-0.0634092	0.934669	0.0293423
PA1806	NADH-dependent enoyl-ACP reductase		1.15	0.201634	0.284474	0.545957
PA1807	NppD		0.998	-0.00288828	0.999564	0.000189233
PA1808	NppC		1.264	0.337996	0.725153	0.13957
PA1809	NppB		1.299	0.377401	0.257383	0.589421
PA1810	NppA2		0.937	-0.093879	0.899236	0.0461262
PA1811	NppA1		2.15	1.10434	0.00050132	3.29989
PA1812	membrane-bound lytic murein transglycosylase D precursor
PA1813	probable hydroxyacylglutathione hydrolase		0.852	-0.231075	0.692396	0.159646
PA1815	ribonuclease H		0.868	-0.204233	0.371894	0.429581
PA1816	DNA polymerase III, epsilon chain		0.983	-0.0247367	0.983773	0.00710509
PA1817	hypothetical protein		0.961	-0.0573917	0.962592	0.0165579
PA1818	lysine decarboxylase		1.007	0.0100637	0.982977	0.00745649
PA1819	probable amino acid permease		0.831	-0.26708	0.237136	0.625003
PA1820	sodium/proton antiporter NhaB		1.02	0.0285692	0.979085	0.00917955
PA1821	probable enoyl-CoA hydratase/isomerase		1.083	0.115033	0.714743	0.14585
PA1822	hypothetical protein		0.99	-0.0144996	0.997847	0.000936113
PA1823	NudC		0.435	-1.20091	5.9789e-07	6.22338
PA1825	hypothetical protein		0.904	-0.145605	0.857627	0.0667015
PA1828	probable short-chain dehydrogenase		1.134	0.181421	0.371991	0.429468
PA1829	hypothetical protein		0.971	-0.0424568	0.978004	0.0096592
PA1830	hypothetical protein		0.992	-0.011588	0.999564	0.000189233
PA1831	hypothetical protein		1.138	0.186501	0.897812	0.0468144
PA1832	probable protease		0.946	-0.0800879	0.934067	0.0296219
PA1833	probable oxidoreductase		1.017	0.0243197	0.96308	0.0163376
PA1835	hypothetical protein		1.003	0.00432161	0.999564	0.000189233
PA1837	hypothetical protein		0.895	-0.16004	0.830459	0.080682
PA1838	sulfite reductase		0.925	-0.112475	0.831842	0.079959
PA1840	hypothetical protein		0.965	-0.0513992	0.979085	0.00917955
PA1841	hypothetical protein		0.946	-0.0800879	0.956681	0.0192329
PA1842	hypothetical protein		1.008	0.0114956	0.982977	0.00745649
PA1843	methionine synthase		0.927	-0.109359	0.778597	0.108687
PA1846	cis/trans isomerase		0.674	-0.56918	0.0134764	1.87043
PA1847	NfuA		0.923	-0.115597	0.761615	0.118265
PA1852	hypothetical protein		0.8	-0.321928	0.291892	0.534779
PA1853	probable transcriptional regulator		2.76	1.46467	0.000212311	3.67303
PA1857	conserved hypothetical protein		1.304	0.382944	0.0384222	1.41542
PA1859	probable transcriptional regulator		1.412	0.49774	0.134837	0.870191
PA1860	hypothetical protein		1.019	0.0271541	0.978986	0.00922337
PA1861	molybdenum transport protein ModC		0.971	-0.0424568	0.982977	0.00745649
PA1863	molybdate-binding periplasmic protein precursor ModA		1.124	0.168642	0.42433	0.372296
PA1864	probable transcriptional regulator		0.944	-0.0831412	0.978986	0.00922337
PA1866	hypothetical protein
PA1869	probable acyl carrier protein		0.634	-0.657445	0.18938	0.722665
PA1870	hypothetical protein		1.004	0.00575927	0.993025	0.00303997
PA1872	hypothetical protein		1.003	0.00432161	0.997371	0.00114344
PA1876	probable ATP-binding/permease fusion ABC transporter
PA1878	hypothetical protein
PA1880	probable oxidoreductase		1.344	0.426533	0.646192	0.189638
PA1881	probable oxidoreductase
PA1885	conserved hypothetical protein		1.021	0.0299829	0.984962	0.00658063
PA1887	hypothetical protein		1.469	0.554834	0.131232	0.881962
PA1888	hypothetical protein		1.169	0.225275	0.897812	0.0468144
PA1889	hypothetical protein		0.926	-0.110916	0.905595	0.0430661
PA1890	probable glutathione S-transferase		0.935	-0.0969617	0.899236	0.0461262
PA1894	hypothetical protein		0.652	-0.617056	0.267736	0.572293
PA1895	hypothetical protein
PA1899	probable phenazine biosynthesis protein		0.581	-0.78339	0.0102889	1.98763
PA1900	probable phenazine biosynthesis protein		0.651	-0.619271	2.84329e-08	7.54618
PA1904	probable phenazine biosynthesis protein		0.497	-1.00868	4.40139e-16	15.3564
PA1905	probable pyridoxamine 5'-phosphate oxidase		0.744	-0.426625	0.000173672	3.76027
PA1910	ferric-mycobactin receptor, FemA		1.215	0.280956	0.804645	0.0943955
PA1911	sigma factor regulator, FemR
PA1913	hypothetical protein		0.981	-0.027675	0.9835	0.00722562
PA1914	conserved hypothetical protein		1.102	0.140124	0.827965	0.0819878
PA1921	hypothetical protein		0.891	-0.166503	0.687441	0.162765
PA1922	probable TonB-dependent receptor		1.116	0.158337	0.695326	0.157812
PA1923	hypothetical protein		1.143	0.192825	0.241653	0.616809
PA1924	hypothetical protein		1.15	0.201634	0.90872	0.04157
PA1925	hypothetical protein		1.124	0.168642	0.455083	0.341909
PA1926	Uncharacterized protein		1.248	0.319618	0.704647	0.152028
PA1927	5-methyltetrahydropteroyltriglutamate-homocysteine S-methyltransferase		1.296	0.374066	0.00901768	2.04491
PA1929	hypothetical protein		0.724	-0.465938	0.551975	0.258081
PA1930	probable chemotaxis transducer		1.12	0.163499	0.728053	0.137837
PA1934	hypothetical protein		0.82	-0.286304	0.766956	0.11523
PA1940	hypothetical protein		0.795	-0.330973	0.310985	0.50726
PA1941	hypothetical protein		1.045	0.0635029	0.935622	0.0288994
PA1944	hypothetical protein		1.075	0.104337	0.849989	0.0705865
PA1948	membrane protein component of ABC ribose transporter		1.177	0.235114	0.290684	0.536578
PA1949	ribose operon repressor RbsR
PA1950	ribokinase		0.962	-0.0558912	0.973826	0.0115187
PA1951	FapF		1.047	0.0662614	0.96308	0.0163376
PA1960	hypothetical protein		0.772	-0.373327	0.687189	0.162924
PA1961	probable transcriptional regulator		0.708	-0.498179	0.203442	0.69156
PA1964	probable ATP-binding component of ABC transporter		1.297	0.375178	0.573606	0.241386
PA1965	hypothetical protein		0.89	-0.168123	0.69412	0.158565
PA1966	hypothetical protein		0.952	-0.0709665	0.978986	0.00922337
PA1969	hypothetical protein		0.899	-0.153607	0.548557	0.260779
PA1970	hypothetical protein
PA1973	pyrroloquinoline quinone biosynthesis protein F
PA1976	ErcS'		1000	9.96578	4.40139e-16	15.3564
PA1979	sensor kinase, EraS
PA1981	hypothetical protein
PA1982	quinoprotein ethanol dehydrogenase		0.835	-0.260152	0.724036	0.14024
PA1983	cytochrome c550		1.603	0.680774	0.141271	0.849948
PA1986	pyrroloquinoline quinone biosynthesis protein B		0.974	-0.0380063	0.979085	0.00917955
PA1987	pyrroloquinoline quinone biosynthesis protein C		0.767	-0.382702	0.471311	0.326692
PA1988	pyrroloquinoline quinone biosynthesis protein D		0.907	-0.140826	0.948938	0.0227623
PA1994	hypothetical protein		1.034	0.0482362	0.96308	0.0163376
PA1995	hypothetical protein		0.736	-0.442222	0.654136	0.184332
PA1997	probable AMP-binding enzyme		0.942	-0.086201	0.92498	0.0338676
PA2001	acetyl-CoA acetyltransferase		1.027	0.0384362	0.945387	0.0243902
PA2003	3-hydroxybutyrate dehydrogenase		0.693	-0.529073	0.0013503	2.86957
PA2007	maleylacetoacetate isomerase		1.167	0.222805	0.449944	0.346842
PA2008	fumarylacetoacetase		1.074	0.102994	0.844574	0.0733624
PA2009	homogentisate 1,2-dioxygenase		1.174	0.231432	0.60698	0.216826
PA2010	probable transcriptional regulator
PA2011	3-hydroxy-3-methylglutaryl-CoA lyase		1.046	0.0648829	0.96308	0.0163376
PA2012	methylcrotonyl-CoA carboxylase, alpha-subunit (biotin-containing)		0.802	-0.318326	0.340005	0.468514
PA2013	putative 3-methylglutaconyl-CoA hydratase		0.797	-0.327348	0.567783	0.245818
PA2014	methylcrotonyl-CoA carboxylase, beta-subunit		1.012	0.0172093	0.982977	0.00745649
PA2015	putative isovaleryl-CoA dehydrogenase		0.939	-0.0908029	0.937488	0.0280343
PA2016	regulator of liu genes
PA2018	Resistance-Nodulation-Cell Division (RND) multidrug efflux transporter MexY
PA2019	Resistance-Nodulation-Cell Division (RND) multidrug efflux membrane fusion protein MexX precursor		1.479	0.564622	0.304948	0.515774
PA2020	MexZ		0.967	-0.0484122	0.979085	0.00917955
PA2021	hypothetical protein		0.975	-0.0365259	0.979085	0.00917955
PA2023	UTP--glucose-1-phosphate uridylyltransferase		0.826	-0.275786	0.0538994	1.26842
PA2024	probable ring-cleaving dioxygenase		0.983	-0.0247367	0.996477	0.00153254
PA2025	glutathione reductase		1.023	0.0328061	0.945387	0.0243902
PA2029	hypothetical protein		1000	9.96578	4.40139e-16	15.3564
PA2031	hypothetical protein		1.128	0.173767	0.821399	0.0854458
PA2032	probable transcriptional regulator
PA2033	hypothetical protein		0.917	-0.125006	0.706614	0.150818
PA2034	hypothetical protein		1.095	0.130931	0.544165	0.264269
PA2040	Glutamylpolyamine synthetase		1.769	0.822934	0.0230333	1.63764
PA2042	probable transporter (membrane subunit)		0.794	-0.332789	0.305886	0.514441
PA2044	hypothetical protein		0.982	-0.0262051	0.995435	0.00198722
PA2046	hypothetical protein		1.009	0.0129262	0.999126	0.000379781
PA2047	probable transcriptional regulator		0.907	-0.140826	0.92499	0.0338629
PA2049	hypothetical protein		0.001	-9.96578	4.40139e-16	15.3564
PA2052	cyanate lyase		1.313	0.392867	0.0169462	1.77093
PA2054	transcriptional regulator CynR		1.199	0.261832	0.810339	0.0913334
PA2062	probable pyridoxal-phosphate dependent enzyme		0.871	-0.199255	0.928033	0.0324367
PA2066	hypothetical protein		0.736	-0.442222	0.380906	0.419182
PA2067	probable hydrolase		0.828	-0.272297	0.311454	0.506606
PA2069	probable carbamoyl transferase		0.581	-0.78339	4.40139e-16	15.3564
PA2070	hypothetical protein
PA2071	elongation factor G		0.953	-0.0694519	0.92499	0.0338629
PA2072	conserved hypothetical protein		0.93	-0.104697	0.967786	0.0142205
PA2077	oleate 10S-lipoxygenase		1.07	0.0976108	0.960534	0.0174874
PA2080	kynureninase KynU		0.982	-0.0262051	0.994006	0.00261092
PA2081	kynurenine formamidase, KynB		0.794	-0.332789	0.134837	0.870191
PA2082	KynR		0.924	-0.114035	0.96308	0.0163376
PA2089	hypothetical protein
PA2097	probable flavin-binding monooxygenase		1.114	0.155749	0.83384	0.0789175
PA2101	conserved hypothetical protein		1.099	0.136191	0.953109	0.0208575
PA2107	hypothetical protein		1.214	0.279768	0.81909	0.0866682
PA2108	probable decarboxylase		1.133	0.180148	0.932323	0.0304338
PA2117	hypothetical protein		0.985	-0.0218044	0.999126	0.000379781
PA2119	alcohol dehydrogenase (Zn-dependent)		1.031	0.0440443	0.978986	0.00922337
PA2121	probable transcriptional regulator
PA2126	cupA gene regulator C, CgrC
PA2134	hypothetical protein		1.172	0.228973	0.180167	0.744324
PA2137	hypothetical protein		0.764	-0.388355	0.579399	0.237022
PA2142	probable short-chain dehydrogenase		1.073	0.10165	0.937201	0.0281672
PA2144	glycogen phosphorylase		1.208	0.27262	0.191586	0.717637
PA2147	catalase HPII		1.086	0.119024	0.90872	0.04157
PA2150	conserved hypothetical protein		1.228	0.296311	0.815223	0.0887234
PA2151	conserved hypothetical protein		1.001	0.00144197	0.993398	0.00287659
PA2152	probable trehalose synthase		1.043	0.0607392	0.899169	0.0461585
PA2153	1,4-alpha-glucan branching enzyme		1.031	0.0440443	0.96308	0.0163376
PA2157	hypothetical protein
PA2158	probable alcohol dehydrogenase (Zn-dependent)		1000	9.96578	4.40139e-16	15.3564
PA2160	probable glycosyl hydrolase		1.034	0.0482362	0.917731	0.0372845
PA2161	hypothetical protein		0.833	-0.263612	0.299633	0.52341
PA2162	probable glycosyl hydrolase		1	0	0.998073	0.000837481
PA2163	hypothetical protein		1.365	0.448901	0.51043	0.292064
PA2164	probable glycosyl hydrolase		0.981	-0.027675	0.9835	0.00722562
PA2165	probable glycogen synthase		1.131	0.177599	0.90872	0.04157
PA2167	hypothetical protein		1.142	0.191563	0.619257	0.208129
PA2169	hypothetical protein		0.863	-0.212568	0.313177	0.50421
PA2171	hypothetical protein		0.737	-0.440263	0.524224	0.280483
PA2173	hypothetical protein		0.935	-0.0969617	0.973826	0.0115187
PA2176	hypothetical protein		0.753	-0.409278	0.120836	0.917802
PA2177	probable sensor/response regulator hybrid		1.166	0.221568	0.687189	0.162924
PA2184	conserved hypothetical protein		1.224	0.291604	0.0428809	1.36774
PA2189	hypothetical protein
PA2190	conserved hypothetical protein		1.202	0.265437	0.0467073	1.33062
PA2195	hydrogen cyanide synthase HcnC		1.021	0.0299829	0.980395	0.00859911
PA2196	TetR family transcriptional regulator		1.448	0.534062	0.0170639	1.76792
PA2197	conserved hypothetical protein		1.07	0.0976108	0.7411	0.130123
PA2198	hypothetical protein		0.958	-0.0619024	0.978986	0.00922337
PA2199	probable dehydrogenase		0.917	-0.125006	0.815792	0.0884204
PA2201	hypothetical protein		1.103	0.141433	0.945387	0.0243902
PA2204	probable binding protein component of ABC transporter		0.937	-0.093879	0.83384	0.0789175
PA2218	hypothetical protein		0.979	-0.0306192	0.988756	0.00491069
PA2222	hypothetical protein		1.137	0.185232	0.402308	0.395441
PA2223	hypothetical protein		0.915	-0.128156	0.803013	0.0952776
PA2229	conserved hypothetical protein		1.034	0.0482362	0.96308	0.0163376
PA2231	PslA		1.123	0.167358	0.810339	0.0913334
PA2232	PslB		1.081	0.112367	0.646192	0.189638
PA2233	PslC		0.767	-0.382702	0.369706	0.432144
PA2234	PslD		0.956	-0.0649175	0.933496	0.0298877
PA2235	PslE		1.076	0.105678	0.689199	0.161655
PA2236	PslF		0.796	-0.32916	0.139348	0.855898
PA2237	PslG		1.016	0.0229004	0.978986	0.00922337
PA2238	PslH		1.283	0.359521	0.546898	0.262093
PA2239	PslI		1.131	0.177599	0.704881	0.151884
PA2240	PslJ		1.1	0.137504	0.521623	0.282643
PA2242	hypothetical protein		1.02	0.0285692	0.981262	0.00821514
PA2247	2-oxoisovalerate dehydrogenase (alpha subunit)
PA2248	2-oxoisovalerate dehydrogenase (beta subunit)		1.345	0.427606	0.521623	0.282643
PA2249	branched-chain alpha-keto acid dehydrogenase (lipoamide component)		0.693	-0.529073	0.0688111	1.16234
PA2250	lipoamide dehydrogenase-Val		1.178	0.23634	0.83384	0.0789175
PA2251	hypothetical protein		0.586	-0.771027	0.0734364	1.13409
PA2253	L-asparaginase I		1.063	0.0881416	0.956681	0.0192329
PA2256	paerucumarin biosynthesis protein PvcC
PA2259	transcriptional regulator PtxS		1.12	0.163499	0.458038	0.339098
PA2260	hypothetical protein		1.04	0.0565835	0.889228	0.0509869
PA2261	probable 2-ketogluconate kinase		0.911	-0.134477	0.666139	0.176435
PA2262	probable 2-ketogluconate transporter		0.876	-0.190997	0.765086	0.116289
PA2263	probable 2-hydroxyacid dehydrogenase		0.923	-0.115597	0.743843	0.128519
PA2264	conserved hypothetical protein		1.132	0.178874	0.66334	0.178264
PA2265	gluconate dehydrogenase		1.111	0.151859	0.756768	0.121038
PA2266	probable cytochrome c precursor		0.988	-0.0174171	0.998887	0.000483534
PA2270	probable transcriptional regulator		1.251	0.323082	0.646192	0.189638
PA2271	probable acetyltransferase		1.092	0.126973	0.930626	0.0312247
PA2273	SoxR
PA2285	hypothetical protein		0.721	-0.471929	0.0340701	1.46763
PA2289	conserved hypothetical protein		1.118	0.16092	0.755143	0.121971
PA2290	glucose dehydrogenase		1.023	0.0328061	0.945979	0.0241186
PA2291	probable glucose-sensitive porin		0.99	-0.0144996	0.999564	0.000189233
PA2300	chitinase		0.738	-0.438307	0.000102494	3.9893
PA2301	hypothetical protein		0.949	-0.07552	0.953109	0.0208575
PA2302	AmbE		1.072	0.100305	0.707923	0.150014
PA2303	AmbD		0.947	-0.0785637	0.956681	0.0192329
PA2304	AmbC		1.114	0.155749	0.593414	0.226642
PA2305	AmbB		1.019	0.0271541	0.96308	0.0163376
PA2316	probable transcriptional regulator
PA2317	probable oxidoreductase
PA2318	hypothetical protein		1.003	0.00432161	0.987419	0.00549865
PA2320	transcriptional regulator GntR		1.059	0.0827026	0.812359	0.0902521
PA2321	gluconokinase		0.89	-0.168123	0.665643	0.176759
PA2322	gluconate permease		0.923	-0.115597	0.83384	0.0789175
PA2323	probable glyceraldehyde-3-phosphate dehydrogenase		0.987	-0.018878	0.995435	0.00198722
PA2328	hypothetical protein
PA2329	probable ATP-binding component of ABC transporter		0.902	-0.148801	0.874178	0.0584002
PA2330	hypothetical protein		1.114	0.155749	0.687189	0.162924
PA2331	hypothetical protein		1.19	0.250962	0.149864	0.824304
PA2344	fructokinase		0.891	-0.166503	0.934067	0.0296219
PA2345	conserved hypothetical protein		1.023	0.0328061	0.956681	0.0192329
PA2352	probable glycerophosphoryl diester phosphodiesterase		0.988	-0.0174171	0.999409	0.0002567
PA2353	conserved hypothetical protein		0.934	-0.0985055	0.973826	0.0115187
PA2360	hypothetical protein		1.082	0.1137	0.945387	0.0243902
PA2363	HsiJ3		1.008	0.0114956	0.980946	0.00835506
PA2364	Lip3		0.894	-0.161653	0.932323	0.0304338
PA2365	HsiB3		1.291	0.368489	0.488719	0.310941
PA2366	HsiC3		1.091	0.125651	0.813041	0.0898878
PA2367	Hcp3		2.01	1.0072	0.00050132	3.29989
PA2368	HsiF3
PA2371	ClpV3		1.042	0.0593553	0.965179	0.015392
PA2373	VgrG3
PA2378	probable aldehyde dehydrogenase		1.173	0.230203	0.48069	0.318135
PA2379	probable oxidoreductase		1.564	0.645241	0.258172	0.588091
PA2380	hypothetical protein		0.895	-0.16004	0.932323	0.0304338
PA2381	hypothetical protein		0.79	-0.340075	0.420454	0.376282
PA2383	probable transcriptional regulator
PA2384	hypothetical protein		0.93	-0.104697	0.796405	0.0988661
PA2385	3-oxo-C12-homoserine lactone acylase PvdQ		1.012	0.0172093	0.973826	0.0115187
PA2386	L-ornithine N5-oxygenase		1.064	0.0894982	0.754662	0.122248
PA2388	FpvR
PA2389	PvdR		1.054	0.0758749	0.810339	0.0913334
PA2390	PvdT		1.13	0.176323	0.420337	0.376402
PA2391	probable outer membrane protein precursor		1.052	0.0731347	0.820149	0.086107
PA2392	PvdP		1.014	0.0200577	0.964752	0.0155844
PA2393	putative dipeptidase		1.092	0.126973	0.5669	0.246494
PA2394	PvdN		1.011	0.015783	0.973826	0.0115187
PA2395	PvdO		1.058	0.0813396	0.796405	0.0988661
PA2396	pyoverdine synthetase F		1.027	0.0384362	0.935622	0.0288994
PA2397	pyoverdine biosynthesis protein PvdE		1.132	0.178874	0.283674	0.54718
PA2398	ferripyoverdine receptor		1.068	0.0949116	0.73993	0.130809
PA2399	pyoverdine synthetase D		1.037	0.0524159	0.900699	0.0454204
PA2400	PvdJ		1.066	0.0922074	0.743843	0.128519
PA2402	probable non-ribosomal peptide synthetase		1.064	0.0894982	0.754662	0.122248
PA2403	hypothetical protein		1.188	0.248535	0.626798	0.202873
PA2404	hypothetical protein		1.065	0.0908534	0.932323	0.0304338
PA2406	hypothetical protein		0.624	-0.680382	0.258623	0.587333
PA2407	probable adhesion protein		1.07	0.0976108	0.934067	0.0296219
PA2408	probable ATP-binding component of ABC transporter		1.162	0.21661	0.883196	0.053943
PA2410	hypothetical protein		1.189	0.249749	0.0986366	1.00596
PA2411	probable thioesterase		0.743	-0.428566	0.010826	1.96553
PA2412	conserved hypothetical protein		0.477	-1.06794	3.52182e-10	9.45323
PA2413	L-2,4-diaminobutyrate:2-ketoglutarate 4-aminotransferase, PvdH		0.942	-0.086201	0.860069	0.0654667
PA2414	L-sorbosone dehydrogenase		0.952	-0.0709665	0.945979	0.0241186
PA2416	periplasmic trehalase precursor		0.963	-0.0543923	0.973826	0.0115187
PA2417	probable transcriptional regulator		1.322	0.402722	0.471311	0.326692
PA2419	probable hydrolase		1.011	0.015783	0.995278	0.0020555
PA2423	hypothetical protein		1000	9.96578	4.40139e-16	15.3564
PA2424	PvdL		1.116	0.158337	0.380906	0.419182
PA2425	PvdG		0.876	-0.190997	0.899236	0.0461262
PA2426	sigma factor PvdS		0.849	-0.236164	0.714732	0.145857
PA2430	conserved hypothetical protein		0.774	-0.369595	0.0333633	1.47673
PA2433	hypothetical protein		1.152	0.204141	0.178184	0.74913
PA2434	hypothetical protein		0.643	-0.637109	0.177233	0.751456
PA2435	probable cation-transporting P-type ATPase		0.967	-0.0484122	0.978986	0.00922337
PA2437	hypothetical protein		1.102	0.140124	0.940828	0.0264896
PA2438	hypothetical protein		1.141	0.190299	0.765793	0.115888
PA2439	hypothetical protein		1.125	0.169925	0.420454	0.376282
PA2441	hypothetical protein		0.54	-0.888969	0.0500826	1.30031
PA2442	glycine cleavage system protein T2		1.097	0.133564	0.53746	0.269654
PA2443	L-serine dehydratase		1.856	0.892197	0.027074	1.56745
PA2444	serine hydroxymethyltransferase		1.423	0.508936	0.0111123	1.9542
PA2445	glycine cleavage system protein P2		1.379	0.463622	5.39059e-06	5.26836
PA2446	glycine cleavage system protein H2		1.387	0.471968	0.00466641	2.33102
PA2448	hypothetical protein		0.862	-0.21424	0.730472	0.136396
PA2449	GcsR		1.031	0.0440443	0.979085	0.00917955
PA2451	hypothetical protein		0.618	-0.694321	0.173488	0.760731
PA2452	hypothetical protein		1.128	0.173767	0.899169	0.0461585
PA2453	hypothetical protein		1.109	0.149259	0.755143	0.121971
PA2462	hypothetical protein		1.102	0.140124	0.4749	0.323398
PA2463	hypothetical protein		1.52	0.604071	0.380906	0.419182
PA2464	hypothetical protein		1.121	0.164786	0.442887	0.353707
PA2466	Ferrioxamine receptor FoxA		1.151	0.202888	0.509701	0.292685
PA2467	Anti-sigma factor FoxR		1.023	0.0328061	0.978986	0.00922337
PA2469	probable transcriptional regulator		1.214	0.279768	0.534646	0.271934
PA2471	conserved hypothetical protein		0.001	-9.96578	4.40139e-16	15.3564
PA2475	probable cytochrome P450		1.05	0.0703893	0.975208	0.0109029
PA2476	thiol:disulfide interchange protein DsbG		1.109	0.149259	0.810671	0.0911552
PA2480	probable two-component sensor		0.886	-0.174621	0.945387	0.0243902
PA2481	hypothetical protein
PA2482	probable cytochrome c
PA2483	conserved hypothetical protein		0.905	-0.14401	0.7411	0.130123
PA2491	MexS		0.939	-0.0908029	0.905595	0.0430661
PA2492	transcriptional regulator MexT
PA2497	probable transcriptional regulator		0.857	-0.222633	0.879051	0.0559861
PA2502	hypothetical protein		0.457	-1.12973	0.0112944	1.94714
PA2503	hypothetical protein		1.004	0.00575927	0.999564	0.000189233
PA2504	hypothetical protein		1.164	0.219091	0.415642	0.381281
PA2522	outer membrane protein precursor CzcC		0.887	-0.172994	0.937488	0.0280343
PA2525	OpmB		1.201	0.264236	0.523291	0.281256
PA2527	MuxB		1.213	0.27858	0.798388	0.0977861
PA2528	MuxA		0.993	-0.0101344	0.999126	0.000379781
PA2529	hypothetical protein		0.932	-0.101598	0.880849	0.0550984
PA2530	hypothetical protein		0.975	-0.0365259	0.979085	0.00917955
PA2531	probable aminotransferase		1.024	0.0342157	0.945387	0.0243902
PA2532	thiol peroxidase		0.98	-0.0291463	0.979085	0.00917955
PA2533	probable sodium:alanine symporter		1.435	0.521051	0.471311	0.326692
PA2535	probable oxidoreductase		1.321	0.40163	0.258374	0.587751
PA2536	probable phosphatidate cytidylyltransferase		1.443	0.529071	0.292693	0.533588
PA2537	probable acyltransferase		1.11	0.15056	0.623397	0.205235
PA2539	conserved hypothetical protein		1.404	0.489543	0.445329	0.35132
PA2540	conserved hypothetical protein		0.993	-0.0101344	0.999564	0.000189233
PA2541	probable CDP-alcohol phosphatidyltransferase		1.207	0.271426	0.757349	0.120704
PA2542	conserved hypothetical protein		1.558	0.639695	0.120836	0.917802
PA2543	conserved hypothetical protein		0.884	-0.177882	0.91278	0.0396338
PA2544	hypothetical protein		1.075	0.104337	0.956681	0.0192329
PA2545	exodeoxyribonuclease III		0.968	-0.046921	0.978986	0.00922337
PA2550	probable acyl-CoA dehydrogenase
PA2551	probable transcriptional regulator		0.949	-0.07552	0.960534	0.0174874
PA2552	probable acyl-CoA dehydrogenase		0.684	-0.547932	0.299587	0.523477
PA2553	probable acyl-CoA thiolase		1.054	0.0758749	0.824803	0.0836498
PA2554	probable short-chain dehydrogenase		1.181	0.240009	0.83384	0.0789175
PA2557	probable AMP-binding enzyme		0.812	-0.300448	0.834374	0.0786393
PA2559	hypothetical protein		0.955	-0.0664274	0.96308	0.0163376
PA2559.1	SrfA		0.755	-0.405451	0.102456	0.989464
PA2560	hypothetical protein
PA2561	CtpH		1.397	0.482332	0.427738	0.368822
PA2562	hypothetical protein		1.005	0.0071955	0.987901	0.00528675
PA2565	hypothetical protein		1.29	0.367371	0.656698	0.182634
PA2567	hypothetical protein		1.135	0.182692	0.8358	0.0778975
PA2568	hypothetical protein
PA2572	probable two-component response regulator		1.012	0.0172093	0.970366	0.0130644
PA2573	probable chemotaxis transducer		1.056	0.0786098	0.803518	0.0950046
PA2575	hypothetical protein		1.082	0.1137	0.646192	0.189638
PA2577	probable transcriptional regulator		0.839	-0.253257	0.612559	0.212852
PA2579	L-Tryptophan:oxygen 2,3-oxidoreductase (decyclizing) KynA		1.025	0.0356239	0.97266	0.0120391
PA2581	hypothetical protein		1.078	0.108357	0.854936	0.0680664
PA2582	hypothetical protein		0.954	-0.0679388	0.945387	0.0243902
PA2583	probable sensor/response regulator hybrid		0.94	-0.0892673	0.975208	0.0109029
PA2584	CDP-diacylglycerol--glycerol-3-phosphate 3-phosphatidyltransferase		1.121	0.164786	0.906944	0.0424197
PA2585	excinuclease ABC subunit C		1.133	0.180148	0.706614	0.150818
PA2586	response regulator GacA		0.948	-0.077041	0.935622	0.0288994
PA2587	probable FAD-dependent monooxygenase		0.912	-0.132894	0.792383	0.101065
PA2588	probable transcriptional regulator		0.886	-0.174621	0.928645	0.0321503
PA2592	probable periplasmic spermidine/putrescine-binding protein		0.992	-0.011588	0.996477	0.00153254
PA2594	conserved hypothetical protein		0.823	-0.281036	0.420454	0.376282
PA2599	conserved hypothetical protein		0.753	-0.409278	0.539368	0.268115
PA2601	probable transcriptional regulator		0.9	-0.152003	0.857627	0.0667015
PA2603	probable thiosulfate sulfurtransferase		1.618	0.694212	0.155529	0.808189
PA2604	conserved hypothetical protein		0.381	-1.39214	4.40139e-16	15.3564
PA2605	conserved hypothetical protein		0.91	-0.136062	0.880645	0.0551992
PA2606	conserved hypothetical protein		0.72	-0.473931	0.402308	0.395441
PA2607	conserved hypothetical protein		0.923	-0.115597	0.928645	0.0321503
PA2608	conserved hypothetical protein		0.624	-0.680382	0.222232	0.653194
PA2609	hypothetical protein		1.013	0.0186342	0.979085	0.00917955
PA2610	conserved hypothetical protein		1.061	0.0854247	0.973826	0.0115187
PA2611	siroheme synthase		1.013	0.0186342	0.966821	0.0146537
PA2612	seryl-tRNA synthetase		0.992	-0.011588	0.999564	0.000189233
PA2613	conserved hypothetical protein		0.883	-0.179515	0.630165	0.200546
PA2614	lipoprotein localization protein LolA		1.042	0.0593553	0.874178	0.0584002
PA2615	cell division protein FtsK		0.984	-0.0232698	0.999564	0.000189233
PA2616	thioredoxin reductase 1		0.94	-0.0892673	0.854936	0.0680664
PA2617	leucyl/phenylalanyl-tRNA-protein transferase		1.226	0.293959	0.757657	0.120527
PA2618	hypothetical protein
PA2619	initiation factor		0.942	-0.086201	0.860445	0.065277
PA2620	ATP-binding protease component ClpA		0.961	-0.0573917	0.947371	0.0234798
PA2621	ClpS		0.925	-0.112475	0.917731	0.0372845
PA2622	cold-shock protein CspD		0.893	-0.163268	0.594649	0.225739
PA2623	isocitrate dehydrogenase		0.947	-0.0785637	0.899169	0.0461585
PA2624	isocitrate dehydrogenase		0.945	-0.0816138	0.882569	0.0542511
PA2625	conserved hypothetical protein		1.011	0.015783	0.979785	0.00886921
PA2626	tRNA methyltransferase		1.031	0.0440443	0.934067	0.0296219
PA2627	conserved hypothetical protein		1.251	0.323082	0.404255	0.393345
PA2629	adenylosuccinate lyase		0.937	-0.093879	0.83384	0.0789175
PA2630	conserved hypothetical protein		1.039	0.0551957	0.96195	0.0168474
PA2631	probable acetyl transferase		0.935	-0.0969617	0.934067	0.0296219
PA2632	hypothetical protein
PA2633	hypothetical protein		0.902	-0.148801	0.842114	0.0746293
PA2634	isocitrate lyase AceA		0.885	-0.176251	0.418287	0.378526
PA2637	NADH dehydrogenase I chain A		0.984	-0.0232698	0.995435	0.00198722
PA2638	NADH dehydrogenase I chain B		0.933	-0.100051	0.880645	0.0551992
PA2639	NADH dehydrogenase I chain C,D		0.905	-0.14401	0.599155	0.222461
PA2640	NADH dehydrogenase I chain E		0.81	-0.304006	0.105521	0.976662
PA2641	NADH dehydrogenase I chain F		0.748	-0.41889	0.000821285	3.08551
PA2642	NADH dehydrogenase I chain G		0.889	-0.169745	0.453398	0.34352
PA2643	NADH dehydrogenase I chain H		1.066	0.0922074	0.897812	0.0468144
PA2644	NADH Dehydrogenase I chain I		0.843	-0.246395	0.284474	0.545957
PA2645	NADH dehydrogenase I chain J		0.652	-0.617056	0.263237	0.579652
PA2646	NADH dehydrogenase I chain K
PA2647	NADH dehydrogenase I chain L		0.847	-0.239566	0.856365	0.0673413
PA2648	NADH dehydrogenase I chain M		0.994	-0.00868224	0.999564	0.000189233
PA2649	NADH dehydrogenase I chain N		1.5	0.584963	0.0915149	1.03851
PA2650	conserved hypothetical protein
PA2651	conserved hypothetical protein		1.177	0.235114	0.508316	0.293866
PA2652	methyl-accepting chemotaxis protein		0.924	-0.114035	0.757349	0.120704
PA2654	probable chemotaxis transducer		0.993	-0.0101344	0.999564	0.000189233
PA2656	two-component sensor CarS		1.252	0.324235	0.7411	0.130123
PA2657	two-component response regulator CarR		0.935	-0.0969617	0.933496	0.0298877
PA2658	hypothetical protein
PA2659	hypothetical protein		0.967	-0.0484122	0.96308	0.0163376
PA2660	hypothetical protein		1.093	0.128293	0.934067	0.0296219
PA2664	flavohemoprotein		0.529	-0.91866	9.19219e-06	5.03658
PA2665	Transcriptional activator of P. aeruginosa flavohemoglobin, FhpR		0.748	-0.41889	0.695326	0.157812
PA2666	probable 6-pyruvoyl tetrahydrobiopterin synthase
PA2667	MvaU		0.873	-0.195946	0.316986	0.49896
PA2668	hypothetical protein
PA2679	hypothetical protein		0.974	-0.0380063	0.979085	0.00917955
PA2680	probable quinone oxidoreductase		0.988	-0.0174171	0.999564	0.000189233
PA2682	conserved hypothetical protein		0.77	-0.37707	0.681152	0.166756
PA2683	probable serine/threonine dehydratase, degradative		0.93	-0.104697	0.928645	0.0321503
PA2684	Tse5		0.906	-0.142417	0.949867	0.0223373
PA2686	two-component response regulator PfeR		1000	9.96578	4.40139e-16	15.3564
PA2687	two-component sensor PfeS		0.811	-0.302226	0.7411	0.130123
PA2688	Ferric enterobactin receptor, outer membrane protein PfeA precursor		1.304	0.382944	0.00349757	2.45623
PA2691	conserved hypothetical protein		1.315	0.395063	0.102456	0.989464
PA2692	probable transcriptional regulator		1.279	0.355016	0.616302	0.210206
PA2694	Trx2		1.463	0.54893	0.290973	0.536147
PA2695	conserved hypothetical protein		0.968	-0.046921	0.978986	0.00922337
PA2698	probable hydrolase		0.627	-0.673463	0.000486841	3.31261
PA2699	hypothetical protein		1.069	0.0962619	0.935622	0.0288994
PA2703	Tsi2		0.785	-0.349235	0.726643	0.138679
PA2704	probable transcriptional regulator		0.001	-9.96578	4.40139e-16	15.3564
PA2705	hypothetical protein		0.963	-0.0543923	0.973826	0.0115187
PA2707	hypothetical protein		1.15	0.201634	0.292693	0.533588
PA2708	hypothetical protein		0.916	-0.12658	0.867	0.061981
PA2709	cysteine synthase A		1.016	0.0229004	0.96308	0.0163376
PA2717	chloroperoxidase precursor		1.059	0.0827026	0.789057	0.102892
PA2719	hypothetical protein
PA2720	hypothetical protein		1.067	0.0935602	0.96308	0.0163376
PA2721	hypothetical protein		1.081	0.112367	0.917731	0.0372845
PA2722	hypothetical protein		0.83	-0.268817	0.543979	0.264418
PA2724	hypothetical protein
PA2725	probable chaperone		1.114	0.155749	0.538167	0.269083
PA2727	hypothetical protein		1.237	0.306846	0.577722	0.238281
PA2728	hypothetical protein		1.005	0.0071955	0.999564	0.000189233
PA2729	hypothetical protein		0.879	-0.186065	0.857559	0.0667362
PA2730	hypothetical protein		0.981	-0.027675	0.979085	0.00917955
PA2731	Uncharacterized protein		0.954	-0.0679388	0.945387	0.0243902
PA2732	hypothetical protein		0.996	-0.00578235	0.996477	0.00153254
PA2734	hypothetical protein		1.113	0.154454	0.496977	0.303663
PA2735	probable restriction-modification system protein		1.014	0.0200577	0.96308	0.0163376
PA2737	conserved hypothetical protein		0.896	-0.158429	0.692396	0.159646
PA2738	integration host factor, alpha subunit		1.028	0.0398403	0.935622	0.0288994
PA2739	phenylalanyl-tRNA synthetase, beta subunit		0.94	-0.0892673	0.854936	0.0680664
PA2740	phenylalanyl-tRNA synthetase, alpha-subunit		0.916	-0.12658	0.704647	0.152028
PA2741	50S ribosomal protein L20		1.002	0.00288251	0.979085	0.00917955
PA2743	translation initiation factor IF-3		0.928	-0.107803	0.789057	0.102892
PA2744	threonyl-tRNA synthetase		0.944	-0.0831412	0.879051	0.0559861
PA2745	probable hydrolase		0.741	-0.432455	0.147665	0.830722
PA2747	hypothetical protein		0.682	-0.552156	0.351496	0.45408
PA2750	hypothetical protein
PA2751	conserved hypothetical protein		0.932	-0.101598	0.933496	0.0298877
PA2754	conserved hypothetical protein		0.967	-0.0484122	0.978004	0.0096592
PA2755	ecotin precursor		0.946	-0.0800879	0.933496	0.0298877
PA2756	hypothetical protein
PA2760	OprQ		1.015	0.0214797	0.96308	0.0163376
PA2761	hypothetical protein		0.55	-0.862496	0.0431136	1.36539
PA2764	hypothetical protein		1.088	0.121679	0.699113	0.155453
PA2765	hypothetical protein		0.933	-0.100051	0.928864	0.0320478
PA2766	probable transcriptional regulator
PA2770	hypothetical protein		0.94	-0.0892673	0.917731	0.0372845
PA2771	diguanylate cyclase with a self-blocked I-site, Dcsbis		1.086	0.119024	0.905595	0.0430661
PA2774	Tse4
PA2775	Tsi4		1.04	0.0565835	0.978986	0.00922337
PA2776	FAD-dependent oxidoreductase		1.226	0.293959	0.0455338	1.34167
PA2777	conserved hypothetical protein		0.171	-2.54793	4.40139e-16	15.3564
PA2781	hypothetical protein
PA2787	carboxypeptidase G2 precursor		0.97	-0.0439433	0.978986	0.00922337
PA2788	probable chemotaxis transducer		0.788	-0.343732	0.0121305	1.91612
PA2790	hypothetical protein		1.319	0.399445	0.522233	0.282135
PA2792	hypothetical protein		1.066	0.0922074	0.970366	0.0130644
PA2793	hypothetical protein		1.143	0.192825	0.581238	0.235646
PA2795	conserved hypothetical protein		1.098	0.134878	0.945387	0.0243902
PA2796	transaldolase		1.02	0.0285692	0.956681	0.0192329
PA2797	hypothetical protein		0.966	-0.0499049	0.978004	0.0096592
PA2798	probable two-component response regulator		0.967	-0.0484122	0.96308	0.0163376
PA2799	hypothetical protein
PA2800	VacJ		0.969	-0.0454314	0.978986	0.00922337
PA2802	probable transcriptional regulator		1.13	0.176323	0.84391	0.0737037
PA2805	hypothetical protein		1.058	0.0813396	0.796405	0.0988661
PA2806	conserved hypothetical protein		1.01	0.0143553	0.980153	0.00870601
PA2809	two-component response regulator, CopR		1.235	0.304511	0.450625	0.346185
PA2812	probable ATP-binding component of ABC transporter		1.03	0.0426443	0.96308	0.0163376
PA2813	probable glutathione S-transferase		0.907	-0.140826	0.778597	0.108687
PA2815	probable acyl-CoA dehydrogenase		1.037	0.0524159	0.899236	0.0461262
PA2816	hypothetical protein
PA2817	hypothetical protein		0.924	-0.114035	0.838164	0.0766708
PA2818	aminoglycoside response regulator		1.099	0.136191	0.887438	0.0518617
PA2820	hypothetical protein		0.911	-0.134477	0.789057	0.102892
PA2821	probable glutathione S-transferase		1.141	0.190299	0.534646	0.271934
PA2822	conserved hypothetical protein		1.045	0.0635029	0.949867	0.0223373
PA2823	conserved hypothetical protein		1.043	0.0607392	0.892123	0.0495753
PA2824	surface attachment and growth sensor hybrid, SagS		1.065	0.0908534	0.905595	0.0430661
PA2825	OspR		0.871	-0.199255	0.908787	0.0415377
PA2826	probable glutathione peroxidase		1.063	0.0881416	0.797099	0.098488
PA2827	conserved hypothetical protein		1.289	0.366252	0.449944	0.346842
PA2828	probable aminotransferase		0.926	-0.110916	0.850392	0.0703808
PA2829	hypothetical protein
PA2830	heat shock protein HtpX		0.805	-0.312939	0.789057	0.102892
PA2831	conserved hypothetical protein		1.14	0.189034	0.332755	0.477875
PA2832	thiopurine methyltransferase		0.977	-0.0335695	0.978986	0.00922337
PA2840	probable ATP-dependent RNA helicase		1.031	0.0440443	0.945387	0.0243902
PA2841	probable enoyl-CoA hydratase/isomerase		0.979	-0.0306192	0.980395	0.00859911
PA2843	probable aldolase		1.007	0.0100637	0.98282	0.00752601
PA2849	OhrR		1.321	0.40163	0.0311568	1.50645
PA2850	organic hydroperoxide resistance protein		1.142	0.191563	0.356963	0.447377
PA2851	translation elongation factor P		0.99	-0.0144996	0.999564	0.000189233
PA2852	EarP		1.213	0.27858	0.810339	0.0913334
PA2853	Outer membrane lipoprotein OprI precursor		1.189	0.249749	0.0570189	1.24398
PA2854	conserved hypothetical protein		1.003	0.00432161	0.979085	0.00917955
PA2856	lysophospholipase A		0.899	-0.153607	0.707851	0.150058
PA2857	probable ATP-binding component of ABC transporter		0.844	-0.244685	0.652599	0.185354
PA2858	conserved hypothetical protein		1.341	0.423309	0.574248	0.240901
PA2859	transcription elongation factor GreB		0.985	-0.0218044	0.995435	0.00198722
PA2864	conserved hypothetical protein		1.606	0.683472	0.0126052	1.89945
PA2866	secretion protein MttC		1000	9.96578	4.40139e-16	15.3564
PA2867	probable chemotaxis transducer		1	0	0.979085	0.00917955
PA2868	hypothetical protein		0.967	-0.0484122	0.979085	0.00917955
PA2870	diguanylate cyclase		0.936	-0.0954196	0.978986	0.00922337
PA2871	hypothetical protein		1.161	0.215368	0.350297	0.455563
PA2872	hypothetical protein		0.956	-0.0649175	0.979085	0.00917955
PA2875	conserved hypothetical protein		0.961	-0.0573917	0.973826	0.0115187
PA2876	orotidine 5'-phosphate decarboxylase		0.961	-0.0573917	0.964794	0.0155652
PA2883	hypothetical protein		1.262	0.335712	0.015696	1.80421
PA2885	putative repressor of atu genes		0.96	-0.0588937	0.973826	0.0115187
PA2889	citronellyl-CoA dehydrogenase, AtuD		0.814	-0.296899	0.357164	0.447132
PA2890	putative isohexenylglutaconyl-CoA hydratase
PA2891	geranyl-CoA carboxylase, alpha-subunit (biotin-containing)		2	1	0.00421073	2.37564
PA2895	SbrR		0.854	-0.227692	0.579399	0.237022
PA2896	SbrI		1.112	0.153157	0.857627	0.0667015
PA2897	probable transcriptional regulator		0.993	-0.0101344	0.999564	0.000189233
PA2899	probable transcriptional regulator		0.718	-0.477944	0.577722	0.238281
PA2900	probable outer membrane protein precursor		1.085	0.117695	0.667643	0.175456
PA2901	hypothetical protein		1.018	0.0257376	0.96308	0.0163376
PA2902	hypothetical protein		1.125	0.169925	0.816076	0.0882693
PA2903	precorrin-3 methylase CobJ		0.955	-0.0664274	0.96308	0.0163376
PA2904	precorrin-2 methyltransferase CobI		1.146	0.196607	0.812359	0.0902521
PA2905	precorrin isomerase CobH		0.764	-0.388355	0.0261706	1.58219
PA2906	probable oxidoreductase		1.501	0.585924	0.263237	0.579652
PA2907	precorrin-6y-dependent methyltransferase CobL		0.879	-0.186065	0.7411	0.130123
PA2911	probable TonB-dependent receptor		0.971	-0.0424568	0.970366	0.0130644
PA2912	probable ATP-binding component of ABC transporter		1.056	0.0786098	0.933496	0.0298877
PA2913	hypothetical protein		1.1	0.137504	0.838013	0.0767491
PA2915	hypothetical protein		0.823	-0.281036	0.769597	0.113736
PA2918	probable short-chain dehydrogenase		1.11	0.15056	0.711624	0.14775
PA2920	probable chemotaxis transducer		0.98	-0.0291463	0.988619	0.00497084
PA2927	hypothetical protein
PA2937	hypothetical protein		1.456	0.54201	0.0537513	1.26961
PA2939	probable aminopeptidase		0.786	-0.347399	0.742221	0.129467
PA2942	probable magnesium chelatase		0.869	-0.202572	0.685012	0.164302
PA2944	cobalamin biosynthetic protein CobN		0.802	-0.318326	0.264568	0.577462
PA2945	conserved hypothetical protein		0.911	-0.134477	0.646192	0.189638
PA2946	hypothetical protein		0.515	-0.957356	6.06789e-08	7.21696
PA2948	precorrin-3 methylase		0.949	-0.07552	0.959062	0.0181535
PA2949	probable lipase		0.984	-0.0232698	0.986417	0.00593953
PA2950	proton motive force protein, PMF		0.926	-0.110916	0.764631	0.116548
PA2951	electron transfer flavoprotein alpha-subunit		0.944	-0.0831412	0.879226	0.0558995
PA2952	electron transfer flavoprotein beta-subunit		0.972	-0.0409718	0.973826	0.0115187
PA2953	electron transfer flavoprotein-ubiquinone oxidoreductase		1.147	0.197865	0.300355	0.522365
PA2954	hypothetical protein		0.903	-0.147202	0.815223	0.0887234
PA2955	hypothetical protein		0.947	-0.0785637	0.956681	0.0192329
PA2956	conserved hypothetical protein		0.001	-9.96578	4.40139e-16	15.3564
PA2957	probable transcriptional regulator		1.076	0.105678	0.7411	0.130123
PA2958	hypothetical protein		0.925	-0.112475	0.879724	0.0556537
PA2959	conserved hypothetical protein		1.01	0.0143553	0.979085	0.00917955
PA2960	type 4 fimbrial biogenesis protein PilZ		0.904	-0.145605	0.778054	0.10899
PA2961	DNA polymerase III, delta prime subunit		0.974	-0.0380063	0.979085	0.00917955
PA2962	thymidylate kinase		0.976	-0.0350469	0.979085	0.00917955
PA2963	conserved hypothetical protein		1.001	0.00144197	0.999564	0.000189233
PA2964	4-amino-4-deoxychorismate lyase
PA2965	beta-ketoacyl-acyl carrier protein synthase II		0.946	-0.0800879	0.918102	0.0371088
PA2966	acyl carrier protein		1.009	0.0129262	0.978986	0.00922337
PA2967	3-oxoacyl-[acyl-carrier-protein] reductase		1.035	0.0496308	0.905868	0.0429349
PA2968	malonyl-CoA-[acyl-carrier-protein] transacylase		1.013	0.0186342	0.972978	0.0118972
PA2969	fatty acid biosynthesis protein PlsX		0.867	-0.205896	0.88491	0.0531009
PA2970	50S ribosomal protein L32		0.979	-0.0306192	0.979085	0.00917955
PA2971	conserved hypothetical protein		0.824	-0.279284	0.530842	0.275035
PA2972	conserved hypothetical protein		1.042	0.0593553	0.95097	0.0218333
PA2973	probable peptidase		0.929	-0.106249	0.804645	0.0943955
PA2974	probable hydrolase		0.575	-0.798366	0.0917656	1.03732
PA2975	ribosomal large subunit pseudouridine synthase C		0.848	-0.237864	0.32572	0.487155
PA2976	ribonuclease E		1.021	0.0299829	0.953109	0.0208575
PA2977	UDP-N-acetylpyruvoylglucosamine reductase		1.067	0.0935602	0.892123	0.0495753
PA2979	3-deoxy-manno-octulosonate cytidylyltransferase		1.064	0.0894982	0.789057	0.102892
PA2980	conserved hypothetical protein		0.96	-0.0588937	0.96308	0.0163376
PA2981	tetraacyldisaccharide 4*-kinase		0.883	-0.179515	0.928645	0.0321503
PA2982	conserved hypothetical protein		0.936	-0.0954196	0.933496	0.0298877
PA2983	probable tolQ-type transport protein		1.051	0.0717627	0.873498	0.0587382
PA2986	lipoprotein localization protein LolC		0.847	-0.239566	0.534646	0.271934
PA2987	lipoprotein localization protein LolD		0.745	-0.424688	0.0674615	1.17094
PA2988	lipoprotein localization protein LolE		1.001	0.00144197	0.998073	0.000837481
PA2989	hypothetical protein		1.035	0.0496308	0.979085	0.00917955
PA2990	probable phosphodiesterase		0.837	-0.2567	0.257383	0.589421
PA2991	soluble pyridine nucleotide transhydrogenase		0.984	-0.0232698	0.984962	0.00658063
PA2993	conserved hypothetical protein		0.999	-0.00144342	0.999564	0.000189233
PA2994	Na+-translocating NADH:quinone oxidoreductase, subunit Nqr6		0.962	-0.0558912	0.96308	0.0163376
PA2997	Na+-translocating NADH:ubiquinone oxidoreductase subunit Nrq3		0.997	-0.00433459	0.982977	0.00745649
PA2998	Na+-translocating NADH:ubiquinone oxidoreductase subunit Nrq2		1.021	0.0299829	0.979085	0.00917955
PA2999	Na+-translocating NADH:ubiquinone oxidoreductase subunit Nrq1		0.964	-0.0528949	0.96308	0.0163376
PA3001	probable glyceraldehyde-3-phosphate dehydrogenase		0.958	-0.0619024	0.937488	0.0280343
PA3002	transcription-repair coupling protein Mfd		1.003	0.00432161	0.979085	0.00917955
PA3003	hypothetical protein		0.969	-0.0454314	0.978986	0.00922337
PA3004	5-methylthioadenosine phosphorylase MtnP		1.037	0.0524159	0.927151	0.0328495
PA3005	beta-N-acetyl-D-glucosaminidase		0.983	-0.0247367	0.999126	0.000379781
PA3006	transcriptional regulator PsrA		0.96	-0.0588937	0.96308	0.0163376
PA3007	repressor protein LexA		0.962	-0.0558912	0.973826	0.0115187
PA3009	hypothetical protein		0.725	-0.463947	0.523291	0.281256
PA3010	hypothetical protein		0.756	-0.403542	0.257819	0.588685
PA3011	DNA topoisomerase I		0.909	-0.137648	0.646192	0.189638
PA3012	hypothetical protein
PA3013	fatty-acid oxidation complex beta-subunit		0.956	-0.0649175	0.933496	0.0298877
PA3014	fatty-acid oxidation complex alpha-subunit		0.992	-0.011588	0.999564	0.000189233
PA3015	hypothetical protein		1.025	0.0356239	0.98282	0.00752601
PA3017	conserved hypothetical protein		0.957	-0.0634092	0.96308	0.0163376
PA3019	probable ATP-binding component of ABC transporter		0.93	-0.104697	0.867	0.061981
PA3020	probable soluble lytic transglycosylase		0.985	-0.0218044	0.999564	0.000189233
PA3021	hypothetical protein		0.775	-0.367732	0.00253587	2.59587
PA3022	hypothetical protein		1.075	0.104337	0.695326	0.157812
PA3023	conserved hypothetical protein		0.941	-0.0877334	0.879226	0.0558995
PA3026	conserved hypothetical protein		0.906	-0.142417	0.867	0.061981
PA3028	molybdenum cofactor biosynthesis protein A2		0.927	-0.109359	0.860445	0.065277
PA3029	molybdopterin biosynthetic protein B2		1.055	0.077243	0.810339	0.0913334
PA3030	molybdopterin-guanine dinucleotide biosynthesis protein MobA		0.979	-0.0306192	0.993398	0.00287659
PA3031	hypothetical protein		0.754	-0.407364	0.000465384	3.33219
PA3032	cytochrome c Snr1		1.122	0.166073	0.917731	0.0372845
PA3034	probable transcriptional regulator		1.024	0.0342157	0.982977	0.00745649
PA3038	OpdQ		1.138	0.186501	0.458038	0.339098
PA3040	conserved hypothetical protein		0.998	-0.00288828	0.989741	0.00447826
PA3041	hypothetical protein		1.053	0.0745054	0.962592	0.0165579
PA3042	hypothetical protein		1.001	0.00144197	0.999126	0.000379781
PA3043	conserved hypothetical protein		1.056	0.0786098	0.868836	0.0610624
PA3046	conserved hypothetical protein		1.177	0.235114	0.32572	0.487155
PA3047	probable D-alanyl-D-alanine carboxypeptidase		1.022	0.0313952	0.979085	0.00917955
PA3048	conserved hypothetical protein		1.078	0.108357	0.734664	0.133911
PA3049	ribosome modulation factor		1.004	0.00575927	0.979085	0.00917955
PA3050	dihydroorotate dehydrogenase		0.972	-0.0409718	0.975328	0.0108494
PA3052	hypothetical protein		1.111	0.151859	0.783341	0.106049
PA3053	probable hydrolytic enzyme		0.935	-0.0969617	0.96308	0.0163376
PA3056	hypothetical protein		0.963	-0.0543923	0.978986	0.00922337
PA3062	PelC
PA3066	hypothetical protein		0.749	-0.416962	0.692935	0.159308
PA3067	probable transcriptional regulator		1.252	0.324235	0.796405	0.0988661
PA3068	NAD-dependent glutamate dehydrogenase		1.024	0.0342157	0.945387	0.0243902
PA3070	conserved hypothetical protein		0.993	-0.0101344	0.999564	0.000189233
PA3071	hypothetical protein		1.275	0.350497	0.74823	0.125965
PA3073	hypothetical protein		0.958	-0.0619024	0.979085	0.00917955
PA3074	hypothetical protein		1.59	0.669027	0.25262	0.597533
PA3075	hypothetical protein		1.087	0.120352	0.873498	0.0587382
PA3076	hypothetical protein		1.134	0.181421	0.704725	0.15198
PA3079	hypothetical protein
PA3081	conserved hypothetical protein		1.04	0.0565835	0.899169	0.0461585
PA3082	glycine betaine transmethylase		1.144	0.194087	0.663382	0.178236
PA3083	aminopeptidase N		1.02	0.0285692	0.956681	0.0192329
PA3084	hypothetical protein
PA3085	hypothetical protein		0.96	-0.0588937	0.979085	0.00917955
PA3086	hypothetical protein		1.328	0.409255	0.381466	0.418545
PA3087	hypothetical protein		1.057	0.0799754	0.958076	0.0186001
PA3088	conserved hypothetical protein		1.122	0.166073	0.536008	0.270829
PA3089	hypothetical protein
PA3091	hypothetical protein		1000	9.96578	4.40139e-16	15.3564
PA3092	2,4-dienoyl-CoA reductase FadH1
PA3093	hypothetical protein		1.083	0.115033	0.754911	0.122104
PA3095	general secretion pathway protein M		0.966	-0.0499049	0.978986	0.00922337
PA3096	general secretion pathway protein L		0.886	-0.174621	0.796405	0.0988661
PA3099	general secretion pathway protein I		0.686	-0.54372	0.450625	0.346185
PA3100	General secretion pathway outer membrane protein H precursor		0.918	-0.123434	0.962084	0.0167869
PA3101	general secretion pathway protein G		0.958	-0.0619024	0.945387	0.0243902
PA3102	general secretion pathway protein F		0.923	-0.115597	0.908511	0.0416699
PA3103	general secretion pathway protein E		0.978	-0.0320936	0.979085	0.00917955
PA3104	secretion protein XcpP		1.085	0.117695	0.851349	0.0698923
PA3105	general secretion pathway protein D		0.92	-0.120294	0.7411	0.130123
PA3106	probable short-chain dehydrogenase		0.875	-0.192645	0.705213	0.151679
PA3107	o-succinylhomoserine sulfhydrylase		0.959	-0.0603973	0.939981	0.026881
PA3108	amidophosphoribosyltransferase		0.937	-0.093879	0.83384	0.0789175
PA3110	hypothetical protein		0.95	-0.0740006	0.935622	0.0288994
PA3111	folylpolyglutamate synthetase		0.896	-0.158429	0.695326	0.157812
PA3112	acetyl-CoA carboxylase beta subunit		0.949	-0.07552	0.903129	0.0442502
PA3113	N-(5'phosphoribosyl)anthranilate (PRA) isomerase		0.001	-9.96578	4.40139e-16	15.3564
PA3114	tRNA-pseudouridine synthase I		0.959	-0.0603973	0.978986	0.00922337
PA3115	Motility protein FimV		1.026	0.0370307	0.937488	0.0280343
PA3116	probable aspartate-semialdehyde dehydrogenase		0.717	-0.479955	0.350297	0.455563
PA3117	aspartate semialdehyde dehydrogenase		0.978	-0.0320936	0.979085	0.00917955
PA3118	3-isopropylmalate dehydrogenase		1.05	0.0703893	0.830459	0.080682
PA3119	conserved hypothetical protein		0.972	-0.0409718	0.978986	0.00922337
PA3120	3-isopropylmalate dehydratase small subunit		0.982	-0.0262051	0.979085	0.00917955
PA3121	3-isopropylmalate dehydratase large subunit		1.066	0.0922074	0.7411	0.130123
PA3122	probable transcriptional regulator		0.973	-0.0394883	0.979085	0.00917955
PA3123	conserved hypothetical protein		0.95	-0.0740006	0.905595	0.0430661
PA3126	heat-shock protein IbpA		0.934	-0.0985055	0.883512	0.0537874
PA3127	hypothetical protein		1.022	0.0313952	0.978986	0.00922337
PA3128	probable short-chain dehydrogenase		0.97	-0.0439433	0.979085	0.00917955
PA3130	hypothetical protein		1.06	0.0840643	0.917731	0.0372845
PA3131	probable aldolase		0.901	-0.150401	0.743843	0.128519
PA3133	probable transcriptional regulator		0.884	-0.177882	0.928645	0.0321503
PA3134	glutamyl-tRNA synthetase		0.988	-0.0174171	0.999126	0.000379781
PA3135	probable transcriptional regulator		0.922	-0.117161	0.96308	0.0163376
PA3136	probable secretion protein
PA3138	excinuclease ABC subunit B		1.041	0.0579701	0.885653	0.0527364
PA3139	probable amino acid aminotransferase		1.002	0.00288251	0.979085	0.00917955
PA3140	hypothetical protein		1.075	0.104337	0.96308	0.0163376
PA3141	nucleotide sugar epimerase/dehydratase WbpM		1.08	0.111031	0.734664	0.133911
PA3145	glycosyltransferase WbpL		1.125	0.169925	0.890011	0.0506045
PA3146	probable NAD-dependent epimerase/dehydratase WbpK		1.05	0.0703893	0.945387	0.0243902
PA3147	probable glycosyl transferase WbpJ		0.907	-0.140826	0.830459	0.080682
PA3148	UDP-N-acetylglucosamine 2-epimerase WbpI		1.015	0.0214797	0.96308	0.0163376
PA3149	probable glycosyltransferase WbpH		0.946	-0.0800879	0.934067	0.0296219
PA3150	LPS biosynthesis protein WbpG		1.004	0.00575927	0.979085	0.00917955
PA3151	imidazoleglycerol-phosphate synthase, cyclase subunit		1.025	0.0356239	0.947551	0.0233975
PA3152	glutamine amidotransferase		0.856	-0.224317	0.313298	0.504043
PA3153	O-antigen translocase		1.169	0.225275	0.543979	0.264418
PA3155	UDP-2-acetamido-2-dideoxy-d-ribo-hex-3-uluronic acid transaminase, wbpE		0.988	-0.0174171	0.998538	0.000635509
PA3156	UDP-2-acetamido-3-amino-2,3-dideoxy-d-glucuronic acid N-acetyltransferase, WbpD		1.06	0.0840643	0.899236	0.0461262
PA3158	UDP-2-acetamido-2-deoxy-d-glucuronic acid 3-dehydrogenase, WbpB		0.998	-0.00288828	0.992064	0.00346026
PA3159	UDP-N-acetyl-d-glucosamine 6-Dehydrogenase		1.002	0.00288251	0.979085	0.00917955
PA3160	O-antigen chain length regulator		0.939	-0.0908029	0.905595	0.0430661
PA3161	integration host factor beta subunit		1.042	0.0593553	0.919065	0.0366537
PA3162	30S ribosomal protein S1		0.939	-0.0908029	0.84391	0.0737037
PA3163	cytidylate kinase		1.086	0.119024	0.628418	0.201751
PA3165	histidinol-phosphate aminotransferase		0.969	-0.0454314	0.978986	0.00922337
PA3166	chorismate mutase		0.961	-0.0573917	0.949867	0.0223373
PA3167	3-phosphoserine aminotransferase		1.002	0.00288251	0.979085	0.00917955
PA3168	DNA gyrase subunit A		0.99	-0.0144996	0.999564	0.000189233
PA3169	5-methylthioribose-1-phosphate isomerase MtnA		0.97	-0.0439433	0.974545	0.0111982
PA3170	conserved hypothetical protein		1.096	0.132248	0.769597	0.113736
PA3171	3-demethylubiquinone-9 3-methyltransferase		1.017	0.0243197	0.956681	0.0192329
PA3172	probable hydrolase		0.947	-0.0785637	0.937389	0.0280803
PA3173	probable short-chain dehydrogenase		0.995	-0.00723157	0.999564	0.000189233
PA3179	conserved hypothetical protein		0.91	-0.136062	0.752433	0.123532
PA3181	2-keto-3-deoxy-6-phosphogluconate aldolase		1.024	0.0342157	0.945387	0.0243902
PA3182	6-phosphogluconolactonase		1.028	0.0398403	0.933496	0.0298877
PA3183	glucose-6-phosphate 1-dehydrogenase		1.059	0.0827026	0.790987	0.101831
PA3184	probable transcriptional regulator		1.095	0.130931	0.688204	0.162283
PA3185	hypothetical protein		1.08	0.111031	0.90872	0.04157
PA3186	Glucose/carbohydrate outer membrane porin OprB precursor		0.886	-0.174621	0.424342	0.372284
PA3187	probable ATP-binding component of ABC transporter		0.864	-0.210897	0.247597	0.606254
PA3188	probable permease of ABC sugar transporter
PA3189	probable permease of ABC sugar transporter		0.58	-0.785875	2.69235e-07	6.56987
PA3190	probable binding protein component of ABC sugar transporter		0.843	-0.246395	0.11598	0.935618
PA3191	glucose transport sensor, GtrS		1.173	0.230203	0.593996	0.226217
PA3192	two-component response regulator GltR		0.969	-0.0454314	0.981971	0.00790122
PA3193	glucokinase		0.987	-0.018878	0.999564	0.000189233
PA3194	phosphogluconate dehydratase		1.042	0.0593553	0.874178	0.0584002
PA3195	glyceraldehyde 3-phosphate dehydrogenase		1.065	0.0908534	0.747122	0.126609
PA3196	hypothetical protein		1.092	0.126973	0.933496	0.0298877
PA3197	hypothetical protein		0.81	-0.304006	0.666139	0.176435
PA3198	conserved hypothetical protein		1.107	0.146655	0.543979	0.264418
PA3199	conserved hypothetical protein		1	0	0.98282	0.00752601
PA3200	conserved hypothetical protein		0.001	-9.96578	4.40139e-16	15.3564
PA3202	conserved hypothetical protein		1.231	0.299831	0.258374	0.587751
PA3203	hypothetical protein		1.685	0.752749	0.0401405	1.39642
PA3204	probable two-component response regulator		0.762	-0.392137	0.258172	0.588091
PA3205	hypothetical protein		1.1	0.137504	0.810339	0.0913334
PA3208	conserved hypothetical protein		0.987	-0.018878	0.999564	0.000189233
PA3210	potassium uptake protein TrkH		1.112	0.153157	0.933496	0.0298877
PA3211	probable permease of ABC transporter		0.933	-0.100051	0.899236	0.0461262
PA3212	probable ATP-binding component of ABC transporter		0.934	-0.0985055	0.933496	0.0298877
PA3213	hypothetical protein		1.034	0.0482362	0.956681	0.0192329
PA3214	hypothetical protein		1.127	0.172488	0.618134	0.208917
PA3215	probable transcriptional regulator		1000	9.96578	4.40139e-16	15.3564
PA3217	CyaB
PA3221	CsaA protein		0.707	-0.500218	0.0997334	1.00116
PA3224	hypothetical protein		0.953	-0.0694519	0.978986	0.00922337
PA3225	probable transcriptional regulator		0.995	-0.00723157	0.999564	0.000189233
PA3226	probable hydrolase		1.096	0.132248	0.76672	0.115363
PA3227	peptidyl-prolyl cis-trans isomerase A		0.953	-0.0694519	0.917731	0.0372845
PA3228	probable ATP-binding/permease fusion ABC transporter		1.096	0.132248	0.646192	0.189638
PA3232	probable nuclease		1.17	0.226509	0.854936	0.0680664
PA3234	probable sodium:solute symporter		0.921	-0.118727	0.96308	0.0163376
PA3235	conserved hypothetical protein		0.909	-0.137648	0.953109	0.0208575
PA3238	hypothetical protein		0.927	-0.109359	0.857266	0.0668845
PA3239	conserved hypothetical protein		1.045	0.0635029	0.95097	0.0218333
PA3240	conserved hypothetical protein
PA3241	hypothetical protein
PA3242	temperature-regulated acyltransferase HtrB1		0.898	-0.155213	0.945387	0.0243902
PA3243	cell division inhibitor MinC		0.94	-0.0892673	0.917731	0.0372845
PA3244	cell division inhibitor MinD		0.99	-0.0144996	0.999564	0.000189233
PA3245	cell division topological specificity factor MinE		1.126	0.171207	0.388837	0.410232
PA3246	pseudouridine synthase RluA		1.192	0.253384	0.813041	0.0898878
PA3247	hypothetical protein		0.977	-0.0335695	0.98282	0.00752601
PA3248	Uncharacterized protein		1.032	0.045443	0.979085	0.00917955
PA3249	probable transcriptional regulator
PA3250	hypothetical protein		0.992	-0.011588	0.995435	0.00198722
PA3251	hypothetical protein
PA3254	probable ATP-binding component of ABC transporter
PA3255	hypothetical protein		1.043	0.0607392	0.945387	0.0243902
PA3256	probable oxidoreductase		0.946	-0.0800879	0.933496	0.0298877
PA3257	AlgO		1.016	0.0229004	0.96308	0.0163376
PA3259	hypothetical protein		0.918	-0.123434	0.904324	0.0436758
PA3259.1	gi Uncharacterized protein		0.724	-0.465938	0.0961766	1.01693
PA3260	probable transcriptional regulator		0.988	-0.0174171	0.990543	0.00412651
PA3262	probable peptidyl-prolyl cis-trans isomerase, FkbP-type		1.02	0.0285692	0.956681	0.0192329
PA3263	conserved hypothetical protein		0.958	-0.0619024	0.937807	0.0278866
PA3266	cold acclimation protein B		0.822	-0.28279	0.130508	0.884364
PA3267	hypothetical protein		1.31	0.389567	0.155383	0.808596
PA3268	probable TonB-dependent receptor		0.954	-0.0679388	0.950084	0.0222379
PA3270	hypothetical protein		0.97	-0.0439433	0.973826	0.0115187
PA3271	probable two-component sensor		0.895	-0.16004	0.905595	0.0430661
PA3272	probable ATP-dependent DNA helicase		0.543	-0.880976	0.0312003	1.50584
PA3273	hypothetical protein		1.024	0.0342157	0.945979	0.0241186
PA3274	hypothetical protein		1.025	0.0356239	0.978986	0.00922337
PA3285	probable sigma-70 factor, ECF subfamily		0.901	-0.150401	0.873498	0.0587382
PA3286	hypothetical protein		0.984	-0.0232698	0.9835	0.00722562
PA3287	conserved hypothetical protein		1.476	0.561693	0.300355	0.522365
PA3288	hypothetical protein		0.752	-0.411195	0.613699	0.212045
PA3289	hypothetical protein		1.088	0.121679	0.838464	0.0765154
PA3295	probable HIT family protein		1.001	0.00144197	0.980395	0.00859911
PA3297	probable ATP-dependent helicase		1.063	0.0881416	0.873498	0.0587382
PA3299	long-chain-fatty-acid--CoA ligase		1.104	0.14274	0.472128	0.32594
PA3300	long-chain-fatty-acid--CoA ligase		0.975	-0.0365259	0.979085	0.00917955
PA3301	hypothetical protein		0.968	-0.046921	0.978986	0.00922337
PA3302	conserved hypothetical protein		1.034	0.0482362	0.917731	0.0372845
PA3304	conserved hypothetical protein		1.062	0.0867838	0.90872	0.04157
PA3306	hypothetical protein		0.174	-2.52284	4.40139e-16	15.3564
PA3308	RNA helicase HepA		0.926	-0.110916	0.790987	0.101831
PA3309	conserved hypothetical protein		1.063	0.0881416	0.761615	0.118265
PA3312	probable 3-hydroxyisobutyrate dehydrogenase		1.102	0.140124	0.801748	0.0959624
PA3313	hypothetical protein		1.053	0.0745054	0.812359	0.0902521
PA3314	probable ATP-binding component of ABC transporter		0.949	-0.07552	0.959062	0.0181535
PA3315	probable permease of ABC transporter		0.88	-0.184425	0.937201	0.0281672
PA3317	hypothetical protein		1.15	0.201634	0.521623	0.282643
PA3321	probable transcriptional regulator		1.157	0.210389	0.893835	0.0487425
PA3322	hypothetical protein		0.83	-0.268817	0.7411	0.130123
PA3326	ClpP2		1.064	0.0894982	0.755166	0.121958
PA3327	probable non-ribosomal peptide synthetase		1.023	0.0328061	0.949298	0.0225973
PA3328	probable FAD-dependent monooxygenase		0.926	-0.110916	0.83384	0.0789175
PA3329	hypothetical protein		0.976	-0.0350469	0.979085	0.00917955
PA3330	probable short chain dehydrogenase		0.968	-0.046921	0.96308	0.0163376
PA3331	cytochrome P450		0.785	-0.349235	0.0340701	1.46763
PA3332	conserved hypothetical protein		0.981	-0.027675	0.979085	0.00917955
PA3333	3-oxoacyl-[acyl-carrier-protein] synthase III		0.95	-0.0740006	0.945979	0.0241186
PA3334	probable acyl carrier protein		1.045	0.0635029	0.945979	0.0241186
PA3335	hypothetical protein		1.069	0.0962619	0.899236	0.0461262
PA3336	probable major facilitator superfamily (MFS) transporter		1.046	0.0648829	0.915783	0.0382075
PA3338	hypothetical protein		0.819	-0.288065	0.842114	0.0746293
PA3339	patatin-like protein, PlpD		1.169	0.225275	0.705213	0.151679
PA3340	hypothetical protein		0.923	-0.115597	0.81909	0.0866682
PA3341	probable transcriptional regulator		0.818	-0.289827	0.381904	0.418046
PA3344	ATP-dependent DNA helicase RecQ		1.145	0.195348	0.65266	0.185313
PA3345	Histidine phosphotransfer protein HptB
PA3346	two-component response regulator		0.943	-0.0846703	0.973826	0.0115187
PA3347	hypothetical protein		1.056	0.0786098	0.803518	0.0950046
PA3348	probable chemotaxis protein methyltransferase		1.001	0.00144197	0.979085	0.00917955
PA3349	probable chemotaxis protein		0.946	-0.0800879	0.889228	0.0509869
PA3350	hypothetical protein		0.848	-0.237864	0.619257	0.208129
PA3351	FlgM		0.916	-0.12658	0.704647	0.152028
PA3352	hypothetical protein		0.978	-0.0320936	0.987714	0.0053686
PA3353	hypothetical protein		1.019	0.0271541	0.969289	0.0135466
PA3354	hypothetical protein		0.868	-0.204233	0.7411	0.130123
PA3355	hypothetical protein		0.784	-0.351074	0.706614	0.150818
PA3356	Glutamylpolyamine synthetase		0.985	-0.0218044	0.993025	0.00303997
PA3357	D-serine dehydratase		1.036	0.051024	0.917731	0.0372845
PA3361	fucose-binding lectin PA-IIL		1.008	0.0114956	0.979085	0.00917955
PA3373	conserved hypothetical protein
PA3385	alginate and motility regulator Z		0.746	-0.422752	0.0461351	1.33597
PA3392	nitrous-oxide reductase precursor		1.154	0.206643	0.7411	0.130123
PA3394	NosF protein		1.086	0.119024	0.945387	0.0243902
PA3397	FprA		0.97	-0.0439433	0.963847	0.0159918
PA3398	probable transcriptional regulator		1.263	0.336855	0.705837	0.151296
PA3402	hypothetical protein		0.996	-0.00578235	0.999564	0.000189233
PA3408	Heme uptake outer membrane receptor HasR precursor		1.097	0.133564	0.613874	0.211921
PA3409	HasS		1.378	0.462576	0.0158788	1.79918
PA3413	conserved hypothetical protein		1.081	0.112367	0.879226	0.0558995
PA3414	hypothetical protein		1000	9.96578	4.40139e-16	15.3564
PA3415	probable dihydrolipoamide acetyltransferase		1.081	0.112367	0.810671	0.0911552
PA3416	probable pyruvate dehydrogenase E1 component, beta chain		1.011	0.015783	0.979085	0.00917955
PA3417	probable pyruvate dehydrogenase E1 component, alpha subunit		1.031	0.0440443	0.968528	0.0138876
PA3418	leucine dehydrogenase		0.992	-0.011588	0.996477	0.00153254
PA3419	hypothetical protein		1.142	0.191563	0.667869	0.175309
PA3423	probable transcriptional regulator		0.826	-0.275786	0.778597	0.108687
PA3426	probable enoyl CoA-hydratase/isomerase		0.934	-0.0985055	0.892123	0.0495753
PA3427	probable short-chain dehydrogenases		1.051	0.0717627	0.934067	0.0296219
PA3430	probable aldolase		0.001	-9.96578	4.40139e-16	15.3564
PA3433	probable transcriptional regulator		1.101	0.138814	0.956681	0.0192329
PA3435	conserved hypothetical protein		0.87	-0.200913	0.523291	0.281256
PA3436	hypothetical protein
PA3437	dihydromonapterin reductase, FolM		1.075	0.104337	0.885747	0.0526903
PA3438	GTP cyclohydrolase I precursor		1.049	0.0690147	0.973826	0.0115187
PA3439	d-erythro-7,8-dihydroneopterin triphosphate epimerase		0.962	-0.0558912	0.962994	0.0163762
PA3440	conserved hypothetical protein		0.98	-0.0291463	0.979085	0.00917955
PA3440.1	gi Uncharacterized protein		1.062	0.0867838	0.796405	0.0988661
PA3441	probable molybdopterin-binding protein		0.593	-0.753896	0.179216	0.746623
PA3444	conserved hypothetical protein		0.663	-0.592919	9.01788e-09	8.0449
PA3445	conserved hypothetical protein		0.721	-0.471929	0.0274111	1.56207
PA3446	conserved hypothetical protein
PA3450	1-Cys peroxiredoxin LsfA		0.789	-0.341903	0.00713766	2.14644
PA3452	malate:quinone oxidoreductase		1.208	0.27262	0.0313102	1.50431
PA3453	conserved hypothetical protein		0.97	-0.0439433	0.978986	0.00922337
PA3454	probable acyl-CoA thiolase		0.873	-0.195946	0.917731	0.0372845
PA3455	conserved hypothetical protein		1.011	0.015783	0.974545	0.0111982
PA3456	hypothetical protein		1.021	0.0299829	0.978986	0.00922337
PA3458	probable transcriptional regulator		1.309	0.388465	0.157959	0.801456
PA3459	probable glutamine amidotransferase		0.937	-0.093879	0.83384	0.0789175
PA3460	probable acetyltransferase		0.869	-0.202572	0.285124	0.544966
PA3461	conserved hypothetical protein		0.988	-0.0174171	0.997371	0.00114344
PA3462	probable sensor/response regulator hybrid		1.16	0.214125	0.752204	0.123664
PA3463	conserved hypothetical protein		0.768	-0.380822	0.595287	0.225274
PA3465	conserved hypothetical protein		0.998	-0.00288828	0.996477	0.00153254
PA3466	probable ATP-dependent RNA helicase		1.1	0.137504	0.7411	0.130123
PA3468	conserved hypothetical protein		0.99	-0.0144996	0.997371	0.00114344
PA3469	conserved hypothetical protein		1.158	0.211635	0.714743	0.14585
PA3470	hypothetical protein		0.919	-0.121863	0.962592	0.0165579
PA3471	probable malic enzyme		0.846	-0.24127	0.133005	0.876132
PA3475	cyclohexadienyl dehydratase precursor		0.873	-0.195946	0.551975	0.258081
PA3476	autoinducer synthesis protein RhlI		2.118	1.0827	0.0040593	2.39155
PA3477	transcriptional regulator RhlR		0.813	-0.298673	0.0316399	1.49976
PA3478	rhamnosyltransferase chain B		0.849	-0.236164	0.14834	0.828741
PA3479	rhamnosyltransferase chain A		0.863	-0.212568	0.243456	0.61358
PA3480	probable deoxycytidine triphosphate deaminase		0.958	-0.0619024	0.962592	0.0165579
PA3481	conserved hypothetical protein		0.967	-0.0484122	0.975328	0.0108494
PA3482	methionyl-tRNA synthetase		0.996	-0.00578235	0.995435	0.00198722
PA3483	hypothetical protein		1.177	0.235114	0.51043	0.292064
PA3485	Tsi3		1.016	0.0229004	0.978986	0.00922337
PA3491	probable ferredoxin		1.365	0.448901	0.218464	0.660619
PA3495	endonuclease III		0.984	-0.0232698	0.995278	0.0020555
PA3496	hypothetical protein		1.107	0.146655	0.574248	0.240901
PA3508	probable transcriptional regulator		1.737	0.796598	0.0333633	1.47673
PA3522	MexQ
PA3524	lactoylglutathione lyase		0.95	-0.0740006	0.96308	0.0163376
PA3525	argininosuccinate synthase		0.937	-0.093879	0.83384	0.0789175
PA3526	MotY		0.792	-0.336428	0.610289	0.214465
PA3527	dihydroorotase		0.958	-0.0619024	0.939262	0.0272134
PA3528	ribonuclease T		1.024	0.0342157	0.973826	0.0115187
PA3529	alkylhydroperoxide reductase C		1.131	0.177599	0.290973	0.536147
PA3531	bacterioferritin		0.958	-0.0619024	0.945387	0.0243902
PA3533	GrxD		1.353	0.436162	0.0440024	1.35652
PA3535	probable serine protease		0.74	-0.434403	0.206478	0.685125
PA3537	ornithine carbamoyltransferase, anabolic		0.895	-0.16004	0.646192	0.189638
PA3538	probable ATP-binding component of ABC transporter		1.063	0.0881416	0.843551	0.0738884
PA3539	conserved hypothetical protein		1.072	0.100305	0.766547	0.115461
PA3542	alginate biosynthesis protein Alg44
PA3550	alginate o-acetyltransferase AlgF
PA3552	ArnB		0.847	-0.239566	0.253383	0.596222
PA3553	ArnC		1.011	0.015783	0.979085	0.00917955
PA3554	ArnA		0.945	-0.0816138	0.933496	0.0298877
PA3555	ArnD		0.654	-0.612637	0.0384222	1.41542
PA3556	inner membrane L-Ara4N transferase ArnT		1.064	0.0894982	0.945387	0.0243902
[truncated: 1,380 more rows]

## Sheet: Exp 2 ∆H-IG Comp
Accession	Description		Abundance Ratio: (Lo Fe, ∆H-IG Comp/ WT Comp)	log(2) transformed	Abundance Ratio Adj. P-Value	-log p value
PA0001	chromosomal replication initiator protein DnaA		0.956	-0.0649175	0.901444	0.0450613
PA0002	DNA polymerase III, beta chain		0.98	-0.0291463	0.961609	0.0170013
PA0003	RecF protein
PA0004	DNA gyrase subunit B		0.979	-0.0306192	0.960269	0.0176069
PA0005	lysophosphatidic acid acyltransferase, LptA		1.148	0.199123	0.562874	0.249589
PA0006	conserved hypothetical protein		0.892	-0.164884	0.831685	0.0800409
PA0007	hypothetical protein
PA0008	glycyl-tRNA synthetase beta chain		0.982	-0.0262051	0.968773	0.013778
PA0009	glycyl-tRNA synthetase alpha chain		0.947	-0.0785637	0.878825	0.0560975
PA0011	acyltransferase HtrB1		1.12	0.163499	0.392805	0.405823
PA0012	hypothetical protein		0.691	-0.533242	0.391922	0.4068
PA0015	hypothetical protein		1.06	0.0840643	0.880434	0.055303
PA0016	potassium uptake protein TrkA		1.099	0.136191	0.790587	0.10205
PA0017	conserved hypothetical protein		0.78	-0.358454	0.340416	0.467991
PA0018	methionyl-tRNA formyltransferase		0.963	-0.0543923	0.941871	0.0260085
PA0019	polypeptide deformylase		0.926	-0.110916	0.831685	0.0800409
PA0020	T4P secretin-associated protein TsaP		1.059	0.0827026	0.790587	0.10205
PA0022	conserved hypothetical protein		0.982	-0.0262051	0.989412	0.00462268
PA0023	quinone oxidoreductase		1.08	0.111031	0.583925	0.233643
PA0024	coproporphyrinogen III oxidase, aerobic		1.034	0.0482362	0.905902	0.0429189
PA0025	shikimate dehydrogenase		1.036	0.051024	0.930837	0.0311263
PA0034	probable two-component response regulator		0.701	-0.512514	0.0594495	1.22585
PA0035	tryptophan synthase alpha chain		0.979	-0.0306192	0.960737	0.0173957
PA0036	tryptophan synthase beta chain		1.012	0.0172093	0.952396	0.0211825
PA0037	transcriptional regulator TrpI
PA0038	hypothetical protein		1.189	0.249749	0.852061	0.0695291
PA0039	hypothetical protein		1.136	0.183963	0.167961	0.774793
PA0040	conserved hypothetical protein		1.143	0.192825	0.430895	0.365628
PA0041	probable hemagglutinin		1.027	0.0384362	0.948635	0.0229011
PA0042	hypothetical protein		0.999	-0.00144342	0.986453	0.00592369
PA0045	hypothetical protein		1.187	0.24732	0.308338	0.510973
PA0051	potential phenazine-modifying enzyme
PA0052	hypothetical protein		1.039	0.0551957	0.981476	0.00812042
PA0054	conserved hypothetical protein		1.151	0.202888	0.877157	0.0569227
PA0055	hypothetical protein		0.925	-0.112475	0.831685	0.0800409
PA0058	DsbM
PA0059	osmotically inducible protein OsmC		1.048	0.0676387	0.828486	0.0817149
PA0060	conserved hypothetical protein		1.271	0.345964	0.364743	0.438013
PA0061	hypothetical protein
PA0062	hypothetical protein		1.213	0.27858	0.386359	0.413009
PA0063	hypothetical protein
PA0064	hypothetical protein		1.052	0.0731347	0.940457	0.0266609
PA0065	hypothetical protein		0.864	-0.210897	0.826471	0.0827724
PA0067	oligopeptidase A		1.005	0.0071955	0.972287	0.0122057
PA0068	hypothetical protein		0.91	-0.136062	0.891798	0.0497333
PA0070	TagQ1		1.044	0.0621217	0.852061	0.0695291
PA0071	TagR1		1.03	0.0426443	0.946693	0.0237908
PA0074	serine/threonine protein kinase PpkA		1.016	0.0229004	0.943587	0.0252182
PA0075	PppA		0.91	-0.136062	0.831685	0.0800409
PA0076	TagF1		0.935	-0.0969617	0.907263	0.0422668
PA0077	IcmF1		1.024	0.0342157	0.917901	0.0372041
PA0078	TssL1		1.059	0.0827026	0.888557	0.0513147
PA0079	TssK1		0.963	-0.0543923	0.943587	0.0252182
PA0080	TssJ1		1.028	0.0398403	0.969327	0.0135296
PA0081	Fha1		1.079	0.109695	0.856027	0.0675126
PA0082	TssA1		1.043	0.0607392	0.925408	0.0336668
PA0083	TssB1		1.111	0.151859	0.416347	0.380545
PA0084	TssC1		1.065	0.0908534	0.72456	0.139926
PA0085	Hcp1		1.115	0.157044	0.303142	0.518353
PA0086	TagJ1		0.966	-0.0499049	0.94862	0.0229075
PA0088	TssF1		0.963	-0.0543923	0.960269	0.0176069
PA0090	ClpV1		1.072	0.100305	0.649796	0.187223
PA0091	VgrG1		0.967	-0.0484122	0.946965	0.023666
PA0092	Tsi6		1.291	0.368489	0.319681	0.495283
PA0094	EagT6		1.128	0.173767	0.475467	0.32288
PA0095	conserved hypothetical protein		1.208	0.27262	0.828486	0.0817149
PA0100	hypothetical protein		1.088	0.121679	0.795012	0.0996264
PA0102	probable carbonic anhydrase		1.011	0.015783	0.952396	0.0211825
PA0105	cytochrome c oxidase, subunit II		1.389	0.474047	0.458096	0.339043
PA0106	cytochrome c oxidase, subunit I		2.986	1.57821	8.14709e-07	6.089
PA0111	hypothetical protein
PA0114	SenC		0.874	-0.194295	0.510458	0.29204
PA0115	conserved hypothetical protein		0.926	-0.110916	0.828486	0.0817149
PA0118	hypothetical protein		0.975	-0.0365259	0.978436	0.00946743
PA0120	probable transcriptional regulator		1.216	0.282143	0.321368	0.492998
PA0122	rahU		1.098	0.134878	0.430895	0.365628
PA0123	probable transcriptional regulator
PA0125	hypothetical protein		1.19	0.250962	0.831685	0.0800409
PA0126	hypothetical protein		0.919	-0.121863	0.800686	0.0965378
PA0127	hypothetical protein		0.933	-0.100051	0.897761	0.0468393
PA0128	conserved hypothetical protein		0.837	-0.2567	0.508564	0.293655
PA0130	3-Oxopropanoate dehydrogenase		0.874	-0.194295	0.495794	0.304699
PA0133	BauR
PA0134	probable guanine deaminase		0.848	-0.237864	0.81339	0.0897014
PA0136	probable ATP-binding component of ABC transporter		0.735	-0.444184	0.361394	0.442019
PA0139	alkyl hydroperoxide reductase subunit C		1.046	0.0648829	0.831685	0.0800409
PA0140	alkyl hydroperoxide reductase subunit F		0.907	-0.140826	0.495794	0.304699
PA0141	conserved hypothetical protein		1.068	0.0949116	0.818766	0.0868404
PA0143	purine nucleosidase Nuh		0.951	-0.0724828	0.907708	0.0420536
PA0144	hypothetical protein		1.275	0.350497	0.366872	0.435486
PA0145	hypothetical protein
PA0146	conserved hypothetical protein		1.002	0.00288251	0.990788	0.00401933
PA0147	probable oxidoreductase		0.972	-0.0409718	0.967054	0.0145491
PA0148	adenine deaminase		1.099	0.136191	0.852061	0.0695291
PA0149	probable sigma-70 factor, ECF subfamily		1.496	0.58111	0.361394	0.442019
PA0150	anti-sigma factor		1.156	0.209141	0.886527	0.0523082
PA0155	transcriptional regulator PcaR		1.178	0.23634	0.796002	0.0990861
PA0156	Resistance-Nodulation-Cell Division (RND) triclosan efflux membrane fusion protein, TriA		0.993	-0.0101344	0.988429	0.00505448
PA0157	Resistance-Nodulation-Cell Division (RND) triclosan efflux membrane fusion protein, TriB		0.966	-0.0499049	0.948635	0.0229011
PA0158	Resistance-Nodulation-Cell Division (RND) triclosan efflux transporter, TriC		0.942	-0.086201	0.828476	0.0817199
PA0159	probable transcriptional regulator		1.063	0.0881416	0.876864	0.0570676
PA0162	histidine porin OpdC		1.033	0.0468403	0.944388	0.0248495
PA0163	probable transcriptional regulator		0.944	-0.0831412	0.945907	0.0241514
PA0165	hypothetical protein		1.11	0.15056	0.830849	0.080478
PA0166	probable transporter
PA0167	probable transcriptional regulator		1.522	0.605968	0.220833	0.655936
PA0170	hypothetical protein		1.088	0.121679	0.818766	0.0868404
PA0171	hypothetical protein		0.948	-0.077041	0.907263	0.0422668
PA0172	SiaA		0.741	-0.432455	0.410309	0.386889
PA0173	probable methylesterase		1.496	0.58111	0.299803	0.523164
PA0176	aerotaxis transducer Aer2		0.935	-0.0969617	0.870367	0.0602974
PA0177	probable purine-binding chemotaxis protein		2.146	1.10165	0.00076019	3.11908
PA0178	probable two-component sensor		2.075	1.05311	1.00027e-07	6.99988
PA0179	probable two-component response regulator		1.468	0.553852	0.000131063	3.88252
PA0180	chemotactic transducer for trichloroethylene [positive chemotaxis], CttP		0.923	-0.115597	0.852061	0.0695291
PA0184	probable ATP-binding component of ABC transporter		0.973	-0.0394883	0.960269	0.0176069
PA0195	putative NAD(P) transhydrogenase, subunit alpha part 1		0.991	-0.013043	0.992073	0.00345635
PA0195.1	putative NAD(P) transhydrogenase, subunit alpha part 2		0.956	-0.0649175	0.960097	0.0176849
PA0196	pyridine nucleotide transhydrogenase, beta subunit		1.103	0.141433	0.776588	0.10981
PA0197	TonB2		0.876	-0.190997	0.853913	0.0685864
PA0202	probable amidase
PA0217	probable transcriptional regulator		0.728	-0.45799	0.381693	0.418286
PA0225	probable transcriptional regulator		1.236	0.305679	0.734247	0.134158
PA0228	beta-ketoadipyl CoA thiolase PcaF
PA0229	dicarboxylic acid transporter PcaT		1.43	0.516015	0.381097	0.418965
PA0230	3-carboxy-cis,cis-muconate cycloisomerase		1.081	0.112367	0.856027	0.0675126
PA0231	beta-ketoadipate enol-lactone hydrolase		1.026	0.0370307	0.939945	0.0268978
PA0232	gamma-carboxymuconolactone decarboxylase		1.041	0.0579701	0.976447	0.0103512
PA0233	probable transcriptional regulator		0.399	-1.32554	5.73061e-06	5.2418
PA0236	probable transcriptional regulator		1.063	0.0881416	0.901444	0.0450613
PA0248	probable transcriptional regulator		1.102	0.140124	0.929116	0.0319301
PA0250	conserved hypothetical protein		1.029	0.041243	0.913418	0.0393304
PA0253	HudR
PA0259	Tli3		1.094	0.129613	0.831685	0.0800409
PA0261	hypothetical protein		1.404	0.489543	0.365732	0.436837
PA0265	glutaric semialdehyde dehydrogenase		1.12	0.163499	0.265193	0.576438
PA0266	delta-aminovalerate aminotransferase		1.158	0.211635	0.0794202	1.10007
PA0267	hypothetical protein		1.041	0.0579701	0.936689	0.0284046
PA0269	conserved hypothetical protein		1.05	0.0703893	0.907708	0.0420536
PA0270	hypothetical protein		1.466	0.551885	0.0114956	1.93947
PA0275	probable transcriptional regulator		0.443	-1.17462	0.000109009	3.96254
PA0277	conserved hypothetical protein		0.987	-0.018878	0.990849	0.00399264
PA0279	probable transcriptional regulator		1.165	0.22033	0.859186	0.065913
PA0280	sulfate transport protein CysA		0.943	-0.0846703	0.888557	0.0513147
PA0281	sulfate transport protein CysW		0.752	-0.411195	0.140283	0.852996
PA0282	sulfate transport protein CysT		1.037	0.0524159	0.986453	0.00592369
PA0283	sulfate-binding protein precursor		0.815	-0.295128	0.00762275	2.11789
PA0284	hypothetical protein		0.001	-9.96578	4.6029e-16	15.337
PA0285	conserved hypothetical protein		1.142	0.191563	0.800686	0.0965378
PA0290	hypothetical protein		1.108	0.147958	0.843487	0.0739217
PA0291	Anaerobically-induced outer membrane porin OprE precursor		0.934	-0.0985055	0.776263	0.109991
PA0292	agmatine deiminase		1.061	0.0854247	0.796002	0.0990861
PA0293	N-carbamoylputrescine amidohydrolase		0.912	-0.132894	0.917901	0.0372041
PA0294	transcriptional regulator AguR		1.268	0.342555	0.410309	0.386889
PA0295	probable periplasmic polyamine binding protein		0.979	-0.0306192	0.980717	0.00845638
PA0296	Glutamylpolyamine synthetase		1.039	0.0551957	0.891814	0.0497258
PA0298	Glutamylpolyamine synthetase		1.165	0.22033	0.254832	0.593745
PA0299	Polyamine:pyruvate transaminase		1.082	0.1137	0.556634	0.25443
PA0300	polyamine transport protein		0.934	-0.0985055	0.777598	0.109245
PA0301	polyamine transport protein		0.944	-0.0831412	0.852061	0.0695291
PA0302	polyamine transport protein PotG		0.974	-0.0380063	0.961083	0.0172391
PA0303	polyamine transport protein PotH		1.102	0.140124	0.867476	0.0617427
PA0304	polyamine transport protein PotI		0.808	-0.307573	0.42027	0.376472
PA0305	acylhomoserine lactone acylase B		1.053	0.0745054	0.831756	0.0800039
PA0306.1	gi Uncharacterized protein		0.947	-0.0785637	0.852061	0.0695291
PA0307	hypothetical protein		0.001	-9.96578	4.6029e-16	15.337
PA0308	hypothetical protein		1.105	0.144046	0.769855	0.113591
PA0309	hypothetical protein		0.984	-0.0232698	0.986453	0.00592369
PA0312	conserved hypothetical protein		1.021	0.0299829	0.980717	0.00845638
PA0314	L-cysteine transporter of ABC system FliY		0.954	-0.0679388	0.888116	0.0515303
PA0315	hypothetical protein		1.04	0.0565835	0.856027	0.0675126
PA0316	D-3-phosphoglycerate dehydrogenase		0.96	-0.0588937	0.907808	0.0420062
PA0317	hypothetical protein		1.011	0.015783	0.964941	0.0154992
PA0318	conserved hypothetical protein		0.936	-0.0954196	0.856027	0.0675126
PA0319	hypothetical protein		0.976	-0.0350469	0.976447	0.0103512
PA0321	acetylpolyamine amidohydrolase		4.238	2.08338	2.0149e-14	13.6957
PA0323	probable binding protein component of ABC transporter		1000	9.96578	4.6029e-16	15.337
PA0327	calcium-regulated beta-propeller protein CarP		0.969	-0.0454314	0.968773	0.013778
PA0328	arginine-specific autotransporter of Pseudomonas aeruginosa, AaaA		0.85	-0.234465	0.614409	0.211543
PA0329	conserved hypothetical protein		0.955	-0.0664274	0.891814	0.0497258
PA0330	ribose 5-phosphate isomerase		0.866	-0.207561	0.340689	0.467642
PA0331	threonine dehydratase, biosynthetic		1.141	0.190299	0.448834	0.347914
PA0333	hypothetical protein		1.224	0.291604	0.831685	0.0800409
PA0335	hypothetical protein		0.993	-0.0101344	0.996114	0.0016909
PA0336	Nudix hydrolase YgdP		0.931	-0.103147	0.923786	0.0344286
PA0337	phosphoenolpyruvate-protein phosphotransferase PtsP		0.98	-0.0291463	0.961347	0.01712
PA0339	hypothetical protein		0.988	-0.0174171	0.992073	0.00345635
PA0341	prolipoprotein diacylglyceryl transferase		0.952	-0.0709665	0.948635	0.0229011
PA0342	thymidylate synthase		1.051	0.0717627	0.907808	0.0420062
PA0344	hypothetical protein		0.985	-0.0218044	0.980717	0.00845638
PA0345	hypothetical protein		0.952	-0.0709665	0.911681	0.0401569
PA0346	hypothetical protein		1.342	0.424385	0.388244	0.410895
PA0350	dihydrofolate reductase		0.885	-0.176251	0.707718	0.15014
PA0351	conserved hypothetical protein
PA0353	dihydroxy-acid dehydratase		0.999	-0.00144342	0.980717	0.00845638
PA0354	conserved hypothetical protein		0.997	-0.00433459	0.992073	0.00345635
PA0355	protease PfpI		0.979	-0.0306192	0.961083	0.0172391
PA0356	hypothetical protein		1.016	0.0229004	0.973483	0.0116715
PA0357	formamidopyrimidine-DNA glycosylase		1.102	0.140124	0.850635	0.0702569
PA0359	hypothetical protein		1.041	0.0579701	0.881864	0.0545984
PA0361	probable gamma-glutamyltranspeptidase precursor		0.95	-0.0740006	0.911166	0.0404023
PA0363	phosphopantetheine adenylyltransferase		0.899	-0.153607	0.581308	0.235594
PA0364	probable oxidoreductase
PA0365	hypothetical protein
PA0366	probable aldehyde dehydrogenase		0.978	-0.0320936	0.968773	0.013778
PA0367	probable transcriptional regulator		1.155	0.207893	0.818766	0.0868404
PA0369	Uncharacterized protein		1.086	0.119024	0.946965	0.023666
PA0370	conserved hypothetical protein		0.909	-0.137648	0.907808	0.0420062
PA0371	hypothetical protein		1.008	0.0114956	0.952396	0.0211825
PA0372	probable zinc protease		0.978	-0.0320936	0.960269	0.0176069
PA0373	signal recognition particle receptor FtsY		1.029	0.041243	0.907808	0.0420062
PA0374	cell division protein FtsE		0.983	-0.0247367	0.978436	0.00946743
PA0375	cell division protein FtsX		1.081	0.112367	0.795012	0.0996264
PA0378	probable transglycosylase		1.208	0.27262	0.105369	0.977286
PA0380	conserved hypothetical protein		0.906	-0.142417	0.907808	0.0420062
PA0381	thiamine biosynthesis protein, thiazole moiety		0.897	-0.15682	0.409888	0.387335
PA0382	DNA mismatch repair protein MicA		1.076	0.105678	0.796002	0.0990861
PA0384	hypothetical protein		1.077	0.107018	0.907263	0.0422668
PA0386	probable oxidase		0.668	-0.58208	0.175637	0.755384
PA0387	conserved hypothetical protein		0.864	-0.210897	0.319681	0.495283
PA0388	hypothetical protein		0.927	-0.109359	0.72456	0.139926
PA0389	hypothetical protein		0.995	-0.00723157	0.999458	0.000235634
PA0390	homoserine O-acetyltransferase		0.869	-0.202572	0.45606	0.340978
PA0391	hypothetical protein		0.851	-0.232769	0.818766	0.0868404
PA0392	conserved hypothetical protein		0.944	-0.0831412	0.943587	0.0252182
PA0393	pyrroline-5-carboxylate reductase		0.92	-0.120294	0.774867	0.110773
PA0394	conserved hypothetical protein		0.964	-0.0528949	0.945907	0.0241514
PA0395	twitching motility protein PilT		1.035	0.0496308	0.898055	0.0466968
PA0396	twitching motility protein PilU		1.064	0.0894982	0.831685	0.0800409
PA0399	cystathionine beta-synthase		1.049	0.0690147	0.827689	0.0821326
PA0400	probable cystathionine gamma-lyase		1.075	0.104337	0.630273	0.200471
PA0401	noncatalytic dihydroorotase-like protein		1.015	0.0214797	0.946965	0.023666
PA0402	aspartate carbamoyltransferase		1.052	0.0731347	0.831685	0.0800409
PA0403	transcriptional regulator PyrR		0.964	-0.0528949	0.945907	0.0241514
PA0404	conserved hypothetical protein		0.861	-0.215915	0.811105	0.0909231
PA0405	AlgH		1.016	0.0229004	0.990788	0.00401933
PA0406	TonB3		1.066	0.0922074	0.91081	0.0405721
PA0407	glutathione synthetase		0.993	-0.0101344	0.992073	0.00345635
PA0408	twitching motility protein PilG		0.953	-0.0694519	0.920625	0.0359171
PA0409	twitching motility protein PilH		0.993	-0.0101344	0.995904	0.00178232
PA0410	twitching motility protein PilI		0.984	-0.0232698	0.980717	0.00845638
PA0411	twitching motility protein PilJ		1.046	0.0648829	0.833894	0.0788892
PA0413	component of chemotactic signal transduction system		0.997	-0.00433459	0.989412	0.00462268
PA0414	probable methylesterase		1.102	0.140124	0.852061	0.0695291
PA0415	probable chemotaxis protein		0.962	-0.0558912	0.943587	0.0252182
PA0418	hypothetical protein		1.044	0.0621217	0.923436	0.0345931
PA0419	conserved hypothetical protein		1.125	0.169925	0.642598	0.19206
PA0420	adenosylmethionine-8-amino-7-oxononanoate aminotransferase		0.999	-0.00144342	0.978436	0.00946743
PA0421	hypothetical protein		0.934	-0.0985055	0.790587	0.10205
PA0423	PasP		1.075	0.104337	0.627818	0.202166
PA0424	multidrug resistance operon repressor MexR		1.079	0.109695	0.910481	0.0407292
PA0425	Resistance-Nodulation-Cell Division (RND) multidrug efflux membrane fusion protein MexA precursor		1.023	0.0328061	0.929116	0.0319301
PA0426	Resistance-Nodulation-Cell Division (RND) multidrug efflux transporter MexB		1.071	0.0989585	0.664997	0.177181
PA0427	Major intrinsic multiple antibiotic resistance efflux outer membrane protein OprM precursor		1.098	0.134878	0.429371	0.367167
PA0428	probable ATP-dependent RNA helicase		1.007	0.0100637	0.967054	0.0145491
PA0429	hypothetical protein		0.872	-0.1976	0.797409	0.0983191
PA0430	5,10-methylenetetrahydrofolate reductase		1.001	0.00144197	0.986453	0.00592369
PA0431	hypothetical protein		1.006	0.00863031	0.989412	0.00462268
PA0432	S-adenosyl-L-homocysteine hydrolase		1.049	0.0690147	0.828476	0.0817199
PA0434	hypothetical protein		1.26	0.333424	0.00304786	2.51601
PA0435	hypothetical protein
PA0436	probable transcriptional regulator		1.117	0.159629	0.856027	0.0675126
PA0437	cytosine deaminase		0.9	-0.152003	0.622621	0.205777
PA0438	cytosine permease		1.08	0.111031	0.907263	0.0422668
PA0439	probable oxidoreductase		1.035	0.0496308	0.943587	0.0252182
PA0440	probable oxidoreductase		1.113	0.154454	0.553384	0.256973
PA0441	dihydropyrimidinase		1.086	0.119024	0.812103	0.0903889
PA0443	probable transporter
PA0444	N-carbamoyl-beta-alanine amidohydrolase		0.944	-0.0831412	0.946693	0.0237908
PA0446	conserved hypothetical protein		1.133	0.180148	0.361176	0.442282
PA0447	glutaryl-CoA dehydrogenase		1.084	0.116365	0.640731	0.193324
PA0449	hypothetical protein		1.074	0.102994	0.72456	0.139926
PA0454	conserved hypothetical protein		1.134	0.181421	0.906945	0.0424192
PA0455	RNA helicase DbpA		1.035	0.0496308	0.917901	0.0372041
PA0456	probable cold-shock protein		0.993	-0.0101344	0.992073	0.00345635
PA0457	hypothetical protein		0.93	-0.104697	0.852061	0.0695291
PA0459	probable ClpA/B protease ATP binding subunit		1.027	0.0384362	0.910481	0.0407292
PA0460	hypothetical protein		0.94	-0.0892673	0.81202	0.0904335
PA0461	conserved hypothetical protein		1.037	0.0524159	0.943587	0.0252182
PA0462	hypothetical protein		0.935	-0.0969617	0.856027	0.0675126
PA0463	two-component response regulator CreB		1.036	0.051024	0.948635	0.0229011
PA0464	two-component sensor CreC		1.02	0.0285692	0.980717	0.00845638
PA0467	conserved hypothetical protein		1.075	0.104337	0.853588	0.0687515
PA0468	hypothetical protein		1.024	0.0342157	0.936689	0.0284046
PA0469	hypothetical protein		0.973	-0.0394883	0.945907	0.0241514
PA0470	Ferrichrome receptor FiuA		1.114	0.155749	0.726279	0.138896
PA0471	FiuR		1.224	0.291604	0.0430663	1.36586
PA0473	probable glutathione S-transferase		1	0	0.990849	0.00399264
PA0476	probable permease		1.369	0.453122	0.461234	0.336078
PA0477	probable transcriptional regulator		1.031	0.0440443	0.989412	0.00462268
PA0478	probable N-acetyltransferase		1.008	0.0114956	0.978436	0.00946743
PA0479	probable transcriptional regulator		1.032	0.045443	0.967054	0.0145491
PA0480	probable hydrolase		1.356	0.439357	0.614409	0.211543
PA0482	malate synthase G		0.934	-0.0985055	0.775645	0.110337
PA0483	probable acetyltransferase
PA0484	conserved hypothetical protein		1.126	0.171207	0.622583	0.205803
PA0486	conserved hypothetical protein		1.011	0.015783	0.9713	0.0126468
PA0487	probable molybdenum transport regulator		1.125	0.169925	0.679821	0.167605
PA0491	probable transcriptional regulator
PA0500	biotin synthase		0.184	-2.44222	4.6029e-16	15.337
PA0501	8-amino-7-oxononanoate synthase		1.014	0.0200577	0.975608	0.0107245
PA0502	probable biotin biosynthesis protein bioH		1.04	0.0565835	0.948635	0.0229011
PA0503	probable biotin synthesis protein BioC		0.956	-0.0649175	0.948635	0.0229011
PA0504	dethiobiotin synthase		1.001	0.00144197	0.998303	0.000737789
PA0506	probable acyl-CoA dehydrogenase		0.991	-0.013043	0.989412	0.00462268
PA0507	probable acyl-CoA dehydrogenase		1.118	0.16092	0.837003	0.0772729
PA0508	probable acyl-CoA dehydrogenase		0.93	-0.104697	0.852061	0.0695291
PA0509	NirN		0.001	-9.96578	4.6029e-16	15.337
PA0511	heme d1 biosynthesis protein NirJ
PA0516	heme d1 biosynthesis protein NirF		0.886	-0.174621	0.679821	0.167605
PA0518	cytochrome c-551 precursor		0.536	-0.899695	1.20373e-09	8.91947
PA0519	nitrite reductase precursor		1.057	0.0799754	0.831685	0.0800409
PA0520	regulatory protein NirQ		1000	9.96578	4.6029e-16	15.337
PA0523	nitric-oxide reductase subunit C		0.739	-0.436354	0.461234	0.336078
PA0524	nitric-oxide reductase subunit B		1000	9.96578	4.6029e-16	15.337
PA0527	transcriptional regulator Dnr		0.954	-0.0679388	0.948635	0.0229011
PA0533	probable transcriptional regulator
PA0534	FAD-dependent oxidoreductase		1.511	0.595504	0.231383	0.635668
PA0536	hypothetical protein		1.014	0.0200577	0.964941	0.0154992
PA0537	conserved hypothetical protein		0.997	-0.00433459	0.989412	0.00462268
PA0538	disulfide bond formation protein
PA0540	hypothetical protein		0.68	-0.556393	0.133605	0.874176
PA0541	hypothetical protein		1.539	0.621993	0.16108	0.792959
PA0542	conserved hypothetical protein		0.926	-0.110916	0.831685	0.0800409
PA0543	hypothetical protein		1.23	0.298658	0.630273	0.200471
PA0545	hypothetical protein		0.001	-9.96578	4.6029e-16	15.337
PA0546	methionine adenosyltransferase		1	0	0.983126	0.00739065
PA0547	probable transcriptional regulator		1.018	0.0257376	0.976572	0.0102955
PA0548	transketolase		0.966	-0.0499049	0.929116	0.0319301
PA0549	hypothetical protein		0.537	-0.897006	0.000830538	3.08064
PA0550	conserved hypothetical protein		1.001	0.00144197	0.988429	0.00505448
PA0551	D-erythrose 4-phosphate dehydrogenase		1.058	0.0813396	0.90059	0.045473
PA0552	phosphoglycerate kinase		1.049	0.0690147	0.828486	0.0817149
PA0553	hypothetical protein		0.79	-0.340075	0.0916021	1.03809
PA0554	hypothetical protein		0.97	-0.0439433	0.96862	0.0138465
PA0555	fructose-1,6-bisphosphate aldolase		1.011	0.015783	0.955337	0.0198434
PA0557	hypothetical protein		0.822	-0.28279	0.638306	0.194971
PA0558	conserved hypothetical protein		0.971	-0.0424568	0.948196	0.0231017
PA0559	conserved hypothetical protein		1.171	0.227741	0.790587	0.10205
PA0562	probable hydrolase		0.978	-0.0320936	0.975392	0.010821
PA0563	conserved hypothetical protein		1.022	0.0313952	0.923436	0.0345931
PA0564	probable transcriptional regulator		1.109	0.149259	0.943587	0.0252182
PA0565	conserved hypothetical protein		1.225	0.292782	0.219633	0.658302
PA0568	hypothetical protein		0.892	-0.164884	0.612419	0.212951
PA0569	hypothetical protein
PA0570	hypothetical protein		0.804	-0.314733	0.746596	0.126914
PA0572	hypothetical protein		0.567	-0.818579	0.00335385	2.47446
PA0574	hypothetical protein		1.21	0.275007	0.698697	0.155711
PA0575	conserved hypothetical protein
PA0576	sigma factor RpoD		0.963	-0.0543923	0.917901	0.0372041
PA0577	DNA primase		0.934	-0.0985055	0.923436	0.0345931
PA0578	conserved hypothetical protein		0.966	-0.0499049	0.960269	0.0176069
PA0579	30S ribosomal protein S21		0.999	-0.00144342	0.986453	0.00592369
PA0580	O-sialoglycoprotein endopeptidase		0.825	-0.277534	0.479506	0.319206
PA0581	conserved hypothetical protein		1.519	0.603122	0.210858	0.67601
PA0582	dihydroneopterin aldolase		1.054	0.0758749	0.948196	0.0231017
PA0583	hypothetical protein		1.004	0.00575927	0.990232	0.0042632
PA0584	tRNA nucleotidyl transferase		0.895	-0.16004	0.830849	0.080478
PA0585	hypothetical protein		1.09	0.124328	0.948635	0.0229011
PA0586	conserved hypothetical protein		0.898	-0.155213	0.430895	0.365628
PA0587	conserved hypothetical protein		0.975	-0.0365259	0.95115	0.021751
PA0588	conserved hypothetical protein		1.002	0.00288251	0.978436	0.00946743
PA0589	conserved hypothetical protein		0.923	-0.115597	0.904463	0.0436092
PA0590	bis(5'-nucleosyl)-tetraphosphatase		0.992	-0.011588	0.990849	0.00399264
PA0591	conserved hypothetical protein		1.036	0.051024	0.943587	0.0252182
PA0592	rRNA (adenine-N6,N6)-dimethyltransferase		0.903	-0.147202	0.790587	0.10205
PA0593	pyridoxal phosphate biosynthetic protein PdxA		0.874	-0.194295	0.483645	0.315473
PA0594	peptidyl-prolyl cis-trans isomerase SurA		1.005	0.0071955	0.97077	0.0128835
PA0595	LPS-assembly protein LptD		0.997	-0.00433459	0.990387	0.00419487
PA0596	hypothetical protein		1.026	0.0370307	0.943929	0.0250606
PA0597	probable nucleotidyl transferase		1.103	0.141433	0.870789	0.060087
PA0599	hypothetical protein		1.07	0.0976108	0.907808	0.0420062
PA0600	two-component sensor, AgtS		1.144	0.194087	0.790587	0.10205
PA0601	two-component response regulator, AgtR		0.837	-0.2567	0.356129	0.448393
PA0602	probable binding protein component of ABC transporter		1.042	0.0593553	0.943929	0.0250606
PA0603	AgtA		0.857	-0.222633	0.461234	0.336078
PA0604	AgtB		0.859	-0.21927	0.299803	0.523164
PA0605	AgtC		1.224	0.291604	0.790587	0.10205
PA0607	ribulose-phosphate 3-epimerase		1.084	0.116365	0.795012	0.0996264
PA0608	probable phosphoglycolate phosphatase		0.954	-0.0679388	0.948635	0.0229011
PA0609	anthranilate synthetase component I		1.038	0.0538064	0.891814	0.0497258
PA0611	transcriptional regulator PrtR		0.825	-0.277534	0.740479	0.130487
PA0620	probable bacteriophage protein		1000	9.96578	4.6029e-16	15.337
PA0622	probable bacteriophage protein		1.194	0.255803	0.622201	0.206069
PA0641	probable bacteriophage protein		0.817	-0.291592	0.242778	0.614791
PA0649	anthranilate synthase component II		0.944	-0.0831412	0.91081	0.0405721
PA0650	anthranilate phosphoribosyltransferase		1.044	0.0621217	0.891814	0.0497258
PA0651	indole-3-glycerol-phosphate synthase		1.122	0.166073	0.382087	0.417838
PA0652	transcriptional regulator Vfr		1.029	0.041243	0.917901	0.0372041
PA0653	conserved hypothetical protein		0.858	-0.22095	0.78369	0.105856
PA0654	S-adenosylmethionine decarboxylase proenzyme		0.864	-0.210897	0.553735	0.256698
PA0655	hypothetical protein		1.047	0.0662614	0.854231	0.0684245
PA0656	probable HIT family protein		0.82	-0.286304	0.211609	0.674466
PA0657	probable ATPase		1.023	0.0328061	0.976666	0.0102538
PA0658	probable short-chain dehydrogenase		0.953	-0.0694519	0.939945	0.0268978
PA0659	hypothetical protein		0.991	-0.013043	0.995949	0.00176298
PA0660	hypothetical protein		1.062	0.0867838	0.74628	0.127098
PA0661	conserved hypothetical protein
PA0662	N-acetyl-gamma-glutamyl-phosphate reductase		0.973	-0.0394883	0.948635	0.0229011
PA0663	hypothetical protein		0.894	-0.161653	0.888557	0.0513147
PA0664	hypothetical protein		0.88	-0.184425	0.698901	0.155584
PA0665	conserved hypothetical protein		0.964	-0.0528949	0.946965	0.023666
PA0666	conserved hypothetical protein		0.96	-0.0588937	0.952396	0.0211825
PA0668	tyrosyl-tRNA synthetase 2		0.971	-0.0424568	0.943587	0.0252182
PA0672	heme oxygenase		1.083	0.115033	0.614409	0.211543
PA0680	HxcV		0.001	-9.96578	4.6029e-16	15.337
PA0686	HxcR
PA0690	phosphate depletion regulated TPS partner A, PdtA		1.422	0.507921	0.497375	0.303316
PA0704	probable amidase		0.957	-0.0634092	0.943587	0.0252182
PA0705	alpha-1,6-rhamnosyltransferase MigA		1.047	0.0662614	0.917901	0.0372041
PA0707	transcriptional regulator ToxR		1	0	0.991115	0.00387597
PA0715	hypothetical protein		1.118	0.16092	0.74233	0.129403
PA0716	hypothetical protein		0.478	-1.06492	0.000453496	3.34343
PA0720	helix destabilizing protein of bacteriophage Pf1		1.216	0.282143	0.797409	0.0983191
PA0729	hypothetical protein		0.927	-0.109359	0.907808	0.0420062
PA0730	probable transferase
PA0732	hypothetical protein		1.139	0.187768	0.53684	0.270155
PA0735	hypothetical protein		0.878	-0.187707	0.53684	0.270155
PA0736	hypothetical protein		0.87	-0.200913	0.740479	0.130487
PA0741	conserved hypothetical protein		0.923	-0.115597	0.852061	0.0695291
PA0743	probable 3-hydroxyisobutyrate dehydrogenase		1.036	0.051024	0.901444	0.0450613
PA0744	probable enoyl-CoA hydratase/isomerase		0.932	-0.101598	0.846241	0.072506
PA0745	probable enoyl-CoA hydratase/isomerase		0.942	-0.086201	0.843707	0.0738085
PA0746	probable acyl-CoA dehydrogenase		0.889	-0.169745	0.754512	0.122334
PA0747	probable aldehyde dehydrogenase		1.223	0.290424	0.410309	0.386889
PA0750	uracil-DNA glycosylase		0.976	-0.0350469	0.96862	0.0138465
PA0754	hypothetical protein		0.74	-0.434403	0.0174423	1.7584
PA0756	probable two-component response regulator		0.591	-0.75877	0.0118653	1.92572
PA0758	hypothetical protein		1.014	0.0200577	0.948635	0.0229011
PA0759	conserved hypothetical protein		1.01	0.0143553	0.964941	0.0154992
PA0760	conserved hypothetical protein		0.934	-0.0985055	0.943587	0.0252182
PA0761	L-aspartate oxidase		0.992	-0.011588	0.999592	0.000177149
PA0762	sigma factor AlgU		0.983	-0.0247367	0.980717	0.00845638
PA0763	anti-sigma factor MucA		0.989	-0.0159576	0.990788	0.00401933
PA0764	negative regulator for alginate biosynthesis MucB		0.929	-0.106249	0.776588	0.10981
PA0766	serine protease MucD precursor		0.889	-0.169745	0.334814	0.475196
PA0767	GTP-binding protein LepA		0.996	-0.00578235	0.980717	0.00845638
PA0768	signal peptidase I		1.008	0.0114956	0.968773	0.013778
PA0769	hypothetical protein		1.112	0.153157	0.828486	0.0817149
PA0770	ribonuclease III		1.144	0.194087	0.732054	0.135457
PA0771	GTP-binding protein Era		1.058	0.0813396	0.845039	0.0731232
PA0773	pyridoxal phosphate biosynthetic protein PdxJ		1.118	0.16092	0.413762	0.383249
PA0774	conserved hypothetical protein		0.785	-0.349235	0.630273	0.200471
PA0775	conserved hypothetical protein		1.103	0.141433	0.800686	0.0965378
PA0778	inhibitor of cysteine peptidase		0.978	-0.0320936	0.975392	0.010821
PA0779	AsrA		1.01	0.0143553	0.960269	0.0176069
PA0781	hypothetical protein		1.179	0.237564	0.0337885	1.47123
PA0782	proline dehydrogenase PutA		1.082	0.1137	0.679821	0.167605
PA0783	sodium/proline symporter PutP		0.858	-0.22095	0.504684	0.29698
PA0784	probable transcriptional regulator		0.906	-0.142417	0.857243	0.0668962
PA0787	hypothetical protein
PA0788	hypothetical protein		1.009	0.0129262	0.978436	0.00946743
PA0792	propionate catabolic protein PrpD		0.972	-0.0409718	0.943587	0.0252182
PA0793	hypothetical protein		0.924	-0.114035	0.852061	0.0695291
PA0794	probable aconitate hydratase		0.854	-0.227692	0.24948	0.602965
PA0795	citrate synthase 2		0.889	-0.169745	0.388244	0.410895
PA0796	carboxyphosphonoenolpyruvate phosphonomutase		1.079	0.109695	0.769454	0.113817
PA0798	phospholipid methyltransferase		0.834	-0.261881	0.796002	0.0990861
PA0801	hypothetical protein
PA0803	hypothetical protein		1.11	0.15056	0.907263	0.0422668
PA0804	probable oxidoreductase		1.088	0.121679	0.800686	0.0965378
PA0805	hypothetical protein		0.843	-0.246395	0.793217	0.100608
PA0807	AmpDh3		0.937	-0.093879	0.870518	0.0602223
PA0808	hypothetical protein		1.424	0.509949	0.0727558	1.13813
PA0810	probable haloacid dehalogenase
PA0821	hypothetical protein
PA0827	hypothetical protein		1.088	0.121679	0.93871	0.0274684
PA0832	conserved hypothetical protein		1.146	0.196607	0.845223	0.0730286
PA0833	hypothetical protein		1.047	0.0662614	0.823812	0.084172
PA0834	conserved hypothetical protein		1.092	0.126973	0.943587	0.0252182
PA0835	phosphate acetyltransferase		1.045	0.0635029	0.876864	0.0570676
PA0836	acetate kinase		0.995	-0.00723157	0.98827	0.0051246
PA0837	peptidyl-prolyl cis-trans isomerase SlyD		1.101	0.138814	0.508564	0.293655
PA0838	probable glutathione peroxidase		0.971	-0.0424568	0.963018	0.0163658
PA0840	probable oxidoreductase		1.033	0.0468403	0.943587	0.0252182
PA0843	phospholipase accessory protein PlcR precursor
PA0847	diguanylate cyclase		1.117	0.159629	0.929116	0.0319301
PA0848	alkyl hydroperoxide reductase , AhpB		0.952	-0.0709665	0.911681	0.0401569
PA0849	thioredoxin reductase 2		1.002	0.00288251	0.989412	0.00462268
PA0851	hypothetical protein		0.977	-0.0335695	0.978436	0.00946743
PA0852	chitin-binding protein CbpD precursor		0.927	-0.109359	0.72456	0.139926
PA0853	probable oxidoreductase		0.949	-0.07552	0.923436	0.0345931
PA0854	fumarate hydratase		0.969	-0.0454314	0.940201	0.0267792
PA0856	hypothetical protein		0.972	-0.0409718	0.943884	0.0250812
PA0857	morphogene protein BolA		1.19	0.250962	0.272346	0.564878
PA0859	hypothetical protein		1.062	0.0867838	0.929116	0.0319301
PA0861	RbDA		1.006	0.00863031	0.978436	0.00946743
PA0862	hypothetical protein		0.726	-0.461959	0.277791	0.556282
PA0863	probable oxidoreductase		0.935	-0.0969617	0.937868	0.0278581
PA0865	4-hydroxyphenylpyruvate dioxygenase		1.009	0.0129262	0.987127	0.00562681
PA0867	membrane-bound lysozyme inhibitor of c-type lysozyme MliC		1.121	0.164786	0.364743	0.438013
PA0869	D-alanyl-D-alanine-endopeptidase		0.878	-0.187707	0.777598	0.109245
PA0870	aromatic amino acid aminotransferase		1.024	0.0342157	0.939945	0.0268978
PA0871	pterin-4-alpha-carbinolamine dehydratase		1.072	0.100305	0.734247	0.134158
PA0872	phenylalanine-4-hydroxylase		0.854	-0.227692	0.818766	0.0868404
PA0876	probable transcriptional regulator		0.866	-0.207561	0.872443	0.0592629
PA0887	acetyl-coenzyme A synthetase		0.882	-0.181149	0.264036	0.578337
PA0888	arginine/ornithine binding protein AotJ		1.056	0.0786098	0.787799	0.103585
PA0891	hypothetical protein		1.007	0.0100637	0.980717	0.00845638
PA0892	arginine/ornithine transport protein AotP		1.116	0.158337	0.620026	0.20759
PA0893	transcriptional regulator ArgR		0.935	-0.0969617	0.917901	0.0372041
PA0895	N2-Succinylornithine 5-aminotransferase (SOAT) = N2-acetylornithine 5-aminotransferase (ACOAT)		1.047	0.0662614	0.831685	0.0800409
PA0896	subunit I of arginine N2-succinyltransferase = ornithine N2-succinyltransferase		1.107	0.146655	0.697905	0.156204
PA0897	subunit II of arginine N2-succinyltransferase = ornithine N2-succinyltransferase		1.083	0.115033	0.732054	0.135457
PA0898	N-Succinylglutamate 5-semialdehyde dehydrogenase		1.057	0.0799754	0.901444	0.0450613
PA0899	N2-Succinylarginine dihydrolase		1.091	0.125651	0.554526	0.256078
PA0900	hypothetical protein		1.057	0.0799754	0.903664	0.0439928
PA0901	N-Succinylglutamate desuccinylase		1.156	0.209141	0.410309	0.386889
PA0902	hypothetical protein		1.057	0.0799754	0.852061	0.0695291
PA0903	alanyl-tRNA synthetase		1.037	0.0524159	0.877155	0.0569238
PA0904	aspartate kinase alpha and beta chain		1.019	0.0271541	0.943587	0.0252182
PA0905	RsmA		1.071	0.0989585	0.734247	0.134158
PA0913	MgtE		1.05	0.0703893	0.882104	0.0544801
PA0915	conserved hypothetical protein
PA0916	conserved hypothetical protein		2.434	1.28333	1.04883e-07	6.9793
PA0917	potassium uptake protein Kup		0.722	-0.469929	0.300819	0.521695
PA0919	alanyl-phosphatidylglycerol hydrolase		0.941	-0.0877334	0.872443	0.0592629
PA0920	alanyl-phosphatidylglycerol synthase		0.892	-0.164884	0.796002	0.0990861
PA0925	hypothetical protein		0.845	-0.242977	0.78369	0.105856
PA0926	hypothetical protein		0.925	-0.112475	0.936104	0.028676
PA0927	D-lactate dehydrogenase (fermentative)		0.904	-0.145605	0.800686	0.0965378
PA0928	sensor/response regulator hybrid		0.995	-0.00723157	0.995803	0.00182645
PA0931	ferric enterobactin receptor PirA		1.144	0.194087	0.204215	0.689913
PA0932	cysteine synthase B		0.936	-0.0954196	0.856027	0.0675126
PA0933	probable RNA methyltransferase		1.077	0.107018	0.957796	0.0187271
PA0934	GTP pyrophosphokinase		0.924	-0.114035	0.678002	0.168769
PA0935	conserved hypothetical protein		0.982	-0.0262051	0.976447	0.0103512
PA0936	lipopolysaccharide biosynthetic protein LpxO2		0.931	-0.103147	0.835801	0.0778971
PA0937	conserved hypothetical protein		1.031	0.0440443	0.907808	0.0420062
PA0938	Wzz2		1.052	0.0731347	0.834809	0.078413
PA0941	hypothetical protein		1.172	0.228973	0.388244	0.410895
PA0942	probable transcriptional regulator		0.001	-9.96578	4.6029e-16	15.337
PA0943	hypothetical protein		1.025	0.0356239	0.917901	0.0372041
PA0944	phosphoribosylaminoimidazole synthetase		0.972	-0.0409718	0.968773	0.013778
PA0945	phosphoribosylaminoimidazole synthetase		0.996	-0.00578235	0.989412	0.00462268
PA0946	hypothetical protein		1.01	0.0143553	0.964941	0.0154992
PA0947	conserved hypothetical protein		0.768	-0.380822	0.0729903	1.13673
PA0948	hypothetical protein		1.037	0.0524159	0.985972	0.00613539
PA0949	Trp repressor binding protein WrbA		0.912	-0.132894	0.630192	0.200527
PA0950	probable arsenate reductase		1.035	0.0496308	0.905744	0.0429945
PA0951	probable ribonuclease		0.866	-0.207561	0.831685	0.0800409
PA0953	probable thioredoxin		1.057	0.0799754	0.828486	0.0817149
PA0954	probable acylphosphatase		1.093	0.128293	0.765568	0.116016
PA0955	hypothetical protein		0.949	-0.07552	0.910254	0.0408376
PA0956	prolyl-tRNA synthetase		0.988	-0.0174171	0.983322	0.00730446
PA0958	Basic amino acid, basic peptide and imipenem outer membrane porin OprD precursor		0.864	-0.210897	0.128232	0.892002
PA0959	hypothetical protein		0.955	-0.0664274	0.891814	0.0497258
PA0960	hypothetical protein		1.117	0.159629	0.759715	0.119349
PA0961	probable cold-shock protein		1.024	0.0342157	0.95115	0.021751
PA0962	DNA-binding protein from starved cells, Dps		1.04	0.0565835	0.85812	0.0664518
PA0963	aspartyl-tRNA synthetase		1.006	0.00863031	0.968773	0.013778
PA0964	pqsR-mediated PQS regulator, PmpR		0.973	-0.0394883	0.960269	0.0176069
PA0965	Holliday junction resolvase RuvC		1.088	0.121679	0.950528	0.0220349
PA0966	Holliday junction DNA helicase RuvA		0.994	-0.00868224	0.994515	0.00238851
PA0967	Holliday junction DNA helicase RuvB		0.965	-0.0513992	0.945907	0.0241514
PA0968	conserved hypothetical protein		1.081	0.112367	0.944622	0.0247421
PA0969	TolQ protein		0.948	-0.077041	0.852061	0.0695291
PA0970	TolR protein		0.979	-0.0306192	0.976666	0.0102538
PA0971	TolA protein		0.993	-0.0101344	0.988802	0.00489083
PA0972	TolB protein		1.06	0.0840643	0.759715	0.119349
PA0973	Peptidoglycan associated lipoprotein OprL precursor		0.97	-0.0439433	0.943587	0.0252182
PA0974	conserved hypothetical protein		0.948	-0.077041	0.905744	0.0429945
PA0975	probable radical activating enzyme		1000	9.96578	4.6029e-16	15.337
PA0976	conserved hypothetical protein		1.083	0.115033	0.8895	0.050854
PA0981	hypothetical protein		1.502	0.586885	0.254832	0.593745
PA0984	colicin immunity protein		1.112	0.153157	0.852061	0.0695291
PA0985	pyocin S5		1.242	0.312665	0.175637	0.755384
PA0991	Histidine phosphotransfer protein HptA		0.88	-0.184425	0.814779	0.08896
PA0995	methylated-DNA--protein-cysteine methyltransferase
PA0996	PqsA		0.771	-0.375197	0.0491128	1.30881
PA0997	PqsB		0.601	-0.734563	4.6029e-16	15.337
PA0998	PqsC		0.754	-0.407364	3.41672e-05	4.46639
PA0999	3-oxoacyl-[acyl-carrier-protein] synthase III		0.784	-0.351074	0.000564811	3.2481
PA1000	Quinolone signal response protein		0.832	-0.265345	0.112454	0.949025
PA1001	anthranilate synthase component I		0.702	-0.510457	0.000428829	3.36772
PA1002	anthranilate synthase component II		0.492	-1.02327	1.09079e-06	5.96226
PA1003	Transcriptional regulator MvfR		0.907	-0.140826	0.907808	0.0420062
PA1004	quinolinate synthetase A		0.833	-0.263612	0.51945	0.284456
PA1005	conserved hypothetical protein		0.944	-0.0831412	0.90059	0.045473
PA1006	Protein PA1006		0.991	-0.013043	0.995028	0.00216452
PA1008	bacterioferritin comigratory protein		1.002	0.00288251	0.978436	0.00946743
PA1009	hypothetical protein
PA1010	dihydrodipicolinate synthase		0.936	-0.0954196	0.790587	0.10205
PA1011	hypothetical protein		0.976	-0.0350469	0.948635	0.0229011
PA1013	phosphoribosylaminoimidazole-succinocarboxamide synthase		1.026	0.0370307	0.917901	0.0372041
PA1014	1,2-glucosyltransferase WapB		1.049	0.0690147	0.968773	0.013778
PA1015	probable transcriptional regulator		1.109	0.149259	0.790587	0.10205
PA1016	hypothetical protein		0.896	-0.158429	0.852061	0.0695291
PA1017	pimeloyl-CoA synthetase
PA1023	probable short-chain dehydrogenase		1.012	0.0172093	0.960269	0.0176069
PA1024	NADH:quinone reductase		1.369	0.453122	0.108079	0.966259
PA1027	delta1-Piperideine-6-carboxylate dehydrogenase		0.001	-9.96578	4.6029e-16	15.337
PA1029	hypothetical protein		0.97	-0.0439433	0.968773	0.013778
PA1030	hypothetical protein		1.026	0.0370307	0.982829	0.00752208
PA1032	QuiP		1.089	0.123004	0.746596	0.126914
PA1033	probable glutathione S-transferase		1.046	0.0648829	0.870496	0.0602333
PA1035	hypothetical protein		0.959	-0.0603973	0.950528	0.0220349
PA1036	hypothetical protein		1.081	0.112367	0.743611	0.128654
PA1039	conserved hypothetical protein		0.855	-0.226004	0.775021	0.110686
PA1040	hypothetical protein		1	0	0.992073	0.00345635
PA1041	probable outer membrane protein precursor		1.025	0.0356239	0.917901	0.0372041
PA1043	hypothetical protein		0.962	-0.0558912	0.957796	0.0187271
PA1044	hypothetical protein		0.959	-0.0603973	0.960269	0.0176069
PA1045	hypothetical protein		0.959	-0.0603973	0.955934	0.0195722
PA1046	hypothetical protein		1000	9.96578	4.6029e-16	15.337
PA1047	probable esterase		1.035	0.0496308	0.943587	0.0252182
PA1048	probable outer membrane protein precursor		0.931	-0.103147	0.905902	0.0429189
PA1049	pyridoxine 5'-phosphate oxidase		1.072	0.100305	0.740479	0.130487
PA1051	probable transporter		1.054	0.0758749	0.968773	0.013778
PA1052	conserved hypothetical protein
PA1053	conserved hypothetical protein		1.039	0.0551957	0.869208	0.0608764
PA1057	ShaD		0.674	-0.56918	0.128377	0.891513
PA1059	ShaF
PA1061	conserved hypothetical protein		0.957	-0.0634092	0.906945	0.0424192
PA1062	hypothetical protein
PA1064	hypothetical protein		0.796	-0.32916	0.00595292	2.22527
PA1065	conserved hypothetical protein		0.835	-0.260152	0.319681	0.495283
PA1066	probable short-chain dehydrogenase		1.065	0.0908534	0.888116	0.0515303
PA1068	probable heat shock protein (hsp90 family)		0.986	-0.0203404	0.9789	0.00926174
PA1069	hypothetical protein		0.994	-0.00868224	0.990066	0.0043357
PA1070	branched-chain amino acid transport protein BraG		0.878	-0.187707	0.633572	0.198204
PA1071	branched-chain amino acid transport protein BraF		0.942	-0.086201	0.910481	0.0407292
PA1074	branched-chain amino acid transport protein BraC		0.885	-0.176251	0.298545	0.52499
PA1075	hypothetical protein		0.986	-0.0203404	0.988429	0.00505448
PA1076	hypothetical protein		1.041	0.0579701	0.854231	0.0684245
PA1079	flagellar basal-body rod modification protein FlgD
PA1080	flagellar hook protein FlgE		0.976	-0.0350469	0.968773	0.013778
PA1082	flagellar basal-body rod protein FlgG
PA1083	flagellar L-ring protein precursor FlgH		1.11	0.15056	0.920625	0.0359171
PA1084	flagellar P-ring protein precursor FlgI		0.952	-0.0709665	0.948196	0.0231017
PA1086	flagellar hook-associated protein 1 FlgK		1.094	0.129613	0.907808	0.0420062
PA1087	flagellar hook-associated protein type 3 FlgL		0.996	-0.00578235	0.999091	0.000395153
PA1088	hypothetical protein		0.861	-0.215915	0.805916	0.0937102
PA1089	conserved hypothetical protein		0.924	-0.114035	0.926518	0.033146
PA1090	hypothetical protein		0.944	-0.0831412	0.948196	0.0231017
PA1091	flagellar glycosyl transferase, FgtA		0.946	-0.0800879	0.907808	0.0420062
PA1092	flagellin type B		1.012	0.0172093	0.952396	0.0211825
PA1093	hypothetical protein		1.02	0.0285692	0.968773	0.013778
PA1094	flagellar capping protein FliD		1.004	0.00575927	0.978436	0.00946743
PA1095	hypothetical protein		0.911	-0.134477	0.827812	0.0820682
PA1096	hypothetical protein		1.071	0.0989585	0.746596	0.126914
PA1097	transcriptional regulator FleQ		1.042	0.0593553	0.852061	0.0695291
PA1099	two-component response regulator		1.047	0.0662614	0.968773	0.013778
PA1101	Flagella M-ring outer membrane protein precursor		0.96	-0.0588937	0.945907	0.0241514
PA1102	flagellar motor switch protein FliG		0.934	-0.0985055	0.886527	0.0523082
PA1103	probable flagellar assembly protein		0.889	-0.169745	0.38961	0.40937
PA1104	flagellum-specific ATP synthase FliI		1.072	0.100305	0.90117	0.0451934
PA1111	hypothetical protein		1.241	0.311503	0.813215	0.0897944
PA1112	conserved hypothetical protein		0.893	-0.163268	0.831685	0.0800409
PA1114	hypothetical protein		0.613	-0.706041	0.180166	0.744328
PA1116	hypothetical protein
PA1117	hypothetical protein
PA1119	YfiB		0.993	-0.0101344	0.988429	0.00505448
PA1120	diguanylate cyclase TpbB		1.079	0.109695	0.940201	0.0267792
PA1121	YfiR		0.898	-0.155213	0.888222	0.0514784
PA1122	putative peptide deformylase		1.048	0.0676387	0.907263	0.0422668
PA1123	hypothetical protein
PA1124	deoxyguanosinetriphosphate triphosphohydrolase		0.98	-0.0291463	0.976447	0.0103512
PA1126	hypothetical protein		1.168	0.22404	0.734247	0.134158
PA1127	probable oxidoreductase		1.04	0.0565835	0.856027	0.0675126
PA1128	probable transcriptional regulator		1.284	0.360645	0.60184	0.220519
PA1130	rhamnosyltransferase 2		0.958	-0.0619024	0.943587	0.0252182
PA1135	conserved hypothetical protein		1.097	0.133564	0.535858	0.27095
PA1137	probable oxidoreductase
PA1139	hypothetical protein		0.952	-0.0709665	0.948635	0.0229011
PA1140	conserved hypothetical protein		1.17	0.226509	0.471309	0.326695
PA1141	probable transcriptional regulator		1.444	0.530071	0.0126583	1.89762
PA1142	probable transcriptional regulator		1.123	0.167358	0.751637	0.123992
PA1150	pyocin S2		0.95	-0.0740006	0.950543	0.0220281
PA1151	pyocin S2 immunity protein		0.941	-0.0877334	0.818766	0.0868404
PA1155	NrdB, tyrosyl radical-harboring component of class Ia ribonucleotide reductase		1.074	0.102994	0.640731	0.193324
PA1156	NrdA, catalytic component of class Ia ribonucleotide reductase		0.993	-0.0101344	0.994515	0.00238851
PA1157	probable two-component response regulator		0.904	-0.145605	0.909349	0.0412694
PA1158	probable two-component sensor
PA1159	probable cold-shock protein		0.9	-0.152003	0.429691	0.366843
PA1160	hypothetical protein		0.862	-0.21424	0.652266	0.185576
PA1161	rRNA methyltransferase		0.908	-0.139236	0.746596	0.126914
PA1162	succinyl-diaminopimelate desuccinylase		1.05	0.0703893	0.852061	0.0695291
PA1164	conserved hypothetical protein
PA1165	PcpS		0.001	-9.96578	4.6029e-16	15.337
PA1166	hypothetical protein		1.044	0.0621217	0.881864	0.0545984
PA1168	hypothetical protein
PA1169	probable lipoxygenase
PA1171	SltB2		1.088	0.121679	0.550647	0.259126
PA1174	periplasmic nitrate reductase protein NapA		1.12	0.163499	0.681815	0.166333
PA1175	NapD protein of periplasmic nitrate reductase
PA1178	PhoP/Q and low Mg2+ inducible outer membrane protein H1 precursor		1.041	0.0579701	0.856027	0.0675126
PA1179	two-component response regulator PhoP		0.976	-0.0350469	0.975392	0.010821
PA1180	two-component sensor PhoQ		1.069	0.0962619	0.849447	0.0708636
PA1188	hypothetical protein		1000	9.96578	4.6029e-16	15.337
PA1192	conserved hypothetical protein		0.786	-0.347399	0.532903	0.273351
PA1193	hypothetical protein		1.045	0.0635029	0.943587	0.0252182
PA1195	hypothetical protein
PA1197	hypothetical protein		1.233	0.302173	0.22577	0.646333
PA1198	conserved hypothetical protein
PA1200	conserved hypothetical protein		1.011	0.015783	0.961017	0.0172688
PA1201	probable transcriptional regulator		0.851	-0.232769	0.790587	0.10205
PA1202	probable hydrolase		0.495	-1.0145	4.6029e-16	15.337
PA1203	hypothetical protein		0.827	-0.274041	0.0963962	1.01594
PA1204	NAD(P)H quinone oxidoreductase		0.788	-0.343732	0.0594385	1.22593
PA1205	conserved hypothetical protein		0.86	-0.217591	0.677489	0.169098
PA1206	hypothetical protein		1.023	0.0328061	0.960269	0.0176069
PA1207	glutathione-regulated potassium-efflux system protein KefB		1.03	0.0426443	0.907263	0.0422668
PA1213	hypothetical protein		0.785	-0.349235	0.106514	0.972594
PA1214	hypothetical protein		1.292	0.369606	0.483403	0.31569
PA1215	hypothetical protein
PA1216	hypothetical protein		0.906	-0.142417	0.744887	0.12791
PA1217	probable 2-isopropylmalate synthase		1000	9.96578	4.6029e-16	15.337
PA1218	hypothetical protein		1.068	0.0949116	0.891814	0.0497258
PA1220	hypothetical protein
PA1222	probable membrane-bound lytic murein transglycolase A		0.944	-0.0831412	0.936689	0.0284046
PA1223	probable transcriptional regulator
PA1225	probable NAD(P)H dehydrogenase		0.887	-0.172994	0.852061	0.0695291
PA1226	probable transcriptional regulator		0.837	-0.2567	0.744887	0.12791
PA1231	conserved hypothetical protein		1.197	0.259423	0.371509	0.430031
PA1234	hypothetical protein		1.106	0.145351	0.769454	0.113817
PA1240	probable enoyl-CoA hydratase/isomerase		1.205	0.269033	0.734247	0.134158
PA1241	probable transcriptional regulator
PA1243	probable sensor/response regulator hybrid		0.976	-0.0350469	0.968773	0.013778
PA1244	hypothetical protein		0.937	-0.093879	0.817234	0.0876535
PA1245	AprX		0.851	-0.232769	0.0719338	1.14307
PA1246	alkaline protease secretion protein AprD		1.029	0.041243	0.917901	0.0372041
PA1247	alkaline protease secretion protein AprE		1.046	0.0648829	0.862927	0.0640258
PA1248	Alkaline protease secretion outer membrane protein AprF precursor		1.033	0.0468403	0.910481	0.0407292
PA1249	alkaline metalloproteinase precursor		0.837	-0.2567	0.503763	0.297774
PA1250	alkaline proteinase inhibitor AprI		0.986	-0.0203404	0.990849	0.00399264
PA1251	probable chemotaxis transducer
PA1252	DpkA		0.952	-0.0709665	0.948635	0.0229011
PA1266.1	gi D-hydroxyproline dehydrogenase gamma-subunit, LphF
PA1269	probable transcriptional regulator		0.965	-0.0513992	0.960269	0.0176069
PA1271	probable tonB-dependent receptor		1.022	0.0313952	0.957796	0.0187271
PA1272	cob(I)alamin adenosyltransferase		0.996	-0.00578235	0.989412	0.00462268
PA1273	cobyrinic acid a,c-diamide synthase		0.912	-0.132894	0.783096	0.106185
PA1274	conserved hypothetical protein		1.184	0.243669	0.0867061	1.06195
PA1276	cobalamin biosynthetic protein CobC		0.001	-9.96578	4.6029e-16	15.337
PA1277	cobyric acid synthase		1.255	0.327687	0.734247	0.134158
PA1278	cobinamide kinase		1000	9.96578	4.6029e-16	15.337
PA1279	nicotinate-nucleotide--dimethylbenzimidazole phosphoribosyltransferase		0.986	-0.0203404	0.992073	0.00345635
PA1280	hypothetical protein
PA1283	probable transcriptional regulator		0.897	-0.15682	0.886527	0.0523082
PA1285	probable transcriptional regulator		0.858	-0.22095	0.775021	0.110686
PA1287	probable glutathione peroxidase		1.003	0.00432161	0.972651	0.0120431
PA1288	probable outer membrane protein precursor		0.885	-0.176251	0.29365	0.532169
PA1292	probable 3-mercaptopyruvate sulfurtransferase		1	0	0.988429	0.00505448
PA1293	hypothetical protein		0.919	-0.121863	0.685262	0.164144
PA1294	ribonuclease D		0.885	-0.176251	0.556634	0.25443
PA1295	conserved hypothetical protein		0.684	-0.547932	0.380476	0.419673
PA1296	probable 2-hydroxyacid dehydrogenase		0.675	-0.567041	0.00672364	2.1724
PA1298	conserved hypothetical protein		1.15	0.201634	0.846241	0.072506
PA1300	ECF sigma factor		1.173	0.230203	0.408474	0.388836
PA1301	probable transmembrane sensor		1.023	0.0328061	0.939945	0.0268978
PA1302	probable heme utilization protein precursor		1.219	0.285698	0.52185	0.282454
PA1304	probable oligopeptidase		1.043	0.0607392	0.895438	0.0479646
PA1305	hypothetical protein		0.948	-0.077041	0.936104	0.028676
PA1307	conserved hypothetical protein		0.939	-0.0908029	0.920625	0.0359171
PA1308	hypothetical protein		0.999	-0.00144342	0.980717	0.00845638
PA1311	2-phosphonoacetaldehyde hydrolase		0.905	-0.14401	0.905902	0.0429189
PA1315	probable transcriptional regulator		1.088	0.121679	0.911681	0.0401569
PA1316	probable major facilitator superfamily (MFS) transporter		1.075	0.104337	0.948635	0.0229011
PA1317	cytochrome o ubiquinol oxidase subunit II		1.016	0.0229004	0.948635	0.0229011
PA1318	cytochrome o ubiquinol oxidase subunit I		1.177	0.235114	0.130761	0.883521
PA1324	hypothetical protein		1.069	0.0962619	0.681198	0.166726
PA1326	threonine dehydratase, biosynthetic		1.501	0.585924	0.125439	0.901567
PA1327	probable protease		1.155	0.207893	0.374291	0.426791
PA1330	probable short-chain dehydrogenase		1.211	0.276199	0.440091	0.356458
PA1335	AauR		0.949	-0.07552	0.948635	0.0229011
PA1337	glutaminase-asparaginase		0.912	-0.132894	0.550148	0.25952
PA1338	gamma-glutamyltranspeptidase precursor		0.887	-0.172994	0.483403	0.31569
PA1339	AatP		0.936	-0.0954196	0.867228	0.0618667
PA1341	AatQ		0.851	-0.232769	0.852061	0.0695291
PA1342	AatJ		0.901	-0.150401	0.443567	0.353041
PA1343	hypothetical protein		0.859	-0.21927	0.831685	0.0800409
PA1344	probable short-chain dehydrogenase		0.978	-0.0320936	0.960269	0.0176069
PA1349	conserved hypothetical protein		0.923	-0.115597	0.905744	0.0429945
PA1353	hypothetical protein		0.835	-0.260152	0.595022	0.225467
PA1354	hypothetical protein		1.27	0.344828	0.284346	0.546153
PA1357	conserved hypothetical protein
PA1358	hypothetical protein		1.021	0.0299829	0.960269	0.0176069
PA1364	probable transmembrane sensor		1.296	0.374066	0.445711	0.350947
PA1365	probable siderophore receptor		1.172	0.228973	0.410309	0.386889
PA1366	hypothetical protein
PA1367	hypothetical protein		0.001	-9.96578	4.6029e-16	15.337
PA1372	hypothetical protein		0.975	-0.0365259	0.948635	0.0229011
PA1373	3-oxoacyl-acyl carrier protein synthase II		1.072	0.100305	0.943587	0.0252182
PA1375	erythronate-4-phosphate dehydrogenase		0.953	-0.0694519	0.917901	0.0372041
PA1376	isocitrate dehydrogenase kinase/phosphatase		0.892	-0.164884	0.640731	0.193324
PA1377	conserved hypothetical protein		0.876	-0.190997	0.762616	0.117694
PA1383	hypothetical protein		1.019	0.0271541	0.972522	0.0121006
PA1397	probable two-component response regulator		0.929	-0.106249	0.910481	0.0407292
PA1398	hypothetical protein		0.91	-0.136062	0.907808	0.0420062
PA1401	hypothetical protein		1.105	0.144046	0.893937	0.048693
PA1402	hypothetical protein		1.114	0.155749	0.877155	0.0569238
PA1403	probable transcriptional regulator		0.897	-0.15682	0.895156	0.0481011
PA1404	hypothetical protein		0.969	-0.0454314	0.948635	0.0229011
PA1407	hypothetical protein		1.122	0.166073	0.913182	0.0394426
PA1408	hypothetical protein		1.023	0.0328061	0.943587	0.0252182
PA1410	probable periplasmic spermidine/putrescine-binding protein
PA1423	BdlA		0.952	-0.0709665	0.936689	0.0284046
PA1429	probable cation-transporting P-type ATPase		1000	9.96578	4.6029e-16	15.337
PA1430	transcriptional regulator LasR		0.842	-0.248108	0.221738	0.654159
PA1431	regulatory protein RsaL		0.979	-0.0306192	0.98458	0.00674908
PA1432	autoinducer synthesis protein LasI		1.334	0.415759	0.343887	0.463584
PA1433	conserved hypothetical protein		1.027	0.0384362	0.931657	0.030744
PA1436	probable Resistance-Nodulation-Cell Division (RND) efflux transporter
PA1437	probable two-component response regulator		0.975	-0.0365259	0.968773	0.013778
PA1440	hypothetical protein		0.945	-0.0816138	0.903266	0.0441844
PA1442	conserved hypothetical protein		0.99	-0.0144996	0.992073	0.00345635
PA1443	flagellar motor switch protein FliM		0.986	-0.0203404	0.994515	0.00238851
PA1444	flagellar motor switch protein FliN		1.145	0.195348	0.247872	0.605773
PA1445	flagellar protein FliO		0.89	-0.168123	0.828486	0.0817149
PA1446	flagellar biosynthetic protein FliP		1.078	0.108357	0.943587	0.0252182
PA1450	conserved hypothetical protein
PA1451	conserved hypothetical protein
PA1452	flagellar biosynthesis protein FlhA		0.947	-0.0785637	0.948635	0.0229011
PA1454	flagellar synthesis regulator FleN		0.99	-0.0144996	0.998303	0.000737789
PA1455	sigma factor FliA		0.928	-0.107803	0.831685	0.0800409
PA1456	two-component response regulator CheY		0.927	-0.109359	0.830849	0.080478
PA1457	chemotaxis protein CheZ		0.999	-0.00144342	0.989412	0.00462268
PA1458	probable two-component sensor		1.021	0.0299829	0.936689	0.0284046
PA1459	probable methyltransferase		0.925	-0.112475	0.739172	0.131254
PA1460	MotC		1.118	0.16092	0.871625	0.0596701
PA1461	MotD		1.185	0.244887	0.530398	0.275398
PA1462	probable plasmid partitioning protein		1.014	0.0200577	0.960269	0.0176069
PA1463	hypothetical protein		0.871	-0.199255	0.751637	0.123992
PA1464	probable purine-binding chemotaxis protein		1.009	0.0129262	0.960269	0.0176069
PA1465	hypothetical protein		1.032	0.045443	0.929116	0.0319301
PA1470	probable short-chain dehydrogenase		0.987	-0.018878	0.989412	0.00462268
PA1471	hypothetical protein		0.874	-0.194295	0.852061	0.0695291
PA1473	hypothetical protein		0.935	-0.0969617	0.936689	0.0284046
PA1474	hypothetical protein		0.875	-0.192645	0.72456	0.139926
PA1475	heme exporter protein CcmA		0.772	-0.373327	0.399537	0.398443
PA1478	hypothetical protein		0.47	-1.08927	0.00688288	2.16223
PA1479	cytochrome C-type biogenesis protein CcmE		1.086	0.119024	0.831685	0.0800409
PA1480	cytochrome C-type biogenesis protein CcmF		0.932	-0.101598	0.939945	0.0268978
PA1481	cytochrome C biogenesis protein CcmG		0.952	-0.0709665	0.957298	0.0189531
PA1482	cytochrome C-type biogenesis protein CcmH		0.886	-0.174621	0.738989	0.131362
PA1483	cytochrome c-type biogenesis protein		1.134	0.181421	0.461234	0.336078
PA1484	probable transcriptional regulator		1.084	0.116365	0.946965	0.023666
PA1490	probable transcriptional regulator		0.917	-0.125006	0.85842	0.0663001
PA1492	hypothetical protein		0.825	-0.277534	0.790587	0.10205
PA1493	sulfate-binding protein of ABC transporter		0.991	-0.013043	0.990066	0.0043357
PA1494	mucoidy inhibitor gene A		1.031	0.0440443	0.903266	0.0441844
PA1495	hypothetical protein		1000	9.96578	4.6029e-16	15.337
PA1500	probable oxidoreductase
PA1504	probable transcriptional regulator		1.029	0.041243	0.968773	0.013778
PA1509	immunity protein, TplEi		0.871	-0.199255	0.77927	0.108312
PA1512	secreted protein Hcp
PA1513	hypothetical protein		1.22	0.286881	0.82201	0.0851231
PA1514	ureidoglycolate hydrolaseYbbT		0.714	-0.486004	0.353218	0.451958
PA1516	hypothetical protein		0.979	-0.0306192	0.978491	0.00944317
PA1517	conserved hypothetical protein		1.244	0.314986	0.52185	0.282454
PA1518	conserved hypothetical protein		1.308	0.387363	0.0415042	1.38191
PA1520	probable transcriptional regulator		1.035	0.0496308	0.880434	0.055303
PA1521	probable guanine deaminase		0.905	-0.14401	0.800686	0.0965378
PA1522	hypothetical protein
PA1523	xanthine dehydrogenase		1.145	0.195348	0.905902	0.0429189
PA1524	xanthine dehydrogenase		1000	9.96578	4.6029e-16	15.337
PA1526	probable transcriptional regulator		0.963	-0.0543923	0.943587	0.0252182
PA1527	conserved hypothetical protein		0.913	-0.131313	0.826598	0.0827056
PA1528	cell division protein ZipA		1.058	0.0813396	0.775021	0.110686
PA1529	DNA ligase		0.987	-0.018878	0.999458	0.000235634
PA1530	hypothetical protein		0.937	-0.093879	0.918142	0.0370902
PA1531	hypothetical protein
PA1532	DNA polymerase subunits gamma and tau		0.988	-0.0174171	0.992073	0.00345635
PA1533	conserved hypothetical protein		1.021	0.0299829	0.939945	0.0268978
PA1534	recombination protein RecR		0.954	-0.0679388	0.939945	0.0268978
PA1535	citronellyl-CoA dehydrogenase		1.198	0.260628	0.846241	0.072506
PA1543	adenine phosphoribosyltransferase		0.974	-0.0380063	0.960269	0.0176069
PA1544	transcriptional regulator Anr		0.845	-0.242977	0.201621	0.695465
PA1545	hypothetical protein		1.026	0.0370307	0.969327	0.0135296
PA1546	oxygen-independent coproporphyrinogen III oxidase		1.009	0.0129262	0.960269	0.0176069
PA1550	hypothetical protein		0.936	-0.0954196	0.897761	0.0468393
PA1551	probable ferredoxin		1	0	0.988429	0.00505448
PA1552	Cytochrome c oxidase, cbb3-type, CcoP subunit		1.07	0.0976108	0.758725	0.119915
PA1552.1	Cytochrome c oxidase, cbb3-type, CcoQ subunit		0.879	-0.186065	0.778717	0.10862
PA1553	Cytochrome c oxidase, cbb3-type, CcoO subunit		1.157	0.210389	0.274309	0.561759
PA1554	Cytochrome c oxidase, cbb3-type, CcoN subunit		0.887	-0.172994	0.891814	0.0497258
PA1555	Cytochrome c oxidase, cbb3-type, CcoP subunit		1.293	0.370722	0.0304394	1.51656
PA1556	Cytochrome c oxidase, cbb3-type, CcoO subunit		0.999	-0.00144342	0.981476	0.00812042
PA1557	Cytochrome c oxidase, cbb3-type, CcoN subunit
PA1558	hypothetical protein		1.169	0.225275	0.123869	0.907037
PA1561	aerotaxis receptor Aer		0.942	-0.086201	0.891814	0.0497258
PA1562	aconitate hydratase 1		1.151	0.202888	0.100404	0.99825
PA1563	conserved hypothetical protein		1.027	0.0384362	0.975832	0.010625
PA1564	conserved hypothetical protein		0.722	-0.469929	0.130761	0.883521
PA1571	hypothetical protein		1.611	0.687956	0.00353553	2.45155
PA1572	conserved hypothetical protein		0.913	-0.131313	0.926518	0.033146
PA1574	conserved hypothetical protein		1.08	0.111031	0.668496	0.174901
PA1576	probable 3-hydroxyisobutyrate dehydrogenase		0.871	-0.199255	0.60764	0.216353
PA1578	hypothetical protein		1.075	0.104337	0.948635	0.0229011
PA1579	hypothetical protein		0.848	-0.237864	0.060592	1.21758
PA1580	citrate synthase		0.879	-0.186065	0.244522	0.611682
PA1581	succinate dehydrogenase (C subunit)		1.148	0.199123	0.425947	0.370645
PA1582	succinate dehydrogenase (D subunit)		0.998	-0.00288828	0.988429	0.00505448
PA1583	succinate dehydrogenase (A subunit)		1.056	0.0786098	0.790587	0.10205
PA1584	succinate dehydrogenase (B subunit)		1.049	0.0690147	0.849283	0.0709473
PA1585	2-oxoglutarate dehydrogenase (E1 subunit)		0.96	-0.0588937	0.909756	0.0410752
PA1586	dihydrolipoamide succinyltransferase (E2 subunit)		0.912	-0.132894	0.555861	0.255034
PA1587	dihydrolipoamide dehydrogenase Lpd		0.971	-0.0424568	0.943587	0.0252182
PA1588	succinyl-CoA synthetase beta chain		0.978	-0.0320936	0.960269	0.0176069
PA1589	succinyl-CoA synthetase alpha chain		0.944	-0.0831412	0.831685	0.0800409
PA1590	branched chain amino acid transporter		1.174	0.231432	0.866725	0.0621186
PA1591	hypothetical protein
PA1592	hypothetical protein		0.927	-0.109359	0.830849	0.080478
PA1593	hypothetical protein		1.999	0.999278	0.000649432	3.18747
PA1594	hypothetical protein		1.139	0.187768	0.410309	0.386889
PA1596	heat shock protein HtpG		0.987	-0.018878	0.980717	0.00845638
PA1597	hypothetical protein		1.013	0.0186342	0.948635	0.0229011
PA1601	probable aldehyde dehydrogenase
PA1603	probable transcriptional regulator		0.892	-0.164884	0.888557	0.0513147
PA1605	hypothetical protein		0.961	-0.0573917	0.948635	0.0229011
PA1606	hypothetical protein
PA1607	conserved hypothetical protein		1.272	0.347099	0.187966	0.725922
PA1608	probable chemotaxis transducer		0.965	-0.0513992	0.945907	0.0241514
PA1609	beta-ketoacyl-ACP synthase I		0.899	-0.153607	0.421305	0.375403
PA1610	beta-hydroxydecanoyl-ACP dehydrase		0.915	-0.128156	0.645849	0.189869
PA1611	hybrid sensor kinase		1.048	0.0676387	0.960269	0.0176069
PA1613	hypothetical protein		0.988	-0.0174171	0.976572	0.0102955
PA1614	glycerol-3-phosphate dehydrogenase, biosynthetic		0.971	-0.0424568	0.960269	0.0176069
PA1615	probable lipase		0.876	-0.190997	0.624289	0.204614
PA1616	conserved hypothetical protein		1.06	0.0840643	0.946693	0.0237908
PA1618	conserved hypothetical protein		0.941	-0.0877334	0.8895	0.050854
PA1623	conserved hypothetical protein		1.021	0.0299829	0.943587	0.0252182
PA1624	hypothetical protein		1.017	0.0243197	0.947878	0.0232475
PA1628	probable 3-hydroxyacyl-CoA dehydrogenase		0.93	-0.104697	0.933561	0.0298571
PA1636	two-component sensor KdpD		0.729	-0.456009	0.392805	0.405823
PA1637	two-component response regulator KdpE		0.735	-0.444184	0.430895	0.365628
PA1638	conserved hypothetical protein
PA1639	hypothetical protein		1.207	0.271426	0.659209	0.180977
PA1640	conserved hypothetical protein		0.966	-0.0499049	0.955934	0.0195722
PA1641	hypothetical protein		1.022	0.0313952	0.936689	0.0284046
PA1642	selenophosphate synthetase		0.904	-0.145605	0.631117	0.19989
PA1643	conserved hypothetical protein		0.962	-0.0558912	0.960269	0.0176069
PA1644	conserved hypothetical protein		0.857	-0.222633	0.72156	0.141727
PA1645	hypothetical protein		0.877	-0.189351	0.852061	0.0695291
PA1647	probable sulfate transporter
PA1648	probable oxidoreductase		0.99	-0.0144996	0.988198	0.00515621
PA1652	hypothetical protein		0.762	-0.392137	0.437397	0.359124
PA1654	probable aminotransferase		0.977	-0.0335695	0.980717	0.00845638
PA1655	probable glutathione S-transferase		0.892	-0.164884	0.800686	0.0965378
PA1657	HsiB2		0.647	-0.628162	0.0229688	1.63886
PA1658	HsiC2		1.011	0.015783	0.975392	0.010821
PA1662	clpV2		1.351	0.434028	0.132488	0.877824
PA1664	OrfX
PA1666	Lip2		0.782	-0.354759	0.596559	0.224346
PA1673	hypothetical protein		1.004	0.00575927	0.970171	0.0131516
PA1674	GTP cyclohydrolase I precursor		0.858	-0.22095	0.34278	0.464984
PA1675	conserved hypothetical protein		0.923	-0.115597	0.926518	0.033146
PA1677	conserved hypothetical protein		1.063	0.0881416	0.790587	0.10205
PA1678	probable DNA methylase		0.929	-0.106249	0.83622	0.0776794
PA1679	hypothetical protein		0.997	-0.00433459	0.994515	0.00238851
PA1680	hypothetical protein		0.916	-0.12658	0.911166	0.0404023
PA1681	chorismate synthase		0.942	-0.086201	0.866549	0.0622067
PA1683	probable sugar aldolase		0.965	-0.0513992	0.948635	0.0229011
PA1684	1,2-dihydroxy-3-keto-5-methylthiopentene dioxygenase MtnD		0.978	-0.0320936	0.97077	0.0128835
PA1685	enolase-phosphatase E-1		1.004	0.00575927	0.989412	0.00462268
PA1686	DNA-3-methyladenine glycosidase II		1.29	0.367371	0.640731	0.193324
PA1687	spermidine synthase		0.961	-0.0573917	0.929116	0.0319301
PA1689	conserved hypothetical protein		0.948	-0.077041	0.881864	0.0545984
PA1706	type III secretion protein PcrV		0.638	-0.648372	0.007326	2.13513
PA1707	regulatory protein PcrH		0.65	-0.621488	8.11805e-06	5.09055
PA1708	translocator protein PopB		0.745	-0.424688	0.508564	0.293655
PA1709	Translocator outer membrane protein PopD precursor		0.662	-0.595097	0.0166727	1.77799
PA1710	ExsC, exoenzyme S synthesis protein C precursor.		0.896	-0.158429	0.891814	0.0497258
PA1711	ExsE		0.619	-0.691989	0.000883582	3.05375
PA1713	transcriptional regulator ExsA		0.848	-0.237864	0.388244	0.410895
PA1714	ExsD		0.94	-0.0892673	0.888557	0.0513147
PA1715	type III export apparatus protein		0.529	-0.91866	0.033148	1.47954
PA1716	Type III secretion outer membrane protein PscC precursor		0.868	-0.204233	0.852061	0.0695291
PA1717	type III export protein PscD		0.984	-0.0232698	0.986453	0.00592369
PA1719	type III export protein PscF		0.79	-0.340075	0.495794	0.304699
PA1720	type III export protein PscG		0.827	-0.274041	0.746349	0.127058
PA1723	type III export protein PscJ		1.1	0.137504	0.943587	0.0252182
PA1726	periplasmic beta-glucosidase		0.86	-0.217591	0.78369	0.105856
PA1728	hypothetical protein		1.12	0.163499	0.777598	0.109245
PA1729	conserved hypothetical protein
PA1730	conserved hypothetical protein		1.113	0.154454	0.430895	0.365628
PA1731	conserved hypothetical protein		1.194	0.255803	0.448043	0.34868
PA1732	conserved hypothetical protein		1.05	0.0703893	0.910552	0.0406953
PA1733	conserved hypothetical protein		1.031	0.0440443	0.939945	0.0268978
PA1734	hypothetical protein		1.089	0.123004	0.910254	0.0408376
PA1736	probable acyl-CoA thiolase		0.902	-0.148801	0.897576	0.0469287
PA1737	probable 3-hydroxyacyl-CoA dehydrogenase		1.023	0.0328061	0.960269	0.0176069
PA1742	Glutamine amidotransferase class I		0.951	-0.0724828	0.923436	0.0345931
PA1745	hypothetical protein		1.023	0.0328061	0.939945	0.0268978
PA1746	hypothetical protein		1.093	0.128293	0.886527	0.0523082
PA1748	probable enoyl-CoA hydratase/isomerase		0.923	-0.115597	0.831685	0.0800409
PA1749	hypothetical protein		1.023	0.0328061	0.960269	0.0176069
PA1750	phospho-2-dehydro-3-deoxyheptonate aldolase		1.068	0.0949116	0.770083	0.113462
PA1752	hypothetical protein		0.973	-0.0394883	0.962015	0.016818
PA1753	conserved hypothetical protein		1.102	0.140124	0.781063	0.107314
PA1754	transcriptional regulator CysB		0.955	-0.0664274	0.896287	0.0475529
PA1755	hypothetical protein		0.001	-9.96578	4.6029e-16	15.337
PA1756	3'-phosphoadenosine-5'-phosphosulfate reductase		1.186	0.246104	0.38	0.420216
PA1757	homoserine kinase		1.163	0.217851	0.62665	0.202975
PA1758	para-aminobenzoate synthase component I		0.953	-0.0694519	0.960269	0.0176069
PA1759	probable transcriptional regulator		1.225	0.292782	0.795012	0.0996264
PA1760	probable transcriptional regulator		1.109	0.149259	0.920625	0.0359171
PA1766	hypothetical protein		1.09	0.124328	0.794568	0.0998687
PA1767	hypothetical protein		1.05	0.0703893	0.852061	0.0695291
PA1768	hypothetical protein		1.061	0.0854247	0.795012	0.0996264
PA1769	conserved hypothetical protein		1.06	0.0840643	0.833264	0.0792176
PA1770	phosphoenolpyruvate synthase		0.98	-0.0291463	0.965996	0.0150248
PA1772	probable methyltransferase		1.009	0.0129262	0.959936	0.0177579
PA1773	CmaX protein		1.03	0.0426443	0.969327	0.0135296
PA1774	CrfX protein		0.844	-0.244685	0.795012	0.0996264
PA1775	conserved cytoplasmic membrane protein, CmpX protein		1.053	0.0745054	0.853588	0.0687515
PA1776	ECF sigma factor SigX		0.001	-9.96578	4.6029e-16	15.337
PA1777	Major porin and structural outer membrane porin OprF precursor		1.1	0.137504	0.410309	0.386889
PA1778	uroporphyrin-III C-methyltransferase		1.141	0.190299	0.907263	0.0422668
PA1779	assimilatory nitrate reductase		1.594	0.672652	0.0126583	1.89762
PA1780	assimilatory nitrite reductase small subunit		1.004	0.00575927	0.984679	0.00670547
PA1781	assimilatory nitrite reductase large subunit		0.853	-0.229382	0.672254	0.172467
PA1783	nitrate transporter		1000	9.96578	4.6029e-16	15.337
PA1785	NasT
PA1786	NasS		0.758	-0.39973	0.353218	0.451958
PA1787	aconitate hydratase 2		0.866	-0.207561	0.139852	0.854332
PA1789	hypothetical protein		1.034	0.0482362	0.907708	0.0420536
PA1790	hypothetical protein		0.987	-0.018878	0.989412	0.00462268
PA1791	hypothetical protein		0.935	-0.0969617	0.895611	0.0478808
PA1792	conserved hypothetical protein		0.895	-0.16004	0.888557	0.0513147
PA1793	peptidyl-prolyl cis-trans isomerase B		1.014	0.0200577	0.948635	0.0229011
PA1794	glutaminyl-tRNA synthetase		0.974	-0.0380063	0.948196	0.0231017
PA1795	cysteinyl-tRNA synthetase		0.972	-0.0409718	0.945907	0.0241514
PA1796	5,10-methylene-tetrahydrofolate dehydrogenase / cyclohydrolase		1.015	0.0214797	0.945907	0.0241514
PA1798	two-component sensor, ParS		0.992	-0.011588	0.980717	0.00845638
PA1799	two-component response regulator, ParR
PA1800	trigger factor		0.996	-0.00578235	0.992073	0.00345635
PA1801	ClpP		1.1	0.137504	0.416092	0.380811
PA1802	ClpX		0.939	-0.0908029	0.805121	0.0941389
PA1803	Lon protease		1.031	0.0440443	0.905744	0.0429945
PA1804	DNA-binding protein HU		1.096	0.132248	0.448834	0.347914
PA1805	peptidyl-prolyl cis-trans isomerase D		0.971	-0.0424568	0.943587	0.0252182
PA1806	NADH-dependent enoyl-ACP reductase		1.061	0.0854247	0.795012	0.0996264
PA1807	NppD		1.117	0.159629	0.648501	0.188089
PA1808	NppC		1.124	0.168642	0.920625	0.0359171
PA1809	NppB		1.075	0.104337	0.904463	0.0436092
PA1810	NppA2		1.087	0.120352	0.64633	0.189545
PA1811	NppA1		1.504	0.588805	0.0784802	1.10524
PA1812	membrane-bound lytic murein transglycosylase D precursor
PA1813	probable hydroxyacylglutathione hydrolase		0.853	-0.229382	0.697632	0.156374
PA1815	ribonuclease H		0.974	-0.0380063	0.960269	0.0176069
PA1816	DNA polymerase III, epsilon chain		0.995	-0.00723157	0.992073	0.00345635
PA1817	hypothetical protein		0.993	-0.0101344	0.989412	0.00462268
PA1818	lysine decarboxylase		1.024	0.0342157	0.957158	0.0190163
PA1819	probable amino acid permease		0.889	-0.169745	0.614409	0.211543
PA1820	sodium/proton antiporter NhaB		0.946	-0.0800879	0.948635	0.0229011
PA1821	probable enoyl-CoA hydratase/isomerase		1.006	0.00863031	0.968773	0.013778
PA1822	hypothetical protein		0.964	-0.0528949	0.946965	0.023666
PA1823	NudC		0.904	-0.145605	0.901444	0.0450613
PA1825	hypothetical protein		0.866	-0.207561	0.734247	0.134158
PA1828	probable short-chain dehydrogenase		0.995	-0.00723157	0.980737	0.00844758
PA1829	hypothetical protein		1	0	0.992073	0.00345635
PA1830	hypothetical protein		1.063	0.0881416	0.734247	0.134158
PA1831	hypothetical protein		1.036	0.051024	0.969327	0.0135296
PA1832	probable protease		0.988	-0.0174171	0.992073	0.00345635
PA1833	probable oxidoreductase		1.018	0.0257376	0.943587	0.0252182
PA1835	hypothetical protein		1.138	0.186501	0.857243	0.0668962
PA1837	hypothetical protein		1.093	0.128293	0.854231	0.0684245
PA1838	sulfite reductase		0.923	-0.115597	0.805121	0.0941389
PA1840	hypothetical protein		1.282	0.358396	0.527092	0.278114
PA1841	hypothetical protein		0.959	-0.0603973	0.95993	0.0177605
PA1842	hypothetical protein		0.951	-0.0724828	0.934527	0.0294082
PA1843	methionine synthase		0.928	-0.107803	0.751637	0.123992
PA1846	cis/trans isomerase		1.23	0.298658	0.312724	0.504839
PA1847	NfuA		0.992	-0.011588	0.990066	0.0043357
PA1852	hypothetical protein		0.853	-0.229382	0.458096	0.339043
PA1853	probable transcriptional regulator		2.244	1.16607	0.00166454	2.77871
PA1857	conserved hypothetical protein		1.372	0.45628	0.00364499	2.4383
PA1859	probable transcriptional regulator		1.247	0.318461	0.458096	0.339043
PA1860	hypothetical protein		1.062	0.0867838	0.886527	0.0523082
PA1861	molybdenum transport protein ModC		1.098	0.134878	0.907708	0.0420536
PA1863	molybdate-binding periplasmic protein precursor ModA		1.03	0.0426443	0.906945	0.0424192
PA1864	probable transcriptional regulator		1.191	0.252173	0.836615	0.0774744
PA1866	hypothetical protein
PA1869	probable acyl carrier protein		0.611	-0.710756	0.0466119	1.3315
PA1870	hypothetical protein		1.252	0.324235	0.0512831	1.29003
PA1872	hypothetical protein		0.899	-0.153607	0.886527	0.0523082
PA1876	probable ATP-binding/permease fusion ABC transporter
PA1878	hypothetical protein
PA1880	probable oxidoreductase		1.136	0.183963	0.905902	0.0429189
PA1881	probable oxidoreductase
PA1885	conserved hypothetical protein		1.139	0.187768	0.856027	0.0675126
PA1887	hypothetical protein		1.516	0.60027	0.0594385	1.22593
PA1888	hypothetical protein		1.183	0.24245	0.856027	0.0675126
PA1889	hypothetical protein		0.983	-0.0247367	0.980717	0.00845638
PA1890	probable glutathione S-transferase		0.949	-0.07552	0.917901	0.0372041
PA1894	hypothetical protein		0.78	-0.358454	0.547758	0.261412
PA1895	hypothetical protein
PA1899	probable phenazine biosynthesis protein		0.806	-0.311148	0.54557	0.263149
PA1900	probable phenazine biosynthesis protein		0.917	-0.125006	0.681815	0.166333
PA1904	probable phenazine biosynthesis protein		0.722	-0.469929	4.99289e-05	4.30165
PA1905	probable pyridoxamine 5'-phosphate oxidase		0.916	-0.12658	0.622621	0.205777
PA1910	ferric-mycobactin receptor, FemA		1.133	0.180148	0.911091	0.0404382
PA1911	sigma factor regulator, FemR
PA1913	hypothetical protein		1.144	0.194087	0.483403	0.31569
PA1914	conserved hypothetical protein		0.808	-0.307573	0.400591	0.397299
PA1921	hypothetical protein		1.443	0.529071	0.00035947	3.44434
PA1922	probable TonB-dependent receptor		1.571	0.651683	9.00685e-07	6.04543
PA1923	hypothetical protein		1.176	0.233888	0.0794202	1.10007
PA1924	hypothetical protein		1.28	0.356144	0.716249	0.144936
PA1925	hypothetical protein		1.27	0.344828	0.0114395	1.94159
PA1926	Uncharacterized protein		1.21	0.275007	0.681198	0.166726
PA1927	5-methyltetrahydropteroyltriglutamate-homocysteine S-methyltransferase		0.741	-0.432455	0.00283733	2.54709
PA1929	hypothetical protein		1.137	0.185232	0.909349	0.0412694
PA1930	probable chemotaxis transducer		1.189	0.249749	0.298545	0.52499
PA1934	hypothetical protein		0.823	-0.281036	0.675954	0.170083
PA1940	hypothetical protein		0.908	-0.139236	0.852061	0.0695291
PA1941	hypothetical protein		0.932	-0.101598	0.855502	0.0677788
PA1944	hypothetical protein		1.11	0.15056	0.700374	0.15467
PA1948	membrane protein component of ABC ribose transporter		1.087	0.120352	0.756948	0.120934
PA1949	ribose operon repressor RbsR
PA1950	ribokinase		0.915	-0.128156	0.888116	0.0515303
PA1951	FapF		1.04	0.0565835	0.945907	0.0241514
PA1960	hypothetical protein		0.905	-0.14401	0.906945	0.0424192
PA1961	probable transcriptional regulator		0.793	-0.334607	0.483645	0.315473
PA1964	probable ATP-binding component of ABC transporter		1.253	0.325386	0.556634	0.25443
PA1965	hypothetical protein		0.955	-0.0664274	0.929069	0.0319521
PA1966	hypothetical protein		1.178	0.23634	0.867228	0.0618667
PA1969	hypothetical protein		0.869	-0.202572	0.232324	0.633907
PA1970	hypothetical protein
PA1973	pyrroloquinoline quinone biosynthesis protein F
PA1976	ErcS'		1000	9.96578	4.6029e-16	15.337
PA1979	sensor kinase, EraS
PA1981	hypothetical protein
PA1982	quinoprotein ethanol dehydrogenase		0.769	-0.378944	0.366915	0.435435
PA1983	cytochrome c550		1.176	0.233888	0.852061	0.0695291
PA1986	pyrroloquinoline quinone biosynthesis protein B		1.038	0.0538064	0.943587	0.0252182
PA1987	pyrroloquinoline quinone biosynthesis protein C		0.888	-0.171368	0.856027	0.0675126
PA1988	pyrroloquinoline quinone biosynthesis protein D		1.042	0.0593553	0.970361	0.0130667
PA1994	hypothetical protein		0.988	-0.0174171	0.989412	0.00462268
PA1995	hypothetical protein		0.993	-0.0101344	0.980717	0.00845638
PA1997	probable AMP-binding enzyme		0.903	-0.147202	0.72456	0.139926
PA2001	acetyl-CoA acetyltransferase		0.999	-0.00144342	0.980717	0.00845638
PA2003	3-hydroxybutyrate dehydrogenase		0.91	-0.136062	0.787799	0.103585
PA2007	maleylacetoacetate isomerase		1.165	0.22033	0.387727	0.411473
PA2008	fumarylacetoacetase		1.049	0.0690147	0.915975	0.0381166
PA2009	homogentisate 1,2-dioxygenase		1.024	0.0342157	0.960269	0.0176069
PA2010	probable transcriptional regulator
PA2011	3-hydroxy-3-methylglutaryl-CoA lyase		1.051	0.0717627	0.944622	0.0247421
PA2012	methylcrotonyl-CoA carboxylase, alpha-subunit (biotin-containing)		0.922	-0.117161	0.891798	0.0497333
PA2013	putative 3-methylglutaconyl-CoA hydratase		0.775	-0.367732	0.319681	0.495283
PA2014	methylcrotonyl-CoA carboxylase, beta-subunit		0.994	-0.00868224	0.999592	0.000177149
PA2015	putative isovaleryl-CoA dehydrogenase		0.893	-0.163268	0.762616	0.117694
PA2016	regulator of liu genes
PA2018	Resistance-Nodulation-Cell Division (RND) multidrug efflux transporter MexY
PA2019	Resistance-Nodulation-Cell Division (RND) multidrug efflux membrane fusion protein MexX precursor		1.175	0.232661	0.852061	0.0695291
PA2020	MexZ		1.131	0.177599	0.831685	0.0800409
PA2021	hypothetical protein		0.984	-0.0232698	0.990788	0.00401933
PA2023	UTP--glucose-1-phosphate uridylyltransferase		0.907	-0.140826	0.495794	0.304699
PA2024	probable ring-cleaving dioxygenase		0.8	-0.321928	0.628784	0.201499
PA2025	glutathione reductase		0.957	-0.0634092	0.907263	0.0422668
PA2029	hypothetical protein		1000	9.96578	4.6029e-16	15.337
PA2031	hypothetical protein		1.081	0.112367	0.906945	0.0424192
PA2032	probable transcriptional regulator
PA2033	hypothetical protein		0.893	-0.163268	0.369231	0.432702
PA2034	hypothetical protein		1.129	0.175045	0.29365	0.532169
PA2040	Glutamylpolyamine synthetase		1.568	0.648926	0.0493233	1.30695
PA2042	probable transporter (membrane subunit)		0.791	-0.33825	0.29365	0.532169
PA2044	hypothetical protein		0.993	-0.0101344	0.992073	0.00345635
PA2046	hypothetical protein		0.001	-9.96578	4.6029e-16	15.337
PA2047	probable transcriptional regulator		0.965	-0.0513992	0.968773	0.013778
PA2049	hypothetical protein		1.42	0.505891	0.236754	0.625703
PA2052	cyanate lyase		1.313	0.392867	0.00501487	2.29974
PA2054	transcriptional regulator CynR		0.682	-0.552156	0.232324	0.633907
PA2062	probable pyridoxal-phosphate dependent enzyme		0.71	-0.494109	0.393239	0.405343
PA2066	hypothetical protein		0.903	-0.147202	0.895156	0.0481011
PA2067	probable hydrolase		0.849	-0.236164	0.409888	0.387335
PA2069	probable carbamoyl transferase		0.709	-0.496142	5.8775e-08	7.23081
PA2070	hypothetical protein
PA2071	elongation factor G		1.011	0.015783	0.96011	0.0176791
PA2072	conserved hypothetical protein		1.005	0.0071955	0.990849	0.00399264
PA2077	oleate 10S-lipoxygenase		1.264	0.337996	0.527092	0.278114
PA2080	kynureninase KynU		1.036	0.051024	0.903664	0.0439928
PA2081	kynurenine formamidase, KynB		0.825	-0.277534	0.244394	0.61191
PA2082	KynR		0.921	-0.118727	0.926518	0.033146
PA2089	hypothetical protein
PA2097	probable flavin-binding monooxygenase		1.061	0.0854247	0.917901	0.0372041
PA2101	conserved hypothetical protein		1.223	0.290424	0.831685	0.0800409
PA2107	hypothetical protein		1.163	0.217851	0.870496	0.0602333
PA2108	probable decarboxylase		1.195	0.257011	0.852061	0.0695291
PA2117	hypothetical protein		0.83	-0.268817	0.796002	0.0990861
PA2119	alcohol dehydrogenase (Zn-dependent)		0.991	-0.013043	0.988429	0.00505448
PA2121	probable transcriptional regulator
PA2126	cupA gene regulator C, CgrC
PA2134	hypothetical protein		1.217	0.283329	0.0249879	1.60227
PA2137	hypothetical protein		0.815	-0.295128	0.655171	0.183645
PA2142	probable short-chain dehydrogenase		1.117	0.159629	0.828486	0.0817149
PA2144	glycogen phosphorylase		1.163	0.217851	0.319681	0.495283
PA2147	catalase HPII		0.98	-0.0291463	0.980717	0.00845638
PA2150	conserved hypothetical protein		1.401	0.486457	0.504684	0.29698
PA2151	conserved hypothetical protein		1.226	0.293959	0.0719338	1.14307
PA2152	probable trehalose synthase		1.145	0.195348	0.308338	0.510973
PA2153	1,4-alpha-glucan branching enzyme		1.078	0.108357	0.790587	0.10205
PA2157	hypothetical protein
PA2158	probable alcohol dehydrogenase (Zn-dependent)		1000	9.96578	4.6029e-16	15.337
PA2160	probable glycosyl hydrolase		1.127	0.172488	0.374291	0.426791
PA2161	hypothetical protein		1.036	0.051024	0.936689	0.0284046
PA2162	probable glycosyl hydrolase		0.974	-0.0380063	0.96862	0.0138465
PA2163	hypothetical protein		1.431	0.517024	0.374291	0.426791
PA2164	probable glycosyl hydrolase		0.995	-0.00723157	0.999458	0.000235634
PA2165	probable glycogen synthase		0.838	-0.254978	0.795012	0.0996264
PA2167	hypothetical protein		1.227	0.295135	0.149116	0.826475
PA2169	hypothetical protein		1.048	0.0676387	0.852061	0.0695291
PA2171	hypothetical protein		0.931	-0.103147	0.939945	0.0268978
PA2173	hypothetical protein		1.291	0.368489	0.581308	0.235594
PA2176	hypothetical protein		0.984	-0.0232698	0.986453	0.00592369
PA2177	probable sensor/response regulator hybrid		1.07	0.0976108	0.891814	0.0497258
PA2184	conserved hypothetical protein		1.222	0.289244	0.0208467	1.68096
PA2189	hypothetical protein
PA2190	conserved hypothetical protein		1.153	0.205393	0.182318	0.73917
PA2195	hydrogen cyanide synthase HcnC		1.033	0.0468403	0.966962	0.0145908
PA2196	TetR family transcriptional regulator		1.571	0.651683	0.000392897	3.40572
PA2197	conserved hypothetical protein		1.013	0.0186342	0.950543	0.0220281
PA2198	hypothetical protein		1.034	0.0482362	0.960269	0.0176069
PA2199	probable dehydrogenase		0.976	-0.0350469	0.966962	0.0145908
PA2201	hypothetical protein		1.065	0.0908534	0.964941	0.0154992
PA2204	probable binding protein component of ABC transporter		0.919	-0.121863	0.630192	0.200527
PA2218	hypothetical protein		1.008	0.0114956	0.989412	0.00462268
PA2222	hypothetical protein		1.037	0.0524159	0.907808	0.0420062
PA2223	hypothetical protein		0.951	-0.0724828	0.911681	0.0401569
PA2229	conserved hypothetical protein		1.005	0.0071955	0.980717	0.00845638
PA2231	PslA		0.984	-0.0232698	0.986145	0.00605913
PA2232	PslB		1.025	0.0356239	0.917901	0.0372041
PA2233	PslC		0.795	-0.330973	0.481078	0.317784
PA2234	PslD		1.002	0.00288251	0.980717	0.00845638
PA2235	PslE		1.056	0.0786098	0.789723	0.102525
PA2236	PslF		0.92	-0.120294	0.831685	0.0800409
PA2237	PslG		0.993	-0.0101344	0.990788	0.00401933
PA2238	PslH		1.101	0.138814	0.901604	0.044984
PA2239	PslI		1.075	0.104337	0.852061	0.0695291
PA2240	PslJ		0.977	-0.0335695	0.968773	0.013778
PA2242	hypothetical protein		0.982	-0.0262051	0.986453	0.00592369
PA2247	2-oxoisovalerate dehydrogenase (alpha subunit)		0.723	-0.467932	0.347914	0.458528
PA2248	2-oxoisovalerate dehydrogenase (beta subunit)		1.18	0.238787	0.800686	0.0965378
PA2249	branched-chain alpha-keto acid dehydrogenase (lipoamide component)		1.036	0.051024	0.960269	0.0176069
PA2250	lipoamide dehydrogenase-Val		1.197	0.259423	0.760246	0.119046
PA2251	hypothetical protein		0.401	-1.31833	2.64547e-06	5.5775
PA2253	L-asparaginase I		1.019	0.0271541	0.978436	0.00946743
PA2256	paerucumarin biosynthesis protein PvcC		1000	9.96578	4.6029e-16	15.337
PA2259	transcriptional regulator PtxS		1.008	0.0114956	0.960269	0.0176069
PA2260	hypothetical protein		0.973	-0.0394883	0.945907	0.0241514
PA2261	probable 2-ketogluconate kinase		1.017	0.0243197	0.943587	0.0252182
PA2262	probable 2-ketogluconate transporter		1.032	0.045443	0.948635	0.0229011
PA2263	probable 2-hydroxyacid dehydrogenase		0.906	-0.142417	0.550148	0.25952
PA2264	conserved hypothetical protein		0.913	-0.131313	0.830849	0.080478
PA2265	gluconate dehydrogenase		1.082	0.1137	0.852061	0.0695291
PA2266	probable cytochrome c precursor		1.037	0.0524159	0.940457	0.0266609
PA2270	probable transcriptional regulator		1.252	0.324235	0.503029	0.298407
PA2271	probable acetyltransferase		0.995	-0.00723157	0.998303	0.000737789
PA2273	SoxR		1000	9.96578	4.6029e-16	15.337
PA2285	hypothetical protein		0.812	-0.300448	0.244522	0.611682
PA2289	conserved hypothetical protein		1.138	0.186501	0.612419	0.212951
PA2290	glucose dehydrogenase		1.039	0.0551957	0.867476	0.0617427
PA2291	probable glucose-sensitive porin		1.134	0.181421	0.645659	0.189997
PA2300	chitinase		0.911	-0.134477	0.53989	0.267695
PA2301	hypothetical protein		1.037	0.0524159	0.939945	0.0268978
PA2302	AmbE		1.067	0.0935602	0.707934	0.150007
PA2303	AmbD		1.02	0.0285692	0.961017	0.0172688
PA2304	AmbC		1.114	0.155749	0.560457	0.251458
PA2305	AmbB		1.001	0.00144197	0.980717	0.00845638
PA2316	probable transcriptional regulator
PA2317	probable oxidoreductase
PA2318	hypothetical protein		1.068	0.0949116	0.852061	0.0695291
PA2320	transcriptional regulator GntR		1.011	0.015783	0.948635	0.0229011
PA2321	gluconokinase		0.955	-0.0664274	0.926518	0.033146
PA2322	gluconate permease		0.682	-0.552156	5.21496e-06	5.28275
PA2323	probable glyceraldehyde-3-phosphate dehydrogenase		0.966	-0.0499049	0.929116	0.0319301
PA2328	hypothetical protein
PA2329	probable ATP-binding component of ABC transporter		0.857	-0.222633	0.740479	0.130487
PA2330	hypothetical protein		0.939	-0.0908029	0.893913	0.0487049
PA2331	hypothetical protein		0.894	-0.161653	0.652266	0.185576
PA2344	fructokinase		1.124	0.168642	0.907808	0.0420062
PA2345	conserved hypothetical protein		1.043	0.0607392	0.891814	0.0497258
PA2352	probable glycerophosphoryl diester phosphodiesterase		1.161	0.215368	0.392805	0.405823
PA2353	conserved hypothetical protein		0.989	-0.0159576	0.976572	0.0102955
PA2360	hypothetical protein		0.99	-0.0144996	0.989412	0.00462268
PA2363	HsiJ3		0.915	-0.128156	0.815888	0.0883695
PA2364	Lip3		0.919	-0.121863	0.920625	0.0359171
PA2365	HsiB3		0.989	-0.0159576	0.992073	0.00345635
PA2366	HsiC3		1.004	0.00575927	0.980717	0.00845638
PA2367	Hcp3		0.835	-0.260152	0.640731	0.193324
PA2368	HsiF3
PA2371	ClpV3		0.842	-0.248108	0.642598	0.19206
PA2373	VgrG3
PA2378	probable aldehyde dehydrogenase		1.115	0.157044	0.677489	0.169098
PA2379	probable oxidoreductase		1.15	0.201634	0.891814	0.0497258
PA2380	hypothetical protein		1.105	0.144046	0.907263	0.0422668
PA2381	hypothetical protein		0.904	-0.145605	0.870496	0.0602333
PA2383	probable transcriptional regulator
PA2384	hypothetical protein		0.86	-0.217591	0.132661	0.877258
PA2385	3-oxo-C12-homoserine lactone acylase PvdQ		1.01	0.0143553	0.960269	0.0176069
PA2386	L-ornithine N5-oxygenase		1.011	0.015783	0.957326	0.0189401
PA2388	FpvR
PA2389	PvdR		1.075	0.104337	0.630273	0.200471
PA2390	PvdT		1.166	0.221568	0.232324	0.633907
PA2391	probable outer membrane protein precursor		1.047	0.0662614	0.828486	0.0817149
PA2392	PvdP		1.008	0.0114956	0.964941	0.0154992
PA2393	putative dipeptidase		1.055	0.077243	0.790587	0.10205
PA2394	PvdN		1.013	0.0186342	0.948635	0.0229011
PA2395	PvdO		1.043	0.0607392	0.852061	0.0695291
PA2396	pyoverdine synthetase F		0.993	-0.0101344	0.99388	0.00266609
PA2397	pyoverdine biosynthesis protein PvdE		1.053	0.0745054	0.800686	0.0965378
PA2398	ferripyoverdine receptor		1.017	0.0243197	0.943587	0.0252182
PA2399	pyoverdine synthetase D		0.988	-0.0174171	0.980717	0.00845638
PA2400	PvdJ		1.003	0.00432161	0.977465	0.00989896
PA2402	probable non-ribosomal peptide synthetase		1.012	0.0172093	0.95115	0.021751
PA2403	hypothetical protein		1.28	0.356144	0.288452	0.539927
PA2404	hypothetical protein		1.054	0.0758749	0.915975	0.0381166
PA2406	hypothetical protein		0.735	-0.444184	0.448834	0.347914
PA2407	probable adhesion protein		1.101	0.138814	0.852061	0.0695291
PA2408	probable ATP-binding component of ABC transporter		3.175	1.66676	5.02112e-12	11.2992
PA2410	hypothetical protein		1.18	0.238787	0.0954	1.02045
PA2411	probable thioesterase		0.741	-0.432455	0.0025311	2.59669
PA2412	conserved hypothetical protein		0.738	-0.438307	0.0208565	1.68076
PA2413	L-2,4-diaminobutyrate:2-ketoglutarate 4-aminotransferase, PvdH		0.926	-0.110916	0.698901	0.155584
PA2414	L-sorbosone dehydrogenase		1.023	0.0328061	0.940457	0.0266609
PA2416	periplasmic trehalase precursor		1.06	0.0840643	0.870496	0.0602333
PA2417	probable transcriptional regulator		1.445	0.531069	0.0989345	1.00465
PA2419	probable hydrolase		0.972	-0.0409718	0.968773	0.013778
PA2423	hypothetical protein		1000	9.96578	4.6029e-16	15.337
PA2424	PvdL		1.06	0.0840643	0.760246	0.119046
PA2425	PvdG		0.834	-0.261881	0.756948	0.120934
PA2426	sigma factor PvdS		0.878	-0.187707	0.830849	0.080478
PA2430	conserved hypothetical protein		0.847	-0.239566	0.300819	0.521695
PA2433	hypothetical protein		1.055	0.077243	0.792888	0.100788
PA2434	hypothetical protein		0.87	-0.200913	0.836154	0.0777138
PA2435	probable cation-transporting P-type ATPase		1.026	0.0370307	0.969327	0.0135296
PA2437	hypothetical protein		1.121	0.164786	0.891814	0.0497258
PA2438	hypothetical protein		1.166	0.221568	0.63621	0.196399
PA2439	hypothetical protein		1.088	0.121679	0.593862	0.226314
PA2441	hypothetical protein		0.686	-0.54372	0.262526	0.580827
PA2442	glycine cleavage system protein T2		1.078	0.108357	0.682185	0.166098
PA2443	L-serine dehydratase		1.168	0.22404	0.862565	0.064208
PA2444	serine hydroxymethyltransferase		1.32	0.400538	0.037782	1.42271
PA2445	glycine cleavage system protein P2		1.362	0.445727	1.09079e-06	5.96226
PA2446	glycine cleavage system protein H2		1.351	0.434028	0.00594461	2.22588
PA2448	hypothetical protein		0.886	-0.174621	0.828486	0.0817149
PA2449	GcsR		1.137	0.185232	0.914585	0.038776
PA2451	hypothetical protein		0.647	-0.628162	0.140283	0.852996
PA2452	hypothetical protein		1.002	0.00288251	0.992073	0.00345635
PA2453	hypothetical protein		1.034	0.0482362	0.936689	0.0284046
PA2462	hypothetical protein		1.068	0.0949116	0.707316	0.150387
PA2463	hypothetical protein		1.5	0.584963	0.336502	0.473012
PA2464	hypothetical protein		1.066	0.0922074	0.818766	0.0868404
PA2466	Ferrioxamine receptor FoxA		1.151	0.202888	0.483259	0.31582
PA2467	Anti-sigma factor FoxR		1.052	0.0731347	0.910764	0.0405942
PA2469	probable transcriptional regulator		1.177	0.235114	0.605373	0.217977
PA2471	conserved hypothetical protein		0.486	-1.04097	0.00299893	2.52303
PA2475	probable cytochrome P450		0.844	-0.244685	0.776771	0.109707
PA2476	thiol:disulfide interchange protein DsbG		1.021	0.0299829	0.960269	0.0176069
PA2480	probable two-component sensor		1.19	0.250962	0.870518	0.0602223
PA2481	hypothetical protein
PA2482	probable cytochrome c
PA2483	conserved hypothetical protein		1.028	0.0398403	0.910254	0.0408376
PA2491	MexS		0.911	-0.134477	0.750787	0.124483
PA2492	transcriptional regulator MexT
PA2497	probable transcriptional regulator		0.931	-0.103147	0.93251	0.0303464
PA2502	hypothetical protein		0.565	-0.823677	0.0463041	1.33438
PA2503	hypothetical protein		0.916	-0.12658	0.917901	0.0372041
PA2504	hypothetical protein		1.121	0.164786	0.645659	0.189997
PA2522	outer membrane protein precursor CzcC		0.933	-0.100051	0.943587	0.0252182
PA2525	OpmB		0.951	-0.0724828	0.945103	0.0245209
PA2527	MuxB		1.187	0.24732	0.852061	0.0695291
PA2528	MuxA		1.121	0.164786	0.795012	0.0996264
PA2529	hypothetical protein		0.922	-0.117161	0.800686	0.0965378
PA2530	hypothetical protein		0.946	-0.0800879	0.899999	0.0457578
PA2531	probable aminotransferase		0.942	-0.086201	0.828486	0.0817149
PA2532	thiol peroxidase		1.021	0.0299829	0.936689	0.0284046
PA2533	probable sodium:alanine symporter		1.195	0.257011	0.831685	0.0800409
PA2535	probable oxidoreductase		0.952	-0.0709665	0.945907	0.0241514
PA2536	probable phosphatidate cytidylyltransferase		1.271	0.345964	0.55681	0.254293
PA2537	probable acyltransferase		1.03	0.0426443	0.9394	0.0271493
PA2539	conserved hypothetical protein		1.215	0.280956	0.818766	0.0868404
PA2540	conserved hypothetical protein		1.017	0.0243197	0.968773	0.013778
PA2541	probable CDP-alcohol phosphatidyltransferase		0.95	-0.0740006	0.948635	0.0229011
PA2542	conserved hypothetical protein		1.333	0.414677	0.28089	0.551464
PA2543	conserved hypothetical protein		0.924	-0.114035	0.929116	0.0319301
PA2544	hypothetical protein		1.151	0.202888	0.835801	0.0778971
PA2545	exodeoxyribonuclease III		1.011	0.015783	0.948635	0.0229011
PA2550	probable acyl-CoA dehydrogenase
PA2551	probable transcriptional regulator		0.915	-0.128156	0.852061	0.0695291
PA2552	probable acyl-CoA dehydrogenase		1.095	0.130931	0.907808	0.0420062
PA2553	probable acyl-CoA thiolase		0.967	-0.0484122	0.949883	0.0223301
PA2554	probable short-chain dehydrogenase		1.148	0.199123	0.886527	0.0523082
PA2557	probable AMP-binding enzyme		1.059	0.0827026	0.96862	0.0138465
PA2559	hypothetical protein		1.021	0.0299829	0.960269	0.0176069
PA2559.1	SrfA		0.84	-0.251539	0.448834	0.347914
PA2560	hypothetical protein
PA2561	CtpH		1.414	0.499782	0.339898	0.468652
PA2562	hypothetical protein		1.054	0.0758749	0.871625	0.0596701
PA2565	hypothetical protein		1.173	0.230203	0.852061	0.0695291
PA2567	hypothetical protein		1.148	0.199123	0.78369	0.105856
PA2568	hypothetical protein
PA2572	probable two-component response regulator		1.043	0.0607392	0.870496	0.0602333
PA2573	probable chemotaxis transducer		1.023	0.0328061	0.926518	0.033146
PA2575	hypothetical protein		1.071	0.0989585	0.666317	0.176319
PA2577	probable transcriptional regulator		0.924	-0.114035	0.901641	0.0449665
PA2579	L-Tryptophan:oxygen 2,3-oxidoreductase (decyclizing) KynA		0.965	-0.0513992	0.948635	0.0229011
PA2581	hypothetical protein		1.128	0.173767	0.57568	0.239819
PA2582	hypothetical protein		0.915	-0.128156	0.734247	0.134158
PA2583	probable sensor/response regulator hybrid		0.896	-0.158429	0.90059	0.045473
PA2584	CDP-diacylglycerol--glycerol-3-phosphate 3-phosphatidyltransferase		1.067	0.0935602	0.943587	0.0252182
PA2585	excinuclease ABC subunit C		1.019	0.0271541	0.960269	0.0176069
PA2586	response regulator GacA		0.951	-0.0724828	0.917901	0.0372041
PA2587	probable FAD-dependent monooxygenase		1.005	0.0071955	0.975392	0.010821
PA2588	probable transcriptional regulator		0.658	-0.603841	0.134378	0.871673
PA2592	probable periplasmic spermidine/putrescine-binding protein		1.115	0.157044	0.426871	0.369703
PA2594	conserved hypothetical protein		0.883	-0.179515	0.734247	0.134158
PA2599	conserved hypothetical protein		0.858	-0.22095	0.818766	0.0868404
PA2601	probable transcriptional regulator		0.993	-0.0101344	0.999406	0.000258231
PA2603	probable thiosulfate sulfurtransferase		1.983	0.987685	0.00338988	2.46982
PA2604	conserved hypothetical protein		0.402	-1.31473	4.6029e-16	15.337
PA2605	conserved hypothetical protein		1.04	0.0565835	0.946693	0.0237908
PA2606	conserved hypothetical protein		1.021	0.0299829	0.977465	0.00989896
PA2607	conserved hypothetical protein		0.981	-0.027675	0.979984	0.00878089
PA2608	conserved hypothetical protein		0.859	-0.21927	0.835567	0.0780186
PA2609	hypothetical protein		0.99	-0.0144996	0.988429	0.00505448
PA2610	conserved hypothetical protein		0.982	-0.0262051	0.973483	0.0116715
PA2611	siroheme synthase		0.948	-0.077041	0.910481	0.0407292
PA2612	seryl-tRNA synthetase		0.955	-0.0664274	0.891814	0.0497258
PA2613	conserved hypothetical protein		0.867	-0.205896	0.484428	0.314771
PA2614	lipoprotein localization protein LolA		1.012	0.0172093	0.948635	0.0229011
PA2615	cell division protein FtsK		0.962	-0.0558912	0.943929	0.0250606
PA2616	thioredoxin reductase 1		0.812	-0.300448	0.0148639	1.82787
PA2617	leucyl/phenylalanyl-tRNA-protein transferase		1.301	0.379621	0.483403	0.31569
PA2618	hypothetical protein
PA2619	initiation factor		0.904	-0.145605	0.461234	0.336078
PA2620	ATP-binding protease component ClpA		1.006	0.00863031	0.968773	0.013778
PA2621	ClpS		0.961	-0.0573917	0.960269	0.0176069
PA2622	cold-shock protein CspD		0.862	-0.21424	0.272415	0.564769
PA2623	isocitrate dehydrogenase		0.941	-0.0877334	0.823812	0.084172
PA2624	isocitrate dehydrogenase		0.938	-0.0923402	0.798564	0.0976904
PA2625	conserved hypothetical protein		0.877	-0.189351	0.740479	0.130487
PA2626	tRNA methyltransferase		1.137	0.185232	0.329526	0.482111
PA2627	conserved hypothetical protein		1.279	0.355016	0.252152	0.598337
PA2629	adenylosuccinate lyase		0.924	-0.114035	0.680907	0.166912
PA2630	conserved hypothetical protein		0.944	-0.0831412	0.911197	0.0403875
PA2631	probable acetyl transferase		0.917	-0.125006	0.888116	0.0515303
PA2632	hypothetical protein
PA2633	hypothetical protein		0.954	-0.0679388	0.94862	0.0229075
PA2634	isocitrate lyase AceA		0.817	-0.291592	0.00872452	2.05926
PA2637	NADH dehydrogenase I chain A		1.027	0.0384362	0.968773	0.013778
PA2638	NADH dehydrogenase I chain B		0.962	-0.0558912	0.940554	0.0266163
PA2639	NADH dehydrogenase I chain C,D		0.903	-0.147202	0.461234	0.336078
PA2640	NADH dehydrogenase I chain E		0.806	-0.311148	0.0574336	1.24083
PA2641	NADH dehydrogenase I chain F		0.841	-0.249822	0.106514	0.972594
PA2642	NADH dehydrogenase I chain G		0.901	-0.150401	0.447566	0.349143
PA2643	NADH dehydrogenase I chain H		0.925	-0.112475	0.867789	0.0615859
PA2644	NADH Dehydrogenase I chain I		0.847	-0.239566	0.232324	0.633907
PA2645	NADH dehydrogenase I chain J		0.652	-0.617056	0.109112	0.962129
PA2646	NADH dehydrogenase I chain K
PA2647	NADH dehydrogenase I chain L		0.858	-0.22095	0.824567	0.0837743
PA2648	NADH dehydrogenase I chain M		0.912	-0.132894	0.910481	0.0407292
PA2649	NADH dehydrogenase I chain N		1.469	0.554834	0.0683812	1.16506
PA2650	conserved hypothetical protein
PA2651	conserved hypothetical protein		1.045	0.0635029	0.923786	0.0344286
PA2652	methyl-accepting chemotaxis protein		0.964	-0.0528949	0.92757	0.0326533
PA2654	probable chemotaxis transducer		0.96	-0.0588937	0.910481	0.0407292
PA2656	two-component sensor CarS		1.007	0.0100637	0.989412	0.00462268
PA2657	two-component response regulator CarR		0.882	-0.181149	0.734247	0.134158
PA2658	hypothetical protein
PA2659	hypothetical protein		1.059	0.0827026	0.770083	0.113462
PA2660	hypothetical protein		0.937	-0.093879	0.943587	0.0252182
PA2664	flavohemoprotein		0.717	-0.479955	0.0359692	1.44407
PA2665	Transcriptional activator of P. aeruginosa flavohemoglobin, FhpR		0.824	-0.279284	0.814779	0.08896
PA2666	probable 6-pyruvoyl tetrahydrobiopterin synthase
PA2667	MvaU		0.873	-0.195946	0.19625	0.707191
PA2668	hypothetical protein
PA2679	hypothetical protein		0.875	-0.192645	0.630273	0.200471
PA2680	probable quinone oxidoreductase		0.967	-0.0484122	0.960339	0.0175757
PA2682	conserved hypothetical protein		0.942	-0.086201	0.945907	0.0241514
PA2683	probable serine/threonine dehydratase, degradative		0.901	-0.150401	0.852061	0.0695291
PA2684	Tse5		0.97	-0.0439433	0.960269	0.0176069
PA2686	two-component response regulator PfeR		1000	9.96578	4.6029e-16	15.337
PA2687	two-component sensor PfeS		0.849	-0.236164	0.790587	0.10205
PA2688	Ferric enterobactin receptor, outer membrane protein PfeA precursor		1.133	0.180148	0.274309	0.561759
PA2691	conserved hypothetical protein		1.429	0.515006	0.00879834	2.0556
PA2692	probable transcriptional regulator		1.304	0.382944	0.425947	0.370645
PA2694	Trx2		1.327	0.408168	0.529868	0.275833
PA2695	conserved hypothetical protein		0.911	-0.134477	0.885162	0.0529773
PA2698	probable hydrolase		0.664	-0.590745	0.000244693	3.61138
PA2699	hypothetical protein		0.742	-0.430509	0.170782	0.767557
PA2703	Tsi2		1.307	0.386259	0.622621	0.205777
PA2704	probable transcriptional regulator		0.683	-0.550043	0.330696	0.480572
PA2705	hypothetical protein		1.128	0.173767	0.790587	0.10205
PA2707	hypothetical protein		1.129	0.175045	0.423545	0.373101
PA2708	hypothetical protein		0.893	-0.163268	0.738989	0.131362
PA2709	cysteine synthase A		1.025	0.0356239	0.919806	0.0363039
PA2717	chloroperoxidase precursor		1.082	0.1137	0.556634	0.25443
PA2719	hypothetical protein
PA2720	hypothetical protein		0.947	-0.0785637	0.948635	0.0229011
PA2721	hypothetical protein		1.168	0.22404	0.660011	0.180449
PA2722	hypothetical protein		0.954	-0.0679388	0.948196	0.0231017
PA2724	hypothetical protein
PA2725	probable chaperone		0.993	-0.0101344	0.990788	0.00401933
PA2727	hypothetical protein		1.09	0.124328	0.891814	0.0497258
PA2728	hypothetical protein		0.995	-0.00723157	0.986128	0.00606692
PA2729	hypothetical protein		0.912	-0.132894	0.907257	0.0422698
PA2730	hypothetical protein		1.095	0.130931	0.78369	0.105856
PA2731	Uncharacterized protein		0.985	-0.0218044	0.980717	0.00845638
PA2732	hypothetical protein		0.991	-0.013043	0.98827	0.0051246
PA2734	hypothetical protein		1.042	0.0593553	0.888557	0.0513147
PA2735	probable restriction-modification system protein		0.992	-0.011588	0.992073	0.00345635
PA2737	conserved hypothetical protein		0.941	-0.0877334	0.898055	0.0466968
PA2738	integration host factor, alpha subunit		0.979	-0.0306192	0.973483	0.0116715
PA2739	phenylalanyl-tRNA synthetase, beta subunit		0.957	-0.0634092	0.90117	0.0451934
PA2740	phenylalanyl-tRNA synthetase, alpha-subunit		0.923	-0.115597	0.673597	0.1716
PA2741	50S ribosomal protein L20		1.018	0.0257376	0.943587	0.0252182
PA2743	translation initiation factor IF-3		0.975	-0.0365259	0.948635	0.0229011
PA2744	threonyl-tRNA synthetase		0.973	-0.0394883	0.946965	0.023666
PA2745	probable hydrolase		1.052	0.0731347	0.934527	0.0294082
PA2747	hypothetical protein		0.735	-0.444184	0.410309	0.386889
PA2750	hypothetical protein
PA2751	conserved hypothetical protein		0.866	-0.207561	0.765291	0.116173
PA2754	conserved hypothetical protein		0.949	-0.07552	0.910481	0.0407292
PA2755	ecotin precursor		1.062	0.0867838	0.790587	0.10205
PA2756	hypothetical protein
PA2760	OprQ		1.004	0.00575927	0.973483	0.0116715
PA2761	hypothetical protein		0.934	-0.0985055	0.936689	0.0284046
PA2764	hypothetical protein		1.095	0.130931	0.561625	0.250554
PA2765	hypothetical protein		0.914	-0.129734	0.831685	0.0800409
PA2766	probable transcriptional regulator
PA2770	hypothetical protein		0.886	-0.174621	0.584978	0.23286
PA2771	diguanylate cyclase with a self-blocked I-site, Dcsbis		1.068	0.0949116	0.907808	0.0420062
PA2774	Tse4
PA2775	Tsi4		0.983	-0.0247367	0.980717	0.00845638
PA2776	FAD-dependent oxidoreductase		1.162	0.21661	0.141988	0.847748
PA2777	conserved hypothetical protein		0.947	-0.0785637	0.948635	0.0229011
PA2781	hypothetical protein
PA2787	carboxypeptidase G2 precursor		1.114	0.155749	0.818766	0.0868404
PA2788	probable chemotaxis transducer		0.91	-0.136062	0.627784	0.20219
PA2790	hypothetical protein		0.898	-0.155213	0.897761	0.0468393
PA2792	hypothetical protein		0.975	-0.0365259	0.970171	0.0131516
PA2793	hypothetical protein		0.985	-0.0218044	0.988802	0.00489083
PA2795	conserved hypothetical protein		0.959	-0.0603973	0.960269	0.0176069
PA2796	transaldolase		1.019	0.0271541	0.943587	0.0252182
PA2797	hypothetical protein		0.965	-0.0513992	0.948196	0.0231017
PA2798	probable two-component response regulator		0.996	-0.00578235	0.991167	0.00385317
PA2799	hypothetical protein
PA2800	VacJ		1.089	0.123004	0.622621	0.205777
PA2802	probable transcriptional regulator		1.091	0.125651	0.910481	0.0407292
PA2805	hypothetical protein		1.024	0.0342157	0.917592	0.0373503
PA2806	conserved hypothetical protein		1.027	0.0384362	0.948635	0.0229011
PA2809	two-component response regulator, CopR		1.023	0.0328061	0.967295	0.0144412
PA2812	probable ATP-binding component of ABC transporter		1.098	0.134878	0.760795	0.118732
PA2813	probable glutathione S-transferase		0.849	-0.236164	0.382087	0.417838
PA2815	probable acyl-CoA dehydrogenase		1.017	0.0243197	0.943587	0.0252182
PA2816	hypothetical protein
PA2817	hypothetical protein		0.929	-0.106249	0.837003	0.0772729
PA2818	aminoglycoside response regulator		1.082	0.1137	0.905744	0.0429945
PA2820	hypothetical protein		0.947	-0.0785637	0.907263	0.0422668
PA2821	probable glutathione S-transferase		1.145	0.195348	0.413649	0.383368
PA2822	conserved hypothetical protein		1.138	0.186501	0.587389	0.231074
PA2823	conserved hypothetical protein		0.992	-0.011588	0.989412	0.00462268
PA2824	surface attachment and growth sensor hybrid, SagS		1.095	0.130931	0.790587	0.10205
PA2825	OspR		1.122	0.166073	0.910764	0.0405942
PA2826	probable glutathione peroxidase		0.996	-0.00578235	0.989412	0.00462268
PA2827	conserved hypothetical protein		1.215	0.280956	0.573477	0.241484
PA2828	probable aminotransferase		0.979	-0.0306192	0.978436	0.00946743
PA2829	hypothetical protein
PA2830	heat shock protein HtpX		0.994	-0.00868224	0.980717	0.00845638
PA2831	conserved hypothetical protein		1.129	0.175045	0.340689	0.467642
PA2832	thiopurine methyltransferase		0.945	-0.0816138	0.907808	0.0420062
PA2840	probable ATP-dependent RNA helicase		0.945	-0.0816138	0.909756	0.0410752
PA2841	probable enoyl-CoA hydratase/isomerase		0.932	-0.101598	0.891814	0.0497258
PA2843	probable aldolase		0.989	-0.0159576	0.989412	0.00462268
PA2849	OhrR		1.072	0.100305	0.835801	0.0778971
PA2850	organic hydroperoxide resistance protein		1.25	0.321928	0.0204457	1.6894
PA2851	translation elongation factor P		0.996	-0.00578235	0.990849	0.00399264
PA2852	EarP		0.861	-0.215915	0.845223	0.0730286
PA2853	Outer membrane lipoprotein OprI precursor		1.176	0.233888	0.0397414	1.40076
PA2854	conserved hypothetical protein		0.958	-0.0619024	0.907808	0.0420062
PA2856	lysophospholipase A		0.968	-0.046921	0.95115	0.021751
PA2857	probable ATP-binding component of ABC transporter		1.06	0.0840643	0.920635	0.0359124
PA2858	conserved hypothetical protein		1.235	0.304511	0.790587	0.10205
PA2859	transcription elongation factor GreB		0.999	-0.00144342	0.989412	0.00462268
PA2864	conserved hypothetical protein		1.557	0.638769	0.0190519	1.72006
PA2866	secretion protein MttC
PA2867	probable chemotaxis transducer		1.009	0.0129262	0.960269	0.0176069
PA2868	hypothetical protein		0.654	-0.612637	0.211609	0.674466
PA2870	diguanylate cyclase		0.533	-0.907793	0.0392153	1.40654
PA2871	hypothetical protein		1.218	0.284514	0.0838036	1.07674
PA2872	hypothetical protein		0.951	-0.0724828	0.95115	0.021751
PA2875	conserved hypothetical protein		0.918	-0.123434	0.907257	0.0422698
PA2876	orotidine 5'-phosphate decarboxylase		0.915	-0.128156	0.777598	0.109245
PA2883	hypothetical protein		1.182	0.24123	0.074909	1.12547
PA2885	putative repressor of atu genes		1.055	0.077243	0.901604	0.044984
PA2889	citronellyl-CoA dehydrogenase, AtuD		0.843	-0.246395	0.453219	0.343692
PA2890	putative isohexenylglutaconyl-CoA hydratase
PA2891	geranyl-CoA carboxylase, alpha-subunit (biotin-containing)		1.647	0.719841	0.0144879	1.839
PA2895	SbrR		0.956	-0.0649175	0.943587	0.0252182
PA2896	SbrI		0.963	-0.0543923	0.960269	0.0176069
PA2897	probable transcriptional regulator		1.029	0.041243	0.96862	0.0138465
PA2899	probable transcriptional regulator		1.198	0.260628	0.831685	0.0800409
PA2900	probable outer membrane protein precursor		1.067	0.0935602	0.769454	0.113817
PA2901	hypothetical protein		1.072	0.100305	0.734247	0.134158
PA2902	hypothetical protein		1.091	0.125651	0.870518	0.0602223
PA2903	precorrin-3 methylase CobJ		1.008	0.0114956	0.978436	0.00946743
PA2904	precorrin-2 methyltransferase CobI		1.147	0.197865	0.78369	0.105856
PA2905	precorrin isomerase CobH		0.788	-0.343732	0.0400329	1.39758
PA2906	probable oxidoreductase		1.587	0.666302	0.106076	0.974383
PA2907	precorrin-6y-dependent methyltransferase CobL		0.961	-0.0573917	0.95115	0.021751
PA2911	probable TonB-dependent receptor		1.006	0.00863031	0.968773	0.013778
PA2912	probable ATP-binding component of ABC transporter		1.178	0.23634	0.443213	0.353387
PA2913	hypothetical protein		1.093	0.128293	0.831685	0.0800409
PA2915	hypothetical protein		0.909	-0.137648	0.907263	0.0422668
PA2918	probable short-chain dehydrogenase		1.063	0.0881416	0.85842	0.0663001
PA2920	probable chemotaxis transducer		1.054	0.0758749	0.853588	0.0687515
PA2927	hypothetical protein		1000	9.96578	4.6029e-16	15.337
PA2937	hypothetical protein		1.115	0.157044	0.845039	0.0731232
PA2939	probable aminopeptidase		0.664	-0.590745	0.19625	0.707191
PA2942	probable magnesium chelatase		0.978	-0.0320936	0.973483	0.0116715
PA2944	cobalamin biosynthetic protein CobN		0.958	-0.0619024	0.943587	0.0252182
PA2945	conserved hypothetical protein		0.885	-0.176251	0.365732	0.436837
PA2946	hypothetical protein		0.938	-0.0923402	0.913418	0.0393304
PA2948	precorrin-3 methylase		0.879	-0.186065	0.708988	0.149361
PA2949	probable lipase		0.888	-0.171368	0.725138	0.139579
PA2950	proton motive force protein, PMF		0.916	-0.12658	0.605373	0.217977
PA2951	electron transfer flavoprotein alpha-subunit		0.975	-0.0365259	0.948635	0.0229011
PA2952	electron transfer flavoprotein beta-subunit		0.997	-0.00433459	0.989412	0.00462268
PA2953	electron transfer flavoprotein-ubiquinone oxidoreductase		1.106	0.145351	0.52185	0.282454
PA2954	hypothetical protein		0.949	-0.07552	0.929116	0.0319301
PA2955	hypothetical protein		0.947	-0.0785637	0.943587	0.0252182
PA2956	conserved hypothetical protein		0.577	-0.793357	0.0257474	1.58927
PA2957	probable transcriptional regulator		1.059	0.0827026	0.794568	0.0998687
PA2958	hypothetical protein		0.957	-0.0634092	0.943587	0.0252182
PA2959	conserved hypothetical protein		1.075	0.104337	0.846241	0.072506
PA2960	type 4 fimbrial biogenesis protein PilZ		0.879	-0.186065	0.614726	0.211318
PA2961	DNA polymerase III, delta prime subunit		0.969	-0.0454314	0.962402	0.0166434
PA2962	thymidylate kinase		0.961	-0.0573917	0.945907	0.0241514
PA2963	conserved hypothetical protein		1.114	0.155749	0.828486	0.0817149
PA2964	4-amino-4-deoxychorismate lyase
PA2965	beta-ketoacyl-acyl carrier protein synthase II		0.983	-0.0247367	0.980717	0.00845638
PA2966	acyl carrier protein		0.967	-0.0484122	0.934527	0.0294082
PA2967	3-oxoacyl-[acyl-carrier-protein] reductase		1.001	0.00144197	0.980717	0.00845638
PA2968	malonyl-CoA-[acyl-carrier-protein] transacylase		1.048	0.0676387	0.852061	0.0695291
PA2969	fatty acid biosynthesis protein PlsX		0.945	-0.0816138	0.948635	0.0229011
PA2970	50S ribosomal protein L32		0.964	-0.0528949	0.917901	0.0372041
PA2971	conserved hypothetical protein		0.975	-0.0365259	0.975392	0.010821
PA2972	conserved hypothetical protein		1.038	0.0538064	0.937156	0.0281883
PA2973	probable peptidase		0.927	-0.109359	0.796002	0.0990861
PA2974	probable hydrolase		0.559	-0.83908	0.0160724	1.79392
PA2975	ribosomal large subunit pseudouridine synthase C		0.931	-0.103147	0.856027	0.0675126
PA2976	ribonuclease E		1.037	0.0524159	0.882697	0.0541884
PA2977	UDP-N-acetylpyruvoylglucosamine reductase		0.943	-0.0846703	0.936689	0.0284046
PA2979	3-deoxy-manno-octulosonate cytidylyltransferase		1.054	0.0758749	0.828486	0.0817149
PA2980	conserved hypothetical protein		0.973	-0.0394883	0.968773	0.013778
PA2981	tetraacyldisaccharide 4*-kinase		1.028	0.0398403	0.98458	0.00674908
PA2982	conserved hypothetical protein		0.966	-0.0499049	0.948635	0.0229011
PA2983	probable tolQ-type transport protein		1.034	0.0482362	0.907808	0.0420062
PA2986	lipoprotein localization protein LolC		0.875	-0.192645	0.638611	0.194763
PA2987	lipoprotein localization protein LolD		0.832	-0.265345	0.340416	0.467991
PA2988	lipoprotein localization protein LolE		1.027	0.0384362	0.948635	0.0229011
PA2989	hypothetical protein		1.164	0.219091	0.884835	0.0531378
PA2990	probable phosphodiesterase		0.939	-0.0908029	0.87377	0.0586027
PA2991	soluble pyridine nucleotide transhydrogenase		1.004	0.00575927	0.975392	0.010821
PA2993	conserved hypothetical protein		1.081	0.112367	0.907263	0.0422668
PA2994	Na+-translocating NADH:quinone oxidoreductase, subunit Nqr6		0.96	-0.0588937	0.939945	0.0268978
PA2997	Na+-translocating NADH:ubiquinone oxidoreductase subunit Nrq3		1.029	0.041243	0.919806	0.0363039
PA2998	Na+-translocating NADH:ubiquinone oxidoreductase subunit Nrq2		0.8	-0.321928	0.399263	0.398741
PA2999	Na+-translocating NADH:ubiquinone oxidoreductase subunit Nrq1		0.973	-0.0394883	0.961017	0.0172688
PA3001	probable glyceraldehyde-3-phosphate dehydrogenase		0.992	-0.011588	0.992073	0.00345635
PA3002	transcription-repair coupling protein Mfd		0.966	-0.0499049	0.940055	0.0268469
PA3003	hypothetical protein		0.961	-0.0573917	0.943587	0.0252182
PA3004	5-methylthioadenosine phosphorylase MtnP		0.888	-0.171368	0.583925	0.233643
PA3005	beta-N-acetyl-D-glucosaminidase		0.995	-0.00723157	0.982829	0.00752208
PA3006	transcriptional regulator PsrA		1.016	0.0229004	0.967054	0.0145491
PA3007	repressor protein LexA		0.915	-0.128156	0.837082	0.0772321
PA3009	hypothetical protein		0.792	-0.336428	0.62665	0.202975
PA3010	hypothetical protein		0.779	-0.360305	0.340416	0.467991
PA3011	DNA topoisomerase I		0.902	-0.148801	0.454017	0.342928
PA3012	hypothetical protein
PA3013	fatty-acid oxidation complex beta-subunit		0.973	-0.0394883	0.945907	0.0241514
PA3014	fatty-acid oxidation complex alpha-subunit		0.99	-0.0144996	0.989412	0.00462268
PA3015	hypothetical protein		1.131	0.177599	0.906945	0.0424192
PA3017	conserved hypothetical protein		0.912	-0.132894	0.734247	0.134158
PA3019	probable ATP-binding component of ABC transporter		0.934	-0.0985055	0.852061	0.0695291
PA3020	probable soluble lytic transglycosylase		1.013	0.0186342	0.948196	0.0231017
PA3021	hypothetical protein		1.033	0.0468403	0.910254	0.0408376
PA3022	hypothetical protein		1.009	0.0129262	0.960269	0.0176069
PA3023	conserved hypothetical protein		0.987	-0.018878	0.989412	0.00462268
PA3026	conserved hypothetical protein		0.995	-0.00723157	0.995028	0.00216452
PA3028	molybdenum cofactor biosynthesis protein A2		0.905	-0.14401	0.746349	0.127058
PA3029	molybdopterin biosynthetic protein B2		1.063	0.0881416	0.788529	0.103182
PA3030	molybdopterin-guanine dinucleotide biosynthesis protein MobA		0.774	-0.369595	0.568319	0.245408
PA3031	hypothetical protein		0.699	-0.516636	1.17134e-08	7.93132
PA3032	cytochrome c Snr1		1.456	0.54201	0.163567	0.786304
PA3034	probable transcriptional regulator		1.205	0.269033	0.818766	0.0868404
PA3038	OpdQ		1.1	0.137504	0.679821	0.167605
PA3040	conserved hypothetical protein		0.982	-0.0262051	0.968773	0.013778
PA3041	hypothetical protein		1.295	0.372952	0.237847	0.623703
PA3042	hypothetical protein		1.025	0.0356239	0.948635	0.0229011
PA3043	conserved hypothetical protein		1.071	0.0989585	0.815888	0.0883695
PA3046	conserved hypothetical protein		1.092	0.126973	0.735994	0.133126
PA3047	probable D-alanyl-D-alanine carboxypeptidase		1.242	0.312665	0.380476	0.419673
PA3048	conserved hypothetical protein		0.969	-0.0454314	0.952396	0.0211825
PA3049	ribosome modulation factor		0.99	-0.0144996	0.988429	0.00505448
PA3050	dihydroorotate dehydrogenase		0.91	-0.136062	0.630192	0.200527
PA3052	hypothetical protein		1	0	0.988429	0.00505448
PA3053	probable hydrolytic enzyme		1.048	0.0676387	0.943587	0.0252182
PA3056	hypothetical protein		1.14	0.189034	0.648043	0.188396
PA3062	PelC
PA3066	hypothetical protein		0.508	-0.9771	0.00970246	2.01312
PA3067	probable transcriptional regulator		1.107	0.146655	0.943587	0.0252182
PA3068	NAD-dependent glutamate dehydrogenase		1.048	0.0676387	0.828486	0.0817149
PA3070	conserved hypothetical protein		1.011	0.015783	0.976839	0.0101768
PA3071	hypothetical protein		0.001	-9.96578	4.6029e-16	15.337
PA3073	hypothetical protein		0.972	-0.0409718	0.965697	0.0151591
PA3074	hypothetical protein		1.6	0.678072	0.130804	0.883379
PA3075	hypothetical protein		1.021	0.0299829	0.960269	0.0176069
PA3076	hypothetical protein		1.062	0.0867838	0.903664	0.0439928
PA3079	hypothetical protein
PA3081	conserved hypothetical protein		0.949	-0.07552	0.910481	0.0407292
PA3082	glycine betaine transmethylase		1.107	0.146655	0.765568	0.116016
PA3083	aminopeptidase N		1.054	0.0758749	0.795012	0.0996264
PA3084	hypothetical protein
PA3085	hypothetical protein		0.939	-0.0908029	0.942299	0.0258113
PA3086	hypothetical protein		1.187	0.24732	0.738989	0.131362
PA3087	hypothetical protein		1.106	0.145351	0.856027	0.0675126
PA3088	conserved hypothetical protein		1.096	0.132248	0.659209	0.180977
PA3089	hypothetical protein
PA3091	hypothetical protein
PA3092	2,4-dienoyl-CoA reductase FadH1		1000	9.96578	4.6029e-16	15.337
PA3093	hypothetical protein		0.982	-0.0262051	0.978436	0.00946743
PA3095	general secretion pathway protein M		1.011	0.015783	0.973483	0.0116715
PA3096	general secretion pathway protein L		1.055	0.077243	0.917901	0.0372041
PA3099	general secretion pathway protein I		0.999	-0.00144342	0.989412	0.00462268
PA3100	General secretion pathway outer membrane protein H precursor		0.86	-0.217591	0.831685	0.0800409
PA3101	general secretion pathway protein G		0.89	-0.168123	0.421305	0.375403
PA3102	general secretion pathway protein F		0.909	-0.137648	0.852061	0.0695291
PA3103	general secretion pathway protein E		0.976	-0.0350469	0.962402	0.0166434
PA3104	secretion protein XcpP		1.086	0.119024	0.831685	0.0800409
PA3105	general secretion pathway protein D		0.946	-0.0800879	0.891814	0.0497258
PA3106	probable short-chain dehydrogenase		1.038	0.0538064	0.926518	0.033146
PA3107	o-succinylhomoserine sulfhydrylase		0.979	-0.0306192	0.966917	0.014611
PA3108	amidophosphoribosyltransferase		0.93	-0.104697	0.740479	0.130487
PA3110	hypothetical protein		0.926	-0.110916	0.831685	0.0800409
PA3111	folylpolyglutamate synthetase		0.927	-0.109359	0.831685	0.0800409
PA3112	acetyl-CoA carboxylase beta subunit		0.978	-0.0320936	0.960269	0.0176069
PA3113	N-(5'phosphoribosyl)anthranilate (PRA) isomerase		0.627	-0.673463	0.141988	0.847748
PA3114	tRNA-pseudouridine synthase I		1.033	0.0468403	0.958114	0.0185829
PA3115	Motility protein FimV		1.052	0.0731347	0.804536	0.0944543
PA3116	probable aspartate-semialdehyde dehydrogenase		0.777	-0.364013	0.410309	0.386889
PA3117	aspartate semialdehyde dehydrogenase		0.929	-0.106249	0.734247	0.134158
PA3118	3-isopropylmalate dehydrogenase		0.959	-0.0603973	0.906945	0.0424192
PA3119	conserved hypothetical protein		1.013	0.0186342	0.957158	0.0190163
PA3120	3-isopropylmalate dehydratase small subunit		0.868	-0.204233	0.220855	0.655893
PA3121	3-isopropylmalate dehydratase large subunit		0.862	-0.21424	0.118457	0.926441
PA3122	probable transcriptional regulator		0.855	-0.226004	0.612419	0.212951
PA3123	conserved hypothetical protein		1.04	0.0565835	0.891814	0.0497258
PA3126	heat-shock protein IbpA		0.971	-0.0424568	0.962402	0.0166434
PA3127	hypothetical protein		1.035	0.0496308	0.943587	0.0252182
PA3128	probable short-chain dehydrogenase		1.051	0.0717627	0.917901	0.0372041
PA3130	hypothetical protein		1.075	0.104337	0.852061	0.0695291
PA3131	probable aldolase		0.915	-0.128156	0.795012	0.0996264
PA3133	probable transcriptional regulator		0.888	-0.171368	0.881225	0.0549132
PA3134	glutamyl-tRNA synthetase		0.976	-0.0350469	0.950543	0.0220281
PA3135	probable transcriptional regulator		1.019	0.0271541	0.998303	0.000737789
PA3136	probable secretion protein
PA3138	excinuclease ABC subunit B		1.034	0.0482362	0.891814	0.0497258
PA3139	probable amino acid aminotransferase		0.985	-0.0218044	0.976572	0.0102955
PA3140	hypothetical protein		1.118	0.16092	0.923436	0.0345931
PA3141	nucleotide sugar epimerase/dehydratase WbpM		1.06	0.0840643	0.805121	0.0941389
PA3145	glycosyltransferase WbpL		0.836	-0.258425	0.756948	0.120934
PA3146	probable NAD-dependent epimerase/dehydratase WbpK		1.115	0.157044	0.740479	0.130487
PA3147	probable glycosyl transferase WbpJ		0.93	-0.104697	0.887931	0.0516209
PA3148	UDP-N-acetylglucosamine 2-epimerase WbpI		1.018	0.0257376	0.943587	0.0252182
PA3149	probable glycosyltransferase WbpH		0.911	-0.134477	0.769855	0.113591
PA3150	LPS biosynthesis protein WbpG		0.904	-0.145605	0.501535	0.299699
PA3151	imidazoleglycerol-phosphate synthase, cyclase subunit		0.99	-0.0144996	0.990066	0.0043357
PA3152	glutamine amidotransferase		0.905	-0.14401	0.648043	0.188396
PA3153	O-antigen translocase		1.239	0.309176	0.160564	0.794352
PA3155	UDP-2-acetamido-2-dideoxy-d-ribo-hex-3-uluronic acid transaminase, wbpE		1.021	0.0299829	0.937868	0.0278581
PA3156	UDP-2-acetamido-3-amino-2,3-dideoxy-d-glucuronic acid N-acetyltransferase, WbpD		1.047	0.0662614	0.910481	0.0407292
PA3158	UDP-2-acetamido-2-deoxy-d-glucuronic acid 3-dehydrogenase, WbpB		0.969	-0.0454314	0.942299	0.0258113
PA3159	UDP-N-acetyl-d-glucosamine 6-Dehydrogenase		1.035	0.0496308	0.888557	0.0513147
PA3160	O-antigen chain length regulator		0.978	-0.0320936	0.978436	0.00946743
PA3161	integration host factor beta subunit		0.988	-0.0174171	0.988429	0.00505448
PA3162	30S ribosomal protein S1		0.941	-0.0877334	0.819556	0.0864213
PA3163	cytidylate kinase		0.937	-0.093879	0.856027	0.0675126
PA3165	histidinol-phosphate aminotransferase		0.687	-0.541618	0.0429263	1.36728
PA3166	chorismate mutase		0.939	-0.0908029	0.831685	0.0800409
PA3167	3-phosphoserine aminotransferase		0.95	-0.0740006	0.856027	0.0675126
PA3168	DNA gyrase subunit A		0.975	-0.0365259	0.948635	0.0229011
PA3169	5-methylthioribose-1-phosphate isomerase MtnA		0.973	-0.0394883	0.95115	0.021751
PA3170	conserved hypothetical protein		1.022	0.0313952	0.960269	0.0176069
PA3171	3-demethylubiquinone-9 3-methyltransferase		0.929	-0.106249	0.831685	0.0800409
PA3172	probable hydrolase		0.865	-0.209228	0.329598	0.482015
PA3173	probable short-chain dehydrogenase		1.022	0.0313952	0.948635	0.0229011
PA3179	conserved hypothetical protein		0.916	-0.12658	0.762616	0.117694
PA3181	2-keto-3-deoxy-6-phosphogluconate aldolase		1.086	0.119024	0.529868	0.275833
PA3182	6-phosphogluconolactonase		1.042	0.0593553	0.852061	0.0695291
PA3183	glucose-6-phosphate 1-dehydrogenase		1.059	0.0827026	0.765568	0.116016
PA3184	probable transcriptional regulator		1.03	0.0426443	0.929116	0.0319301
PA3185	hypothetical protein		0.97	-0.0439433	0.968773	0.013778
PA3186	Glucose/carbohydrate outer membrane porin OprB precursor		0.86	-0.217591	0.10781	0.967342
PA3187	probable ATP-binding component of ABC transporter		0.831	-0.26708	0.0211869	1.67393
PA3188	probable permease of ABC sugar transporter
PA3189	probable permease of ABC sugar transporter		0.595	-0.749038	1.20861e-07	6.91772
PA3190	probable binding protein component of ABC sugar transporter		0.86	-0.217591	0.10781	0.967342
PA3191	glucose transport sensor, GtrS		1.125	0.169925	0.765291	0.116173
PA3192	two-component response regulator GltR		0.95	-0.0740006	0.950528	0.0220349
PA3193	glucokinase		0.973	-0.0394883	0.961017	0.0172688
PA3194	phosphogluconate dehydratase		1.038	0.0538064	0.871625	0.0596701
PA3195	glyceraldehyde 3-phosphate dehydrogenase		0.963	-0.0543923	0.917901	0.0372041
PA3196	hypothetical protein		1.049	0.0690147	0.948635	0.0229011
PA3197	hypothetical protein		0.732	-0.450084	0.244223	0.612213
PA3198	conserved hypothetical protein		1.01	0.0143553	0.948635	0.0229011
PA3199	conserved hypothetical protein		0.974	-0.0380063	0.948196	0.0231017
PA3200	conserved hypothetical protein		0.001	-9.96578	4.6029e-16	15.337
PA3202	conserved hypothetical protein		1.337	0.418999	0.00975589	2.01073
PA3203	hypothetical protein		0.943	-0.0846703	0.945907	0.0241514
PA3204	probable two-component response regulator		1.208	0.27262	0.483403	0.31569
PA3205	hypothetical protein		0.965	-0.0513992	0.952396	0.0211825
PA3208	conserved hypothetical protein		0.945	-0.0816138	0.906945	0.0424192
[truncated: 1,563 more rows]

## Sheet: Exp 1 WT High Low Fe
Accession	Description	Abundance Ratio: (PAO1 WT, High Fe/Low Fe)	log(2) transformed	Abundance Ratio Adj. P-Value	-log p value
[truncated: 3,700 more rows]

[truncated: 2 more sheets: Exp 1 WT with without Heme , Exp 1 WT ∆prrF low Fe]
